# Supplementary material for: Using Network-Based Machine Learning to Predict Transcription Factors Involved in Drought Resistance
Source: Front Genet. 2021 Jun 24;12:652189. doi: 10.3389/fgene.2021.652189 (PMC8264776; doi:10.3389/fgene.2021.652189)
Supplement: Supplementary Table 1 — Evaluation of different network inference methods. Algorithms were tested for their ability in recovering putative cis elements listed in CIS-BP database in the promoters of their predicted target genes. [file Table_1.XLSX]

## Sheet: Sheet1
Supplementary Table S1: Evaluation of different network inference methods. Algorithms were tested for their ability in recovering putative cis elements listed in CIS-BP database in the promoters of their predicted target genes.
CIS BP (Total edges = 219070)
Method	Total	Overlap	Precision	Recall	F1 score
CLR	130271	2273	0.0174482	0.0103757	0.0130131
ARANCe	38101	1249	0.0327813	0.00570137	0.00971338
GENIE3	81832	1603	0.0195889	0.0073173	0.0106546
PC	97663	1646	0.0168539	0.00751358	0.0103936
Spearman	53781	1225	0.0227776	0.00559182	0.00897926
aggregate(all)	74754	1693	0.0226476	0.00772812	0.0115239
aggregate(CLR, GENIE3, ARACNe)	85190	1944	0.0228196	0.00887388	0.0127785
GO 95330
Method	Total	Overlap	Precision	Recall	F1 score
CLR	53719	1389	0.0258568	0.0145704	0.0186382
ARANCe	35216	207	0.00587801	0.0021714	0.0031713
GENIE3	47925	812	0.0169431	0.00851778	0.0113364
PC	47429	457	0.00963546	0.00479387	0.0064024
Spearman	41735	341	0.0081706	0.00357705	0.00497574
aggregate(all)	45422	632	0.013914	0.0066296	0.00898033
aggregate(CLR, GENIE3, ARACNe)	45362	826	0.0182091	0.00866464	0.011742
PRIN 221
Method	Total	Overlap	Precision	Recall	F1 score
CLR	22497	9	0.000400053	0.040724	0.000792323
ARANCe	3557	2	0.000562272	0.00904977	0.00105876
GENIE3	16481	7	0.000424732	0.0316742	0.000838223
PC	17474	2	0.000114456	0.00904977	0.000226053
Spearman	8373	4	0.000477726	0.0180995	0.000930882
aggregate(all)	13025	6	0.000460653	0.0271493	0.000905934
aggregate(CLR, GENIE3, ARACNe)	13738	6	0.000436745	0.0271493	0.00085966
NAC5 135
Method	Total	Overlap	Precision	Recall	F1 score
CLR	224	1	0.00446429	0.00740741	0.00557103
ARANCe	0	0	0	0	0
GENIE3	6	0	0	0	0
PC	2	0	0	0	0
Spearman	0	0	0	0	0
aggregate(all)	9	0	0	0	0
aggregate(CLR, GENIE3, ARACNe)	52	6	0.115385	0.0444444	0.0641711
NAC6 172
Method	Total	Overlap	Precision	Recall	F1 score
CLR	480	6	0.0125	0.0348837	0.0184049
ARANCe	0	0	0	0	0
GENIE3	104	2	0.0192308	0.0116279	0.0144928
PC	111	4	0.036036	0.0232558	0.0282686
Spearman	25	2	0.08	0.0116279	0.0203046
aggregate(all)	131	2	0.0152672	0.0116279	0.0132013
aggregate(CLR, GENIE3, ARACNe)	264	2	0.00757576	0.0116279	0.00917431
NAC9 171
Method	Total	Overlap	Precision	Recall	F1 score
CLR	480	3	0.00625	0.0175439	0.00921659
ARANCe	0	0	0	0	0
GENIE3	48	1	0.0208333	0.00584795	0.00913242
PC	22	0	0	0	0
Spearman	0	0	0	0	0
aggregate(all)	182	1	0.00549451	0.00584795	0.00566572
aggregate(CLR, GENIE3, ARACNe)	317	3	0.00946372	0.0175439	0.0122951
NAC10 206
Method	Total	Overlap	Precision	Recall	F1 score
CLR	416	3	0.00721154	0.0145631	0.0096463
ARANCe	0	0	0	0	0
GENIE3	30	1	0.0333333	0.00485437	0.00847458
PC	61	0	0	0	0
Spearman	1	0	0	0	0
aggregate(all)	54	1	0.0185185	0.00485437	0.00769231
aggregate(CLR, GENIE3, ARACNe)	171	2	0.0116959	0.00970874	0.0106101
OSH1 4662
Method	Total	Overlap	Precision	Recall	F1 score
CLR	176	75	0.426136	0.0160875	0.0310045
ARANCe	1	1	0	0.0002145	0
GENIE3	54	23	0.425926	0.0049335	0.00975403
PC	486	69	0.141975	0.0148005	0
Spearman	2	1	0.5	0.0002145	0
aggregate(all)	48	22	0.458333	0.004719	0.00934183
aggregate(CLR, GENIE3, ARACNe)	67	34	0.507463	0.00729301	0.0143794
OsSPL14 2185
Method	Total	Overlap	Precision	Recall	F1 score
CLR	298	41	0.137584	0.0187643	0.0330246
ARANCe	0	0	0	0	0
GENIE3	38	3	0.0789474	0.001373	0.00269906
PC	211	9	0.042654	0.00411899	0
Spearman	69	4	0.057971	0.00183066	0
aggregate(all)	33	1	0.030303	0.000457666	0.000901713
aggregate(CLR, GENIE3, ARACNe)	41	2	0.0487805	0.000915332	0.00179695
NFYC-12 3921
Method	Total	Overlap	Precision	Recall	F1 score
CLR	1	0	0	0	0
ARANCe	0	0	0	0	0
GENIE3	15	4	0.266667	0.00102015	0.00203252
PC	0	0	0	0	0
Spearman	0	0	0	0	0
aggregate(all)	2	0	0	0	0
aggregate(CLR, GENIE3, ARACNe)	4	1	0.25	0.000255037	0.000509554
SNAC1 504
Method	Total	Overlap	Precision	Recall	F1 score
CLR	480	58	0.120833	0.115079	0
ARANCe	0	0	0	0	0
GENIE3	48	11	0.229167	0.0218254	0.0398551
PC	22	0	0	0	0
Spearman	0	0	0	0	0
aggregate(all)	182	32	0.175824	0.0634921	0
aggregate(CLR, GENIE3, ARACNe)	317	46	0.14511	0.0912698	0.112058
OsbZIP23 1471
Method	Total	Overlap	Precision	Recall	F1 score
CLR	338	97	0.286982	0.0659415	0
ARANCe	0	0	0	0	0
GENIE3	58	22	0.37931	0.0149558	0.028777
PC	82	3	0	0.00203943	0
Spearman	1	0	0	0	0
aggregate(all)	55	21	0.381818	0.014276	0
aggregate(CLR, GENIE3, ARACNe)	135	51	0.377778	0.0346703	0.0635118
