# Supplementary material for: Using Network-Based Machine Learning to Predict Transcription Factors Involved in Drought Resistance
Source: Front Genet. 2021 Jun 24;12:652189. doi: 10.3389/fgene.2021.652189 (PMC8264776; doi:10.3389/fgene.2021.652189)
Supplement: Supplementary Data 1 — Top 500,000 edges inferred by the ensemble and their aggregate. [file Data_Sheet_1.XLSX]

## Sheet: Sheet1
Supplemental Data S1: Top 500,000 egdes and their ranks inferred from different network prediction algorithms.
Edge	ARACNe rank	CLR rank	GENIE3 rank	Average rank	Consensus Rank
LOC_Os12g03070-LOC_Os07g43700	454	583	168	401.667	1
LOC_Os11g03390-LOC_Os11g16550	824	821	42	562.333	2
LOC_Os11g26160-LOC_Os10g32300	33	1607	122	587.333	3
LOC_Os10g41100-LOC_Os09g38090	1399.5	140	251	596.833	4
LOC_Os12g32620-LOC_Os01g18050	425	1669	25	706.333	5
LOC_Os12g03070-LOC_Os11g03390	47.5	349.5	1932	776.333	6
LOC_Os05g50980-LOC_Os05g34040	113	804	1606	841	7
LOC_Os11g03390-LOC_Os12g03070	47.5	349.5	2593	996.667	8
LOC_Os11g03390-LOC_Os02g38020	1408	1001	676	1028.33	9
LOC_Os02g49326-LOC_Os02g02390	45	2027	1032	1034.67	10
LOC_Os04g50920-LOC_Os06g44970	25	2885	297	1069	11
LOC_Os09g24530-LOC_Os01g66600	14	1767	1600	1127	12
LOC_Os02g49326-LOC_Os12g10640	517	3196	18	1243.67	13
LOC_Os02g15810-LOC_Os03g46920	1067	2733	298	1366	14
LOC_Os02g49326-LOC_Os02g33500	24	2251	1884	1386.33	15
LOC_Os09g24530-LOC_Os02g51570	221	2730	1223	1391.33	16
LOC_Os08g14450-LOC_Os08g39300	693	3167	454	1438	17
LOC_Os02g49326-LOC_Os07g38300	163	3077	1079	1439.67	18
LOC_Os08g14450-LOC_Os04g44340	84	1825	2507	1472	19
LOC_Os02g05470-LOC_Os03g61220	371.5	1200	2884	1485.17	20
LOC_Os02g49326-LOC_Os01g04900	139	3266	1105	1503.33	21
LOC_Os05g40260-LOC_Os04g39270	29	3175.5	1446	1550.17	22
LOC_Os02g15340-LOC_Os02g52630	1	2161	2517	1559.67	23
LOC_Os11g26160-LOC_Os03g48050	896	3106.5	999	1667.17	24
LOC_Os05g50980-LOC_Os01g65400	924	1601.5	2518	1681.17	25
LOC_Os09g24530-LOC_Os06g22690	609	3563.5	2191	2121.17	26
LOC_Os02g49326-LOC_Os02g46750	1568	3836	1237	2213.67	27
LOC_Os03g14669-LOC_Os08g14450	1391.5	2202.5	3267	2287	28
LOC_Os08g01170-LOC_Os05g33280	3555	2481	1388	2474.67	29
LOC_Os03g51970-LOC_Os06g46250	3726	3632	119	2492.33	30
LOC_Os02g15810-LOC_Os04g42540	2825	4378	447	2550	31
LOC_Os06g08790-LOC_Os03g38010	1123	4821	1747	2563.67	32
LOC_Os08g14450-LOC_Os02g51820	2980	4203.5	529	2570.83	33
LOC_Os09g24530-LOC_Os04g47020	2640	5094.5	192	2642.17	34
LOC_Os08g14450-LOC_Os03g56280	83	2491	5373	2649	35
LOC_Os11g03390-LOC_Os11g13890	4248	1315	2532	2698.33	36
LOC_Os09g24530-LOC_Os09g39180	2633.5	3958	1636	2742.5	37
LOC_Os05g33500-LOC_Os08g25700	2759	2541	3222	2840.67	38
LOC_Os11g26160-LOC_Os01g72800	2392	4657	1478	2842.33	39
LOC_Os02g49326-LOC_Os10g39930	3897	4127.5	597	2873.83	40
LOC_Os01g09470-LOC_Os10g05690	348	6198	2324	2956.67	41
LOC_Os02g51450-LOC_Os02g32780	975.5	3986	3911	2957.5	42
LOC_Os12g29980-LOC_Os10g26280	15	6292	2658	2988.33	43
LOC_Os05g50980-LOC_Os03g11310	1415	2847	4858	3040	44
LOC_Os02g51450-LOC_Os03g56869	2755	5056	1359	3056.67	45
LOC_Os08g40900-LOC_Os01g67250	9	4097	5171	3092.33	46
LOC_Os06g08790-LOC_Os09g38710	748	4824.5	3736	3102.83	47
LOC_Os02g49326-LOC_Os01g72800	945	4512	3973	3143.33	48
LOC_Os08g14450-LOC_Os06g47940	2244	5012	2293	3183	49
LOC_Os02g49326-LOC_Os07g06450	5426.5	4285	33	3248.17	50
LOC_Os05g40260-LOC_Os03g64350	2066.5	5016	2680	3254.17	51
LOC_Os02g09070-LOC_Os05g20930	480.5	8221	1355	3352.17	52
LOC_Os02g49326-LOC_Os03g45400	1650	3867	4587	3368	53
LOC_Os09g24530-LOC_Os03g06230	431	3002	6672	3368.33	54
LOC_Os02g51450-LOC_Os05g19380	230	2677	7407	3438	55
LOC_Os11g03390-LOC_Os07g43700	7671.5	1271	1426	3456.17	56
LOC_Os02g49326-LOC_Os04g50110	6013	3799.5	592	3468.17	57
LOC_Os08g14450-LOC_Os06g05390	4460	5282	726	3489.33	58
LOC_Os08g01170-LOC_Os12g31460	5043	4209	1273	3508.33	59
LOC_Os08g14450-LOC_Os03g14669	1391.5	2202.5	7033	3542.33	60
LOC_Os02g49326-LOC_Os03g04300	1637.5	4804	4204	3548.5	61
LOC_Os02g49326-LOC_Os08g44810	3859	6612	195	3555.33	62
LOC_Os01g09470-LOC_Os08g32600	2231	8120	316	3555.67	63
LOC_Os02g49326-LOC_Os05g19380	452	4125	6709	3762	64
LOC_Os09g24530-LOC_Os06g45370	5485	4201	1625	3770.33	65
LOC_Os05g50980-LOC_Os08g25700	7033	2514.5	1770	3772.5	66
LOC_Os11g03390-LOC_Os08g45190	7195.5	1195	2994	3794.83	67
LOC_Os02g49326-LOC_Os03g62510	920	3246	7365	3843.67	68
LOC_Os02g15340-LOC_Os02g37100	215	5300	6284	3933	69
LOC_Os02g49326-LOC_Os07g38150	2723	4971	4169	3954.33	70
LOC_Os02g49326-LOC_Os02g55120	1564.5	4491	5887	3980.83	71
LOC_Os12g03070-LOC_Os08g45190	5823	1207	4917	3982.33	72
LOC_Os08g14450-LOC_Os03g50270	1531	3908	6538	3992.33	73
LOC_Os09g24530-LOC_Os03g48040	12	2028	10200	4080	74
LOC_Os02g15810-LOC_Os03g56070	5517.5	4828	1948	4097.83	75
LOC_Os03g14669-LOC_Os02g47020	9726	2499	79	4101.33	76
LOC_Os04g50920-LOC_Os02g52630	333	4969	7099	4133.67	77
LOC_Os09g24530-LOC_Os08g44810	5392	6558.5	478	4142.83	78
LOC_Os09g24530-LOC_Os02g33500	1153	4264	7049	4155.33	79
LOC_Os09g24530-LOC_Os02g55120	852	4323	7530	4235	80
LOC_Os05g50930-LOC_Os02g58310	12382.5	239	109	4243.5	81
LOC_Os02g49326-LOC_Os09g24530	6033.5	4446.5	2612	4364	82
LOC_Os08g40900-LOC_Os06g12876	791	11320	989	4366.67	83
LOC_Os02g49326-LOC_Os02g51570	3595	5607	3916	4372.67	84
LOC_Os03g14669-LOC_Os07g07540	9427	2849.5	943	4406.5	85
LOC_Os11g26160-LOC_Os12g40540	8378	3935.5	998	4437.17	86
LOC_Os04g50920-LOC_Os05g20930	2809.5	8181.5	2431	4474	87
LOC_Os12g29980-LOC_Os10g01570	173	10308	2946	4475.67	88
LOC_Os08g14450-LOC_Os02g06300	6399.5	4293	2764	4485.5	89
LOC_Os04g50920-LOC_Os11g31570	4688.5	6916.5	1864	4489.67	90
LOC_Os04g50920-LOC_Os08g15420	2190	8237	3132	4519.67	91
LOC_Os08g14450-LOC_Os03g07300	4635.5	4669	4567	4623.83	92
LOC_Os08g01170-LOC_Os01g64270	4451	2817	6930	4732.67	93
LOC_Os02g15340-LOC_Os06g38990	2217	7310.5	4940	4822.5	94
LOC_Os02g49326-LOC_Os07g04160	7064.5	7217.5	230	4837.33	95
LOC_Os04g50920-LOC_Os03g05060	5290	8833	455	4859.33	96
LOC_Os02g03730-LOC_Os03g46600	26	7786	6836	4882.67	97
LOC_Os08g40900-LOC_Os06g17840	2663	11094	909	4888.67	98
LOC_Os03g05500-LOC_Os07g44590	7067	7260	392	4906.33	99
LOC_Os05g40260-LOC_Os03g29730	2298	7015.5	5680	4997.83	100
LOC_Os12g40890-LOC_Os01g70100	5850	4200	4968	5006	101
LOC_Os11g03390-LOC_Os01g17170	13208	1625	246	5026.33	102
LOC_Os08g14450-LOC_Os08g19140	5358.5	4221	5638	5072.5	103
LOC_Os06g08790-LOC_Os12g37400	1870	6004	7434	5102.67	104
LOC_Os03g14669-LOC_Os02g22100	4843	2390	8319	5184	105
LOC_Os01g09470-LOC_Os09g37510	2224	7939	5453	5205.33	106
LOC_Os04g42020-LOC_Os07g07540	11202	2954	1648	5268	107
LOC_Os09g24530-LOC_Os01g70400	6691	6488	2838	5339	108
LOC_Os02g49326-LOC_Os08g44290	322	3258	12733	5437.67	109
LOC_Os02g15810-LOC_Os06g51110	5110.5	5274	5961	5448.5	110
LOC_Os05g20930-LOC_Os04g04330	4696	7458	4239	5464.33	111
LOC_Os06g13670-LOC_Os01g64900	3861	10412.5	2197	5490.17	112
LOC_Os06g51490-LOC_Os02g04040	19	9614	7040	5557.67	113
LOC_Os05g51830-LOC_Os05g31000	202	14562	1945	5569.67	114
LOC_Os08g01170-LOC_Os08g37940	9702.5	2966	4098	5588.83	115
LOC_Os09g24530-LOC_Os03g29730	7731	6570.5	2600	5633.83	116
LOC_Os09g24530-LOC_Os01g58470	474	4003	12439	5638.67	117
LOC_Os05g51830-LOC_Os07g44190	593	16443	334	5790	118
LOC_Os01g09470-LOC_Os04g40940	548	8729	8577	5951.33	119
LOC_Os02g49326-LOC_Os01g01302	9101	7601.5	1383	6028.5	120
LOC_Os11g26160-LOC_Os01g43070	3514	4287	10353	6051.33	121
LOC_Os12g29980-LOC_Os05g49820	147	9796	8247	6063.33	122
LOC_Os12g29980-LOC_Os03g02290	777	10438.5	7024	6079.83	123
LOC_Os05g03550-LOC_Os01g47430	10501	3294	4449	6081.33	124
LOC_Os08g01170-LOC_Os07g13969	11745.5	5774.5	769	6096.33	125
LOC_Os05g50980-LOC_Os05g49220	12010.5	2689	3727	6142.17	126
LOC_Os08g01170-LOC_Os09g30410	11205.5	4395	2930	6176.83	127
LOC_Os03g14669-LOC_Os03g52460	14623	3360	604	6195.67	128
LOC_Os01g09470-LOC_Os05g14590	7638	10119	959	6238.67	129
LOC_Os12g29980-LOC_Os12g44090	784	9505	8443	6244	130
LOC_Os12g29980-LOC_Os09g23220	455	13297	5099	6283.67	131
LOC_Os10g25170-LOC_Os10g01640	6653.5	1937	10318	6302.83	132
LOC_Os09g24530-LOC_Os01g12220	11318	6193	1447	6319.33	133
LOC_Os09g24530-LOC_Os01g72950	6818	5926	6219	6321	134
LOC_Os11g03390-LOC_Os04g59610	17605	1368	28	6333.67	135
LOC_Os09g24530-LOC_Os08g07060	5630	6251	7154	6345	136
LOC_Os08g14450-LOC_Os12g19530	11049	4843	3166	6352.67	137
LOC_Os12g29980-LOC_Os04g40940	1846	14884	2505	6411.67	138
LOC_Os01g09470-LOC_Os10g26280	2715	12532	3989	6412	139
LOC_Os02g51450-LOC_Os03g50270	6289.5	7791	5190	6423.5	140
LOC_Os05g40260-LOC_Os03g22430	2155	6725	10479	6453	141
LOC_Os12g29980-LOC_Os10g30280	822	17698	1004	6508	142
LOC_Os08g14450-LOC_Os04g31040	13261	5133	1232	6542	143
LOC_Os08g14450-LOC_Os02g01340	2026	3009	14679	6571.33	144
LOC_Os09g24530-LOC_Os03g62630	6144	4529.5	9129	6600.83	145
LOC_Os11g03390-LOC_Os02g49870	12254.5	1464	6310	6676.17	146
LOC_Os03g51970-LOC_Os10g42230	4995	6181	8980	6718.67	147
LOC_Os11g26160-LOC_Os11g41910	11189	6508	2543	6746.67	148
LOC_Os05g45930-LOC_Os03g44560	7593.5	4906	7877	6792.17	149
LOC_Os08g14450-LOC_Os12g31460	4310.5	6364	9709	6794.5	150
LOC_Os09g24530-LOC_Os11g05556	15194	4977	433	6868	151
LOC_Os12g29980-LOC_Os12g39830	2905	15910	1846	6887	152
LOC_Os04g50920-LOC_Os04g04330	1622	6075	12981	6892.67	153
LOC_Os08g14450-LOC_Os04g23890	5703	4558	10528	6929.67	154
LOC_Os09g24530-LOC_Os02g51020	14054	5781	1315	7050	155
LOC_Os06g08790-LOC_Os05g39850	11710	6906.5	2647	7087.83	156
LOC_Os03g52320-LOC_Os12g44090	9172.5	7698	4396	7088.83	157
LOC_Os08g14450-LOC_Os08g07060	1051	4455	15891	7132.33	158
LOC_Os02g03730-LOC_Os06g03790	518	17870.5	3210	7199.5	159
LOC_Os01g09470-LOC_Os03g45760	7653	10862	3231	7248.67	160
LOC_Os03g61760-LOC_Os10g42710	6078	12448	3242	7256	161
LOC_Os02g49326-LOC_Os08g07540	14165.5	5563	2125	7284.5	162
LOC_Os11g26160-LOC_Os08g44290	13024	5800	3327	7383.67	163
LOC_Os04g50920-LOC_Os02g37100	2664	9930	9665	7419.67	164
LOC_Os04g39140-LOC_Os09g30410	15074	6107	1096	7425.67	165
LOC_Os05g40260-LOC_Os02g33500	8431	11328	2618	7459	166
LOC_Os01g09470-LOC_Os01g21070	10100	9583.5	3350	7677.83	167
LOC_Os02g51450-LOC_Os01g49740	14374	6590	2159	7707.67	168
LOC_Os09g24530-LOC_Os02g49326	6033.5	4446.5	12693	7724.33	169
LOC_Os08g14450-LOC_Os05g41190	16105	6592	736	7811	170
LOC_Os12g29980-LOC_Os08g02440	4775	10928	7771	7824.67	171
LOC_Os02g09070-LOC_Os06g38990	8891	13157	1474	7840.67	172
LOC_Os06g08790-LOC_Os04g40940	5378	11193	6965	7845.33	173
LOC_Os02g39040-LOC_Os04g39270	13381	9912	369	7887.33	174
LOC_Os08g01170-LOC_Os03g56869	14312	4190	5240	7914	175
LOC_Os09g24530-LOC_Os05g19380	9852	5857	8114	7941	176
LOC_Os11g05130-LOC_Os08g01054	37	16496	7383	7972	177
LOC_Os02g49326-LOC_Os01g48690	14518.5	8174	1350	8014.17	178
LOC_Os09g24530-LOC_Os02g32780	14547	7559	1992	8032.67	179
LOC_Os11g26160-LOC_Os07g38300	12335	6820.5	5001	8052.17	180
LOC_Os01g67090-LOC_Os10g32980	16055	359	7822	8078.67	181
LOC_Os09g24530-LOC_Os07g07310	17494.5	5794.5	1137	8142	182
LOC_Os09g24530-LOC_Os06g05390	11482	7446	5966	8298	183
LOC_Os04g39140-LOC_Os04g57930	15550	5230	4370	8383.33	184
LOC_Os09g24530-LOC_Os06g45340	14846	7525	2958	8443	185
LOC_Os11g03390-LOC_Os04g38600	22842.5	2475	12	8443.17	186
LOC_Os02g49326-LOC_Os06g20320	19698.5	5545.5	105	8449.67	187
LOC_Os02g49326-LOC_Os04g46010	15931.5	5917	3541	8463.17	188
LOC_Os06g12060-LOC_Os04g25410	872	23776	775	8474.33	189
LOC_Os06g08790-LOC_Os05g29010	14135	10331	1011	8492.33	190
LOC_Os12g29980-LOC_Os03g53970	4358	20990	199	8515.67	191
LOC_Os05g40260-LOC_Os07g10540	9412	11594	4548	8518	192
LOC_Os06g08790-LOC_Os02g56520	413	5821	19370	8534.67	193
LOC_Os02g49326-LOC_Os06g05950	6981.5	5882	12749	8537.5	194
LOC_Os04g39140-LOC_Os05g04070	18358	6512	755	8541.67	195
LOC_Os04g55970-LOC_Os06g44750	22359.5	2612	658	8543.17	196
LOC_Os03g14669-LOC_Os03g07300	20390	4757	631	8592.67	197
LOC_Os09g24530-LOC_Os01g01302	16914	7158	1882	8651.33	198
LOC_Os05g20930-LOC_Os07g44590	11229.5	10234	4828	8763.83	199
LOC_Os05g20930-LOC_Os08g15420	9491	14841	2086	8806	200
LOC_Os08g14450-LOC_Os03g01018	17057.5	5418	4074	8849.83	201
LOC_Os08g01100-LOC_Os03g52650	21823.5	4227	611	8887.17	202
LOC_Os06g08790-LOC_Os07g01490	12747	9866	4083	8898.67	203
LOC_Os04g50920-LOC_Os01g46430	9253	8364	9125	8914	204
LOC_Os11g26160-LOC_Os10g42700	18389.5	5698	2673	8920.17	205
LOC_Os11g26160-LOC_Os10g36530	18012	5967	2801	8926.67	206
LOC_Os02g49326-LOC_Os01g37870	14617	6648	5528	8931	207
LOC_Os02g49326-LOC_Os03g48040	18667.5	7672	465	8934.83	208
LOC_Os01g09470-LOC_Os12g37400	1888	8678	16290	8952	209
LOC_Os11g26160-LOC_Os07g30800	17160.5	5571	4131	8954.17	210
LOC_Os02g50630-LOC_Os03g06670	23941	1872	1081	8964.67	211
LOC_Os11g26160-LOC_Os02g02390	15573	5683	5672	8976	212
LOC_Os12g03070-LOC_Os11g13890	21088	1632	4446	9055.33	213
LOC_Os09g24530-LOC_Os01g48690	18895	7271	1078	9081.33	214
LOC_Os06g08790-LOC_Os05g14590	10668	8134	8567	9123	215
LOC_Os05g50930-LOC_Os01g47630	23178	221	4039	9146	216
LOC_Os10g25170-LOC_Os10g17650	20041.5	1493.5	5951	9162	217
LOC_Os11g26160-LOC_Os07g07310	10991	4457	12122	9190	218
LOC_Os04g39140-LOC_Os04g38640	18048	8110	1443	9200.33	219
LOC_Os12g29980-LOC_Os03g18630	5955	12328	9512	9265	220
LOC_Os08g14450-LOC_Os01g70400	7162	6770	13908	9280	221
LOC_Os08g40900-LOC_Os02g58560	5940.5	14896	7017	9284.5	222
LOC_Os08g01100-LOC_Os01g36390	21846	4100	2087	9344.33	223
LOC_Os05g50930-LOC_Os11g39020	16479	410	11166	9351.67	224
LOC_Os08g14450-LOC_Os01g66000	7559.5	5412.5	15199	9390.33	225
LOC_Os09g24530-LOC_Os11g32500	11981	4430	11783	9398	226
LOC_Os08g14450-LOC_Os07g37030	18761	4854	4595	9403.33	227
LOC_Os12g29980-LOC_Os04g49860	2225	15159	10829	9404.33	228
LOC_Os08g01100-LOC_Os05g14590	21609	5367	1250	9408.67	229
LOC_Os12g29980-LOC_Os07g40480	2169	13046	13044	9419.67	230
LOC_Os11g03390-LOC_Os10g10180	24016.5	2358	1910	9428.17	231
LOC_Os02g15810-LOC_Os10g42660	15509.5	5228	7556	9431.17	232
LOC_Os08g14450-LOC_Os12g38640	22164	5990	175	9443	233
LOC_Os01g09470-LOC_Os06g08790	2765	8831.5	16742	9446.17	234
LOC_Os12g29980-LOC_Os02g54170	334	19053	8985	9457.33	235
LOC_Os06g44750-LOC_Os04g55970	22359.5	2612	3508	9493.17	236
LOC_Os05g20930-LOC_Os06g44410	3088.5	9471.5	15991	9517	237
LOC_Os12g29980-LOC_Os12g37400	8433	14088	6274	9598.33	238
LOC_Os09g24530-LOC_Os08g36140	3506	5434	19864	9601.33	239
LOC_Os12g29980-LOC_Os02g56520	5213	13513	10099	9608.33	240
LOC_Os11g03390-LOC_Os05g22614	25736	3047	157	9646.67	241
LOC_Os08g01170-LOC_Os01g66980	19826	5457	3707	9663.33	242
LOC_Os09g24530-LOC_Os03g60100	20528	5209	3527	9754.67	243
LOC_Os08g01170-LOC_Os07g11110	14046.5	3302	12026	9791.5	244
LOC_Os09g31390-LOC_Os02g03270	24591.5	3679	1126	9798.83	245
LOC_Os03g14669-LOC_Os03g19760	20119	5344.5	4304	9922.5	246
LOC_Os04g42020-LOC_Os06g43140	21432	3935.5	4405	9924.17	247
LOC_Os11g03390-LOC_Os11g47970	23836	1738	4284	9952.67	248
LOC_Os08g14450-LOC_Os08g27010	20025	6442	3443	9970	249
LOC_Os08g14450-LOC_Os05g49970	16466.5	6581.5	6964	10004	250
LOC_Os04g50920-LOC_Os12g44320	13229.5	6739.5	10352	10107	251
LOC_Os05g40260-LOC_Os05g51450	8644.5	12685	9058	10129.2	252
LOC_Os08g14450-LOC_Os07g05820	17629.5	6482	6380	10163.8	253
LOC_Os09g24530-LOC_Os05g32220	8917.5	6227	15360	10168.2	254
LOC_Os12g29980-LOC_Os08g32500	7749	21188	1713	10216.7	255
LOC_Os01g09470-LOC_Os08g03560	13738	9792.5	7152	10227.5	256
LOC_Os08g14450-LOC_Os02g45460	9493	4547	16669	10236.3	257
LOC_Os06g08790-LOC_Os10g26280	15901.5	13168	1718	10262.5	258
LOC_Os01g09470-LOC_Os04g38570	16847.5	12443	1652	10314.2	259
LOC_Os03g51970-LOC_Os06g08790	20217	10790.5	242	10416.5	260
LOC_Os02g03730-LOC_Os04g51100	3653	24454.5	3190	10432.5	261
LOC_Os09g24530-LOC_Os12g42210	21808	8430	1102	10446.7	262
LOC_Os08g14450-LOC_Os04g51792	7420	6026.5	18010	10485.5	263
LOC_Os03g14669-LOC_Os03g36750	26812.5	4330	355	10499.2	264
LOC_Os08g14450-LOC_Os03g17070	21190.5	6880.5	3552	10541	265
LOC_Os02g15810-LOC_Os02g56540	24138.5	6919.5	654	10570.7	266
LOC_Os02g49326-LOC_Os11g05552	24007.5	7353	430	10596.8	267
LOC_Os02g49326-LOC_Os03g20100	20994	7289	3565	10616	268
LOC_Os08g14450-LOC_Os01g39960	15753	5471	10660	10628	269
LOC_Os08g14450-LOC_Os06g36840	20756.5	8629	2585	10656.8	270
LOC_Os03g51970-LOC_Os05g35480	12005	9722	10486	10737.7	271
LOC_Os11g26160-LOC_Os04g52100	25988.5	5094.5	1479	10854	272
LOC_Os12g29980-LOC_Os03g11400	299	9927	22370	10865.3	273
LOC_Os11g26160-LOC_Os02g33500	19840	9659	3119	10872.7	274
LOC_Os10g40810-LOC_Os01g69290	20629	5617	6455	10900.3	275
LOC_Os08g05510-LOC_Os02g30640	20378	8337.5	4064	10926.5	276
LOC_Os08g14450-LOC_Os09g39390	20411.5	7775	4695	10960.5	277
LOC_Os08g06630-LOC_Os03g03910	27157.5	1481	4401	11013.2	278
LOC_Os02g49326-LOC_Os01g21820	22185	7165	3700	11016.7	279
LOC_Os02g09070-LOC_Os02g37100	16905.5	12095	4094	11031.5	280
LOC_Os01g09470-LOC_Os03g38010	2703	8584.5	21814	11033.8	281
LOC_Os11g03390-LOC_Os04g55180	28511.5	2268	2353	11044.2	282
LOC_Os04g42020-LOC_Os11g47970	18973.5	2242	11947	11054.2	283
LOC_Os09g24530-LOC_Os02g46750	21794	7588	3792	11058	284
LOC_Os02g03730-LOC_Os06g05090	857	26581	5760	11066	285
LOC_Os06g44410-LOC_Os02g09070	11563.5	17604.5	4268	11145.3	286
LOC_Os08g14450-LOC_Os09g07570	17665	8384	7616	11221.7	287
LOC_Os08g14450-LOC_Os04g56320	17725	6363	9649	11245.7	288
LOC_Os03g58640-LOC_Os07g37640	657	31617	1756	11343.3	289
LOC_Os02g03730-LOC_Os09g19560	369	24942.5	8771	11360.8	290
LOC_Os05g20930-LOC_Os02g45890	19429	8289.5	6373	11363.8	291
LOC_Os02g49326-LOC_Os02g56040	23263	7938	2894	11365	292
LOC_Os06g13670-LOC_Os02g49960	15013.5	17897	1197	11369.2	293
LOC_Os08g01170-LOC_Os04g50110	28427	5239.5	545	11403.8	294
LOC_Os08g40900-LOC_Os01g47430	17331.5	12383	4568	11427.5	295
LOC_Os08g01170-LOC_Os09g26810	20886.5	3284	10175	11448.5	296
LOC_Os09g24530-LOC_Os04g46010	21896	5451	7168	11505	297
LOC_Os04g42020-LOC_Os05g47560	30392	3085	1101	11526	298
LOC_Os08g01170-LOC_Os02g51570	24281.5	4914	5613	11602.8	299
LOC_Os05g20930-LOC_Os06g44970	2486	6185	26373	11681.3	300
LOC_Os02g03730-LOC_Os05g28510	3545	22922	8647	11704.7	301
LOC_Os02g03730-LOC_Os03g46310	4399	25135	5627	11720.3	302
LOC_Os02g49326-LOC_Os03g59640	25738	8572	949	11753	303
LOC_Os09g24530-LOC_Os03g03470	25084	6820.5	3377	11760.5	304
LOC_Os09g24530-LOC_Os01g72800	610	3911	30810	11777	305
LOC_Os05g20930-LOC_Os02g09070	480.5	8221	26762	11821.2	306
LOC_Os12g29980-LOC_Os01g64900	13502.5	16788	5210	11833.5	307
LOC_Os10g28420-LOC_Os07g34580	15350	16085.5	4073	11836.2	308
LOC_Os02g15810-LOC_Os01g08150	17651.5	5383	12568	11867.5	309
LOC_Os06g51490-LOC_Os10g33710	658	31283.5	3721	11887.5	310
LOC_Os09g24530-LOC_Os07g41630	29149.5	6418	281	11949.5	311
LOC_Os05g44020-LOC_Os11g26890	28154	6091	1614	11953	312
LOC_Os09g24530-LOC_Os07g38150	24154	6069	5687	11970	313
LOC_Os02g49326-LOC_Os04g47020	19011	9447	7750	12069.3	314
LOC_Os02g49326-LOC_Os06g05390	24089	9497	2711	12099	315
LOC_Os09g24530-LOC_Os01g32730	27343.5	6519.5	2441	12101.3	316
LOC_Os05g20930-LOC_Os04g50920	2809.5	8181.5	25340	12110.3	317
LOC_Os02g09070-LOC_Os03g05070	2275.5	11762	22438	12158.5	318
LOC_Os04g50920-LOC_Os03g25340	8680.5	7093	20737	12170.2	319
LOC_Os02g03730-LOC_Os04g41300	5150	25828	5780	12252.7	320
LOC_Os04g39140-LOC_Os03g56869	15268	7485.5	14028	12260.5	321
LOC_Os10g25170-LOC_Os10g39980	34422.5	1395	984	12267.2	322
LOC_Os02g49326-LOC_Os08g07060	25344	9877.5	1650	12290.5	323
LOC_Os06g08790-LOC_Os03g02290	14093	13136	9756	12328.3	324
LOC_Os12g34510-LOC_Os05g38480	15521	11698	9819	12346	325
LOC_Os08g08220-LOC_Os12g41900	16945.5	11126.5	8977	12349.7	326
LOC_Os12g29980-LOC_Os01g42070	7295.5	16365	13557	12405.8	327
LOC_Os03g51970-LOC_Os03g58830	30134	7009.5	144	12429.2	328
LOC_Os11g26160-LOC_Os09g10760	28811	4689	3842	12447.3	329
LOC_Os04g01480-LOC_Os09g29630	21	28270	9060	12450.3	330
LOC_Os04g53700-LOC_Os04g47380	477	32119	4764	12453.3	331
LOC_Os05g31254-LOC_Os11g44910	7732.5	28748	964	12481.5	332
LOC_Os04g41560-LOC_Os03g17600	31905.5	2739	2905	12516.5	333
LOC_Os02g02370-LOC_Os05g44990	814	18702	18058	12524.7	334
LOC_Os01g08970-LOC_Os06g49740	5832	17829	14173	12611.3	335
LOC_Os12g29980-LOC_Os03g56070	18693.5	13460	5755	12636.2	336
LOC_Os04g42020-LOC_Os03g17600	22310	3171	12475	12652	337
LOC_Os02g49326-LOC_Os01g58470	26691	11167	100	12652.7	338
LOC_Os02g49326-LOC_Os08g36140	28320.5	9392	393	12701.8	339
LOC_Os02g04490-LOC_Os07g47360	11424.5	22490.5	4266	12727	340
LOC_Os01g42470-LOC_Os07g06460	7397.5	26502.5	4552	12817.3	341
LOC_Os05g33500-LOC_Os03g11310	30549	4769	3255	12857.7	342
LOC_Os09g19940-LOC_Os02g44810	1943.5	29780	6852	12858.5	343
LOC_Os04g41560-LOC_Os01g03040	33727.5	4142.5	731	12867	344
LOC_Os08g39310-LOC_Os04g56980	3561.5	26136.5	8910	12869.3	345
LOC_Os05g50980-LOC_Os05g44330	33588	2637	2414	12879.7	346
LOC_Os06g12400-LOC_Os01g46590	8326	28827	1500	12884.3	347
LOC_Os02g51450-LOC_Os03g39830	29632	7689	1437	12919.3	348
LOC_Os05g50930-LOC_Os04g49350	37321	628	894	12947.7	349
LOC_Os12g29980-LOC_Os05g06840	630	15476	22744	12950	350
LOC_Os02g09070-LOC_Os08g08020	11278	24072	3663	13004.3	351
LOC_Os11g03390-LOC_Os02g52650	32549	3662	2820	13010.3	352
LOC_Os03g14669-LOC_Os04g51300	30537.5	4529.5	4035	13034	353
LOC_Os02g03730-LOC_Os09g29080	4727.5	23621	10771	13039.8	354
LOC_Os04g50920-LOC_Os02g15340	10019	11591.5	17532	13047.5	355
LOC_Os05g50980-LOC_Os02g02390	28775.5	3736	6634	13048.5	356
LOC_Os06g08480-LOC_Os01g40990	5937	26702	6758	13132.3	357
LOC_Os11g05480-LOC_Os05g51780	33962	4238.5	1289	13163.2	358
LOC_Os02g49326-LOC_Os06g22690	30173.5	8508	1148	13276.5	359
LOC_Os10g25170-LOC_Os10g31680	36969.5	1525	1362	13285.5	360
LOC_Os02g03730-LOC_Os03g61019	3531	24599	11757	13295.7	361
LOC_Os04g28040-LOC_Os07g40750	7149	24784	7986	13306.3	362
LOC_Os08g06630-LOC_Os08g14450	34597	3605.5	1790	13330.8	363
LOC_Os12g29980-LOC_Os07g46560	12723	17200	10251	13391.3	364
LOC_Os08g14450-LOC_Os08g06630	34597	3605.5	2088	13430.2	365
LOC_Os02g03730-LOC_Os07g10300	3515	32914	3987	13472	366
LOC_Os08g01100-LOC_Os06g02530	36771.5	3361	344	13492.2	367
LOC_Os08g14450-LOC_Os01g72950	26887	9026	4703	13538.7	368
LOC_Os12g03070-LOC_Os01g17170	38314	1466	1155	13645	369
LOC_Os02g49326-LOC_Os09g36130	31021	8126	1794	13647	370
LOC_Os12g29980-LOC_Os12g03130	8228	17575	15180	13661	371
LOC_Os01g67090-LOC_Os01g54620	40151.5	385	466	13667.5	372
LOC_Os10g25170-LOC_Os03g01700	34063.5	2105	4902	13690.2	373
LOC_Os03g14669-LOC_Os01g39960	35816.5	5103	153	13690.8	374
LOC_Os02g15340-LOC_Os04g50920	10019	11591.5	19491	13700.5	375
LOC_Os08g01170-LOC_Os06g36840	33020	5793	2310	13707.7	376
LOC_Os08g06630-LOC_Os07g07540	36781	3691	741	13737.7	377
LOC_Os08g06630-LOC_Os12g08790	36165	2732	2335	13744	378
LOC_Os08g40900-LOC_Os10g33770	5405	35595.5	345	13781.8	379
LOC_Os09g24530-LOC_Os01g66000	30367	7561	3456	13794.7	380
LOC_Os09g24530-LOC_Os01g04900	28985	8386	4129	13833.3	381
LOC_Os07g39430-LOC_Os06g30380	33751	5967	2011	13909.7	382
LOC_Os01g55150-LOC_Os12g36810	27889.5	3645	10362	13965.5	383
LOC_Os07g39940-LOC_Os02g02370	4389	29221.5	8311	13973.8	384
LOC_Os02g49326-LOC_Os03g06230	30030	9117	2778	13975	385
LOC_Os02g49326-LOC_Os12g31460	10206	8595.5	23342	14047.8	386
LOC_Os03g15440-LOC_Os01g36660	19924.5	9864	12426	14071.5	387
LOC_Os11g03390-LOC_Os02g49680	39192	2236	812	14080	388
LOC_Os02g03730-LOC_Os04g46620	3165	36602	2867	14211.3	389
LOC_Os06g51490-LOC_Os01g34780	133	19436	23076	14215	390
LOC_Os02g04490-LOC_Os06g43120	21333	20386.5	965	14228.2	391
LOC_Os11g05480-LOC_Os07g23944	37429.5	4934	340	14234.5	392
LOC_Os07g04700-LOC_Os07g41800	8109	18323	16362	14264.7	393
LOC_Os04g42020-LOC_Os01g13480	39992.5	2046	777	14271.8	394
LOC_Os08g01100-LOC_Os03g03630	28769	4251	9879	14299.7	395
LOC_Os03g58830-LOC_Os03g51970	30134	7009.5	5759	14300.8	396
LOC_Os03g61760-LOC_Os10g42439	6636	28193.5	8087	14305.5	397
LOC_Os01g09470-LOC_Os02g06340	21515.5	12907	8523	14315.2	398
LOC_Os02g49326-LOC_Os03g30092	28264.5	8815	5912	14330.5	399
LOC_Os02g03730-LOC_Os11g06680	5747	36599	714	14353.3	400
LOC_Os02g49326-LOC_Os08g24390	22796	7995	12310	14367	401
LOC_Os06g44410-LOC_Os04g41970	29387	13095	693	14391.7	402
LOC_Os08g01170-LOC_Os04g39140	36477.5	4908.5	1817	14401	403
LOC_Os02g49326-LOC_Os12g04260	29769	4856.5	8665	14430.2	404
LOC_Os02g09070-LOC_Os08g43770	10305	22482	10537	14441.3	405
LOC_Os07g46590-LOC_Os06g43790	20714.5	19039.5	3643	14465.7	406
LOC_Os01g61810-LOC_Os02g42320	1663	39732	2077	14490.7	407
LOC_Os05g20930-LOC_Os01g46430	5562	9646.5	28309	14505.8	408
LOC_Os09g24530-LOC_Os03g02640	32553	8129	2911	14531	409
LOC_Os08g14450-LOC_Os02g55120	30693	10646	2337	14558.7	410
LOC_Os11g03390-LOC_Os04g41340	40688.5	2532	493	14571.2	411
LOC_Os04g42020-LOC_Os07g46330	39119.5	2211	2484	14604.8	412
LOC_Os02g49326-LOC_Os10g36530	32472.5	6459	4894	14608.5	413
LOC_Os08g14450-LOC_Os03g16050	35630.5	6197	2070	14632.5	414
LOC_Os02g51450-LOC_Os01g42280	27035.5	7129	9803	14655.8	415
LOC_Os02g03730-LOC_Os01g72049	2721	26010	15242	14657.7	416
LOC_Os08g14450-LOC_Os01g05800	24626.5	8099	11262	14662.5	417
LOC_Os12g29980-LOC_Os09g32540	16376	26286	1413	14691.7	418
LOC_Os05g40260-LOC_Os08g44810	15188.5	19704	9311	14734.5	419
LOC_Os01g67090-LOC_Os10g40620	41995	422	1828	14748.3	420
LOC_Os02g49326-LOC_Os02g50560	29419.5	5256	9627	14767.5	421
LOC_Os03g14669-LOC_Os08g19140	25051.5	4885	14597	14844.5	422
LOC_Os02g03730-LOC_Os01g73950	1964	36079.5	6498	14847.2	423
LOC_Os08g14450-LOC_Os03g02590	39122.5	4910	511	14847.8	424
LOC_Os02g39040-LOC_Os05g29760	32328.5	8442.5	3781	14850.7	425
LOC_Os01g09470-LOC_Os10g19180	38	4729.5	39799	14855.5	426
LOC_Os02g03730-LOC_Os06g19640	2274	23846	18482	14867.3	427
LOC_Os08g01100-LOC_Os03g06670	36674.5	2757	5178	14869.8	428
LOC_Os10g25170-LOC_Os11g08380	38964.5	2750	2997	14903.8	429
LOC_Os12g13570-LOC_Os05g41750	22909.5	14225	7842	14992.2	430
LOC_Os12g29980-LOC_Os11g06880	4766	18905	21348	15006.3	431
LOC_Os11g26160-LOC_Os01g37870	26314	6700	12008	15007.3	432
LOC_Os01g51840-LOC_Os06g38960	39412.5	1501	4363	15092.2	433
LOC_Os02g49326-LOC_Os03g61220	26200	6135	12947	15094	434
LOC_Os02g19640-LOC_Os05g48850	44569.5	280.5	505	15118.3	435
LOC_Os04g42020-LOC_Os03g49720	30120.5	3050	12198	15122.8	436
LOC_Os01g09470-LOC_Os06g51110	21230	10753	13402	15128.3	437
LOC_Os08g01100-LOC_Os05g43140	25235.5	4306	15863	15134.8	438
LOC_Os09g24530-LOC_Os11g11210	32069.5	10144	3240	15151.2	439
LOC_Os04g39140-LOC_Os08g14440	4491	5065	36171	15242.3	440
LOC_Os01g09470-LOC_Os05g29010	6039	14156	25539	15244.7	441
LOC_Os12g40890-LOC_Os02g02840	34776.5	7660.5	3328	15255	442
LOC_Os05g03884-LOC_Os04g50030	24551.5	3068	18232	15283.8	443
LOC_Os02g49326-LOC_Os03g50270	30656.5	11471	3760	15295.8	444
LOC_Os12g29980-LOC_Os02g03030	16126	28776.5	1222	15374.8	445
LOC_Os12g29980-LOC_Os04g15800	16180.5	18716	11357	15417.8	446
LOC_Os04g42020-LOC_Os01g67120	37232	5141.5	3881	15418.2	447
LOC_Os04g50920-LOC_Os10g08780	28862.5	9302	8197	15453.8	448
LOC_Os08g01170-LOC_Os02g32780	37784	5947	2651	15460.7	449
LOC_Os05g48850-LOC_Os02g19640	44569.5	280.5	1634	15494.7	450
LOC_Os06g10690-LOC_Os05g51550	7350	31075	8068	15497.7	451
LOC_Os11g26160-LOC_Os05g05480	37751.5	5118	3687	15518.8	452
LOC_Os04g39140-LOC_Os05g40180	36326.5	8415	1960	15567.2	453
LOC_Os02g51450-LOC_Os09g39180	26410.5	6412	14153	15658.5	454
LOC_Os02g49326-LOC_Os04g58780	34875.5	8752	3410	15679.2	455
LOC_Os05g01550-LOC_Os10g41450	4007	39513.5	3598	15706.2	456
LOC_Os11g10000-LOC_Os11g04370	5189	36921	5223	15777.7	457
LOC_Os08g14450-LOC_Os02g47020	36193	6101	5124	15806	458
LOC_Os10g25170-LOC_Os10g31720	45318	1551	664	15844.3	459
LOC_Os12g29980-LOC_Os10g31930	13482.5	23457	10616	15851.8	460
LOC_Os05g40260-LOC_Os12g17830	32228	10833	4503	15854.7	461
LOC_Os02g49326-LOC_Os02g32780	4920	6860	35832	15870.7	462
LOC_Os11g26160-LOC_Os11g05552	32080.5	6403	9169	15884.2	463
LOC_Os02g39040-LOC_Os02g03250	33190	10366	4109	15888.3	464
LOC_Os05g40260-LOC_Os12g34860	10783.5	9266.5	27878	15976	465
LOC_Os01g51840-LOC_Os05g01810	46278	1799	35	16037.3	466
LOC_Os02g49326-LOC_Os11g05556	30611	6310	11214	16045	467
LOC_Os01g09470-LOC_Os04g42540	26116.5	14632	7389	16045.8	468
LOC_Os11g26160-LOC_Os02g51480	36072	5305	6871	16082.7	469
LOC_Os01g67090-LOC_Os04g53580	46119.5	290	1920	16109.8	470
LOC_Os02g49326-LOC_Os10g42240	38986.5	8404	1014	16134.8	471
LOC_Os06g08790-LOC_Os05g41750	17938	11897.5	18766	16200.5	472
LOC_Os04g01480-LOC_Os07g48960	7	17364	31232	16201	473
LOC_Os10g25170-LOC_Os03g14150	45141	3677	132	16316.7	474
LOC_Os09g24530-LOC_Os02g03720	40393	7653	942	16329.3	475
LOC_Os04g01480-LOC_Os02g02020	179	31608.5	17217	16334.8	476
LOC_Os04g50920-LOC_Os05g19570	35087	8579	5655	16440.3	477
LOC_Os11g03390-LOC_Os08g02210	45681.5	1616	2089	16462.2	478
LOC_Os11g03390-LOC_Os03g36750	28560	2531	18359	16483.3	479
LOC_Os08g14450-LOC_Os02g35900	36282.5	9328	3935	16515.2	480
LOC_Os10g19860-LOC_Os01g34780	552	22460.5	26801	16604.5	481
LOC_Os01g09470-LOC_Os12g19180	28509	10226	11197	16644	482
LOC_Os02g51450-LOC_Os06g36840	28338	8033	13925	16765.3	483
LOC_Os08g14450-LOC_Os12g08730	42128	7828	346	16767.3	484
LOC_Os05g50980-LOC_Os02g49820	40818.5	5585.5	4050	16818	485
LOC_Os05g03884-LOC_Os04g59260	18059.5	2975	29446	16826.8	486
LOC_Os09g24530-LOC_Os03g20100	34354.5	7628.5	8637	16873.3	487
LOC_Os02g03730-LOC_Os01g62210	8475.5	36260	5894	16876.5	488
LOC_Os06g43120-LOC_Os07g47360	15134.5	14909	20619	16887.5	489
LOC_Os01g09470-LOC_Os12g13950	19367	15050	16308	16908.3	490
LOC_Os11g03390-LOC_Os02g47020	46713	3223	915	16950.3	491
LOC_Os11g26160-LOC_Os01g69950	39351	9688	1851	16963.3	492
LOC_Os08g06630-LOC_Os01g03040	43379	4986	2688	17017.7	493
LOC_Os12g41900-LOC_Os08g08220	16945.5	11126.5	23100	17057.3	494
LOC_Os12g34510-LOC_Os12g42700	24645.5	12073	14540	17086.2	495
LOC_Os02g49326-LOC_Os01g66600	41223	9288	822	17111	496
LOC_Os02g15810-LOC_Os02g10020	37567	8635	5155	17119	497
LOC_Os02g03730-LOC_Os06g35470	19396	29831	2298	17175	498
LOC_Os10g25170-LOC_Os04g34630	47526	3202	1009	17245.7	499
LOC_Os06g44410-LOC_Os05g04470	31834.5	17010	3046	17296.8	500
LOC_Os02g15810-LOC_Os04g47580	42516	9356	147	17339.7	501
LOC_Os05g33500-LOC_Os03g61030	46571.5	4235	1233	17346.5	502
LOC_Os01g09470-LOC_Os01g09580	27740	13031	11287	17352.7	503
LOC_Os05g13300-LOC_Os02g54170	8006.5	40034	4028	17356.2	504
LOC_Os04g42020-LOC_Os01g68480	45271	5038	1798	17369	505
LOC_Os12g34510-LOC_Os12g37400	21682.5	9839.5	20705	17409	506
LOC_Os02g49326-LOC_Os03g56869	31978.5	12860	7466	17434.8	507
LOC_Os02g52960-LOC_Os11g48090	18981	15728	17720	17476.3	508
LOC_Os08g14450-LOC_Os02g37600	43945.5	6398	2094	17479.2	509
LOC_Os05g51830-LOC_Os05g28280	3881.5	31644	17259	17594.8	510
LOC_Os01g51840-LOC_Os04g56060	48440.5	1773	2665	17626.2	511
LOC_Os11g05130-LOC_Os07g41800	2777.5	43900.5	6238	17638.7	512
LOC_Os11g26160-LOC_Os06g20320	46501.5	6385	134	17673.5	513
LOC_Os02g15810-LOC_Os07g29190	41391.5	6654	5076	17707.2	514
LOC_Os02g02370-LOC_Os07g39940	4389	29221.5	19827	17812.5	515
LOC_Os02g51450-LOC_Os01g66980	40948.5	9560	2979	17829.2	516
LOC_Os06g08790-LOC_Os12g42700	669	6402	46581	17884	517
LOC_Os07g37630-LOC_Os01g03520	726	46770.5	6332	17942.8	518
LOC_Os03g14669-LOC_Os06g01850	48421	4991	652	18021.3	519
LOC_Os06g51490-LOC_Os01g56590	9715	39802	4625	18047.3	520
LOC_Os08g14450-LOC_Os05g38570	40393	6851.5	6901	18048.5	521
LOC_Os08g01100-LOC_Os02g55410	45855	6915	1462	18077.3	522
LOC_Os11g26160-LOC_Os06g22690	43932.5	6977	3338	18082.5	523
LOC_Os12g32620-LOC_Os05g46550	48952.5	5222	166	18113.5	524
LOC_Os08g14450-LOC_Os01g64270	46242.5	8131.5	137	18170.3	525
LOC_Os09g24530-LOC_Os01g64270	45756	8630	484	18290	526
LOC_Os08g14450-LOC_Os03g19760	35311	9346	10459	18372	527
LOC_Os09g24530-LOC_Os04g01540	43822	9572.5	1751	18381.8	528
LOC_Os05g50980-LOC_Os03g52640	48585.5	4619	1962	18388.8	529
LOC_Os09g24530-LOC_Os03g61220	43443.5	7518	4338	18433.2	530
LOC_Os12g13460-LOC_Os04g35180	43018.5	8374	3926	18439.5	531
LOC_Os02g51450-LOC_Os01g57410	27357.5	7773.5	20254	18461.7	532
LOC_Os08g14450-LOC_Os04g45210	48502	6859	58	18473	533
LOC_Os08g14450-LOC_Os02g01150	36069.5	8023	11395	18495.8	534
LOC_Os05g20930-LOC_Os10g31630	20244	13929	21332	18501.7	535
LOC_Os02g03730-LOC_Os02g01350	7880	40559	7111	18516.7	536
LOC_Os01g09470-LOC_Os03g19080	27434.5	12090	16039	18521.2	537
LOC_Os02g49326-LOC_Os10g10170	47026.5	7631	1001	18552.8	538
LOC_Os02g15810-LOC_Os05g11570	33250	9263	13200	18571	539
LOC_Os08g06630-LOC_Os03g59090	51096	1653	2969	18572.7	540
LOC_Os09g24530-LOC_Os01g59090	45929.5	7122.5	2771	18607.7	541
LOC_Os12g13460-LOC_Os08g22149	43890.5	10690	1398	18659.5	542
LOC_Os07g46590-LOC_Os03g19340	264	12018	43759	18680.3	543
LOC_Os08g01170-LOC_Os02g58790	44266	5129	6680	18691.7	544
LOC_Os09g24530-LOC_Os04g45490	47127.5	8475	698	18766.8	545
LOC_Os02g03730-LOC_Os01g45530	10815.5	32244	13430	18829.8	546
LOC_Os06g08790-LOC_Os09g37510	1292	5952	49323	18855.7	547
LOC_Os02g49326-LOC_Os04g34460	8642	6791	41190	18874.3	548
LOC_Os10g41450-LOC_Os05g01550	4007	39513.5	13239	18919.8	549
LOC_Os03g14669-LOC_Os10g01044	51847.5	4452	470	18923.2	550
LOC_Os11g05480-LOC_Os10g01640	40352.5	5465	10960	18925.8	551
LOC_Os11g10000-LOC_Os03g25450	8931	44445.5	3424	18933.5	552
LOC_Os04g50920-LOC_Os01g71080	42931	10539	3342	18937.3	553
LOC_Os12g40890-LOC_Os01g07570	47793	6728	2354	18958.3	554
LOC_Os12g29980-LOC_Os12g42700	32125	23797	956	18959.3	555
LOC_Os05g50980-LOC_Os03g45400	51510.5	4152	1246	18969.5	556
LOC_Os03g56950-LOC_Os02g46980	48202	2183	6575	18986.7	557
LOC_Os11g26160-LOC_Os03g52640	46158	6499.5	4709	19122.2	558
LOC_Os01g09470-LOC_Os11g03430	30410.5	19069	8065	19181.5	559
LOC_Os08g01100-LOC_Os05g39850	48015.5	6060	3529	19201.5	560
LOC_Os04g39140-LOC_Os06g36840	39522.5	8218	9878	19206.2	561
LOC_Os04g45330-LOC_Os03g51690	55598.5	2086.5	94	19259.7	562
LOC_Os06g51490-LOC_Os04g18010	2143	33511	22203	19285.7	563
LOC_Os06g44410-LOC_Os02g37100	34840	17800	5227	19289	564
LOC_Os09g24530-LOC_Os04g38750	49684	6478	1909	19357	565
LOC_Os01g09470-LOC_Os12g29980	13322.5	22556	22328	19402.2	566
LOC_Os04g41560-LOC_Os01g68480	37139.5	3198	18134	19490.5	567
LOC_Os12g40890-LOC_Os12g35350	50817.5	6360	1419	19532.2	568
LOC_Os01g12860-LOC_Os07g46560	30952	24076	3662	19563.3	569
LOC_Os11g26160-LOC_Os04g46010	47551	6705	4459	19571.7	570
LOC_Os09g36160-LOC_Os05g03884	36500.5	8599.5	13654	19584.7	571
LOC_Os01g09470-LOC_Os04g47580	43283	14167	1379	19609.7	572
LOC_Os02g03730-LOC_Os05g08360	6651	28602	23622	19625	573
LOC_Os02g03730-LOC_Os07g44190	21114.5	37543.5	232	19630	574
LOC_Os03g58830-LOC_Os06g20370	35613.5	8912	14504	19676.5	575
LOC_Os02g03730-LOC_Os11g14990	17220	30318	11561	19699.7	576
LOC_Os11g26160-LOC_Os08g02390	37753	8211	13146	19703.3	577
LOC_Os06g15330-LOC_Os06g36840	44822	5766.5	8576	19721.5	578
LOC_Os11g26160-LOC_Os03g12000	42814.5	5315	11220	19783.2	579
LOC_Os05g50980-LOC_Os10g36530	52617	6082	806	19835	580
LOC_Os02g09070-LOC_Os05g01790	37533	17382	4682	19865.7	581
LOC_Os05g40260-LOC_Os01g73234	41615.5	13746	4409	19923.5	582
LOC_Os03g24590-LOC_Os02g57020	56460.5	3141	218	19939.8	583
LOC_Os03g51970-LOC_Os05g03060	41589.5	13330	5128	20015.8	584
LOC_Os09g24530-LOC_Os03g56869	48992.5	10882	364	20079.5	585
LOC_Os06g08790-LOC_Os05g38480	20960	12463	26960	20127.7	586
LOC_Os02g51450-LOC_Os07g36390	51904.5	8196	321	20140.5	587
LOC_Os08g14450-LOC_Os08g41460	47698.5	8135.5	4598	20144	588
LOC_Os11g05480-LOC_Os02g15700	54107.5	5574	814	20165.2	589
LOC_Os02g49326-LOC_Os04g45490	50114.5	8773.5	1704	20197.3	590
LOC_Os02g03730-LOC_Os01g05010	99	11232	49293	20208	591
LOC_Os04g39140-LOC_Os03g50270	11375.5	8640	40790	20268.5	592
LOC_Os07g07690-LOC_Os11g10420	3184	22588	35085	20285.7	593
LOC_Os03g52320-LOC_Os10g20650	35925.5	7284	17784	20331.2	594
LOC_Os05g49780-LOC_Os01g40700	23862	32207	4933	20334	595
LOC_Os08g14450-LOC_Os02g42570	52996.5	7731.5	327	20351.7	596
LOC_Os09g24530-LOC_Os12g31460	1382.5	4120	55628	20376.8	597
LOC_Os05g03884-LOC_Os08g06320	15749.5	3657	41734	20380.2	598
LOC_Os02g51450-LOC_Os05g40180	46867	8795	5834	20498.7	599
LOC_Os02g49326-LOC_Os03g31150	45367	9858	6407	20544	600
LOC_Os12g29980-LOC_Os05g29010	18645	22780	20214	20546.3	601
LOC_Os02g03730-LOC_Os02g37870	6065	43043	12543	20550.3	602
LOC_Os12g29980-LOC_Os05g38480	28459	22031.5	11175	20555.2	603
LOC_Os03g16430-LOC_Os04g43420	50140.5	5880	5715	20578.5	604
LOC_Os05g03884-LOC_Os09g36160	36500.5	8599.5	16772	20624	605
LOC_Os05g40260-LOC_Os08g07540	43767	15002	3278	20682.3	606
LOC_Os02g49326-LOC_Os03g52640	42370.5	9660	10045	20691.8	607
LOC_Os02g49326-LOC_Os02g03250	41568.5	12236	8283	20695.8	608
LOC_Os04g41820-LOC_Os05g37800	41370.5	11124	9613	20702.5	609
LOC_Os02g49326-LOC_Os08g41460	24333.5	8598	29244	20725.2	610
LOC_Os04g39140-LOC_Os12g31460	37868	10529	13800	20732.3	611
LOC_Os02g15810-LOC_Os01g70560	53232.5	7696	1278	20735.5	612
LOC_Os11g26160-LOC_Os02g55630	32053.5	9802	20454	20769.8	613
LOC_Os11g03390-LOC_Os11g24450	55199	3746	3520	20821.7	614
LOC_Os03g51690-LOC_Os04g45330	55598.5	2086.5	4783	20822.7	615
LOC_Os07g22670-LOC_Os03g50120	3774	22470	36274	20839.3	616
LOC_Os05g51830-LOC_Os04g46620	6503	43312	12775	20863.3	617
LOC_Os09g24530-LOC_Os01g74190	47743	8943.5	5905	20863.8	618
LOC_Os04g41560-LOC_Os05g47560	57373	3369	1936	20892.7	619
LOC_Os05g43670-LOC_Os03g04490	21876.5	13133.5	27795	20935	620
LOC_Os04g39140-LOC_Os02g32780	52446	8121	2382	20983	621
LOC_Os10g23090-LOC_Os02g03270	32482.5	9119	21567	21056.2	622
LOC_Os10g31970-LOC_Os08g10590	861	26360.5	36026	21082.5	623
LOC_Os05g20930-LOC_Os12g44320	32385	11861	19120	21122	624
LOC_Os08g01100-LOC_Os07g22580	56349	6428	619	21132	625
LOC_Os05g51830-LOC_Os06g02510	12588	38105	12821	21171.3	626
LOC_Os10g23090-LOC_Os02g54180	45153	9174.5	9212	21179.8	627
LOC_Os03g14669-LOC_Os03g16050	49354	5086	9226	21222	628
LOC_Os12g29980-LOC_Os12g13950	37394	24841	1555	21263.3	629
LOC_Os12g29980-LOC_Os08g16610	11777	35461	16626	21288	630
LOC_Os04g53700-LOC_Os06g05660	2010.5	43519	18366	21298.5	631
LOC_Os01g09470-LOC_Os05g49820	32917.5	27399	3605	21307.2	632
LOC_Os12g29980-LOC_Os02g47150	19146	26966	17861	21324.3	633
LOC_Os01g09470-LOC_Os05g35480	21264.5	17977	24959	21400.2	634
LOC_Os08g14450-LOC_Os07g07540	56624	7184	617	21475	635
LOC_Os08g40630-LOC_Os02g07240	2774	58092	3568	21478	636
LOC_Os06g08790-LOC_Os03g45760	41128	13441	9873	21480.7	637
LOC_Os03g51970-LOC_Os12g41230	29978.5	7366.5	27248	21531	638
LOC_Os03g51970-LOC_Os12g19180	43045.5	7529	14025	21533.2	639
LOC_Os09g24530-LOC_Os08g37940	56883	7059	771	21571	640
LOC_Os10g23090-LOC_Os04g04330	9268	7937	47582	21595.7	641
LOC_Os02g03730-LOC_Os06g16290	36049.5	24976	3885	21636.8	642
LOC_Os06g44410-LOC_Os02g15340	30035.5	15538.5	19425	21666.3	643
LOC_Os05g50980-LOC_Os10g40130	52652.5	3083	9450	21728.5	644
LOC_Os11g26160-LOC_Os03g45400	55748.5	6737.5	2723	21736.3	645
LOC_Os02g39040-LOC_Os11g26890	45665.5	9619	10108	21797.5	646
LOC_Os08g40900-LOC_Os04g26841	22230.5	33393	9861	21828.2	647
LOC_Os02g15810-LOC_Os03g11400	48765.5	10961	5800	21842.2	648
LOC_Os06g08790-LOC_Os06g51110	39150.5	11130	15289	21856.5	649
LOC_Os08g14450-LOC_Os02g34810	47956	7921	9749	21875.3	650
LOC_Os04g01480-LOC_Os03g58720	8259.5	55180	2245	21894.8	651
LOC_Os12g41230-LOC_Os04g43300	52588.5	8560	4593	21913.8	652
LOC_Os02g51450-LOC_Os06g47940	51131	13843	788	21920.7	653
LOC_Os04g01480-LOC_Os05g06014	4059	47716	14137	21970.7	654
LOC_Os05g40260-LOC_Os12g42210	33731	16970	15233	21978	655
LOC_Os02g49326-LOC_Os07g36180	39156.5	9146	17774	22025.5	656
LOC_Os12g13460-LOC_Os11g34180	52856.5	10686	2599	22047.2	657
LOC_Os09g24530-LOC_Os03g59640	47912.5	8991	9252	22051.8	658
LOC_Os04g39140-LOC_Os12g42210	51080.5	10281.5	4896	22086	659
LOC_Os05g05230-LOC_Os02g48810	16327.5	33012.5	16925	22088.3	660
LOC_Os12g29980-LOC_Os05g14590	40295.5	24572	1485	22117.5	661
LOC_Os09g24530-LOC_Os09g30410	50393.5	10255.5	5779	22142.7	662
LOC_Os12g03070-LOC_Os05g22614	24462.5	2312	39760	22178.2	663
LOC_Os04g42020-LOC_Os01g03040	10315.5	3779	52485	22193.2	664
LOC_Os12g29980-LOC_Os10g05600	40813.5	19673	6220	22235.5	665
LOC_Os01g12860-LOC_Os09g26760	16471	44091.5	6208	22256.8	666
LOC_Os06g51490-LOC_Os02g47900	2385	38291.5	26113	22263.2	667
LOC_Os02g03030-LOC_Os03g53970	23454	38104	5276	22278	668
LOC_Os12g13570-LOC_Os01g67740	43175	10341.5	13398	22304.8	669
LOC_Os08g01170-LOC_Os06g09610	57056	4836	5069	22320.3	670
LOC_Os06g08790-LOC_Os03g51970	20217	10790.5	35988	22331.8	671
LOC_Os03g21160-LOC_Os03g01530	43969	11034	12129	22377.3	672
LOC_Os01g12860-LOC_Os04g44780	21491	41269	4388	22382.7	673
LOC_Os01g09470-LOC_Os02g55410	50213.5	14717	2237	22389.2	674
LOC_Os02g51450-LOC_Os11g43600	54460.5	9763	3030	22417.8	675
LOC_Os09g24530-LOC_Os03g58540	45770	7295	14311	22458.7	676
LOC_Os03g05500-LOC_Os06g44970	11908.5	8705	46781	22464.8	677
LOC_Os12g29980-LOC_Os05g11570	18035	17146	32581	22587.3	678
LOC_Os03g14669-LOC_Os12g38640	58493.5	5718	3639	22616.8	679
LOC_Os02g51450-LOC_Os04g39140	57997	9131.5	840	22656.2	680
LOC_Os01g09470-LOC_Os01g07560	40347.5	19459	8210	22672.2	681
LOC_Os08g14450-LOC_Os11g11210	36175.5	9120	22828	22707.8	682
LOC_Os02g03030-LOC_Os12g29980	16126	28776.5	23229	22710.5	683
LOC_Os05g44020-LOC_Os02g02520	38978.5	6162	23037	22725.8	684
LOC_Os06g08790-LOC_Os01g64820	17497	11359	39404	22753.3	685
LOC_Os08g14450-LOC_Os05g41640	54946	11087	2234	22755.7	686
LOC_Os09g26390-LOC_Os08g35000	8271.5	49343.5	10719	22778	687
LOC_Os02g49326-LOC_Os09g39180	57481.5	10113.5	928	22841	688
LOC_Os05g20930-LOC_Os06g38990	33331	16317.5	19047	22898.5	689
LOC_Os02g51450-LOC_Os05g41190	54119	9111	5651	22960.3	690
LOC_Os04g41820-LOC_Os10g19180	41701	16756	10436	22964.3	691
LOC_Os02g49326-LOC_Os01g42280	48605	11900	8409	22971.3	692
LOC_Os02g49326-LOC_Os08g25700	51615.5	10548.5	6810	22991.3	693
LOC_Os11g03390-LOC_Os05g14270	64252	3642	1085	22993	694
LOC_Os06g41384-LOC_Os03g18410	1028	43296	24736	23020	695
LOC_Os09g24530-LOC_Os01g69950	45265	7885.5	15931	23027.2	696
LOC_Os04g41560-LOC_Os04g51792	58024.5	4988	6163	23058.5	697
LOC_Os08g01100-LOC_Os02g58220	62500.5	6476.5	394	23123.7	698
LOC_Os11g03390-LOC_Os07g37550	64956.5	2444	2037	23145.8	699
LOC_Os12g41230-LOC_Os03g51970	29978.5	7366.5	32274	23206.3	700
LOC_Os03g51970-LOC_Os02g56520	47195.5	16356	6101	23217.5	701
LOC_Os08g14450-LOC_Os04g16680	63584	6093	24	23233.7	702
LOC_Os09g24530-LOC_Os02g20490	58098.5	9495	2148	23247.2	703
LOC_Os02g05470-LOC_Os03g11230	54172	5479	10103	23251.3	704
LOC_Os12g41230-LOC_Os03g61010	46070	11801	11898	23256.3	705
LOC_Os02g03730-LOC_Os01g16910	33132	35620	1024	23258.7	706
LOC_Os04g50920-LOC_Os02g45890	41202.5	11453	17122	23259.2	707
LOC_Os01g09470-LOC_Os02g56520	7503	14166	48254	23307.7	708
LOC_Os04g53700-LOC_Os03g40110	15973	53467	496	23312	709
LOC_Os05g40260-LOC_Os02g56040	56161.5	11197	2677	23345.2	710
LOC_Os12g29980-LOC_Os01g12860	25744	35842.5	8543	23376.5	711
LOC_Os04g53700-LOC_Os03g51900	9571.5	48821	11748	23380.2	712
LOC_Os02g51450-LOC_Os09g30410	57920	9459	2831	23403.3	713
LOC_Os02g49326-LOC_Os03g11230	50739	10852	8684	23425	714
LOC_Os04g39140-LOC_Os02g51450	57997	9131.5	3315	23481.2	715
LOC_Os04g50920-LOC_Os03g36560	46753.5	12295	11446	23498.2	716
LOC_Os05g51830-LOC_Os02g56014	12790.5	34864	22883	23512.5	717
LOC_Os02g03730-LOC_Os03g51550	31767	33737	5064	23522.7	718
LOC_Os05g40260-LOC_Os01g72980	41139	14636	14795	23523.3	719
LOC_Os05g51830-LOC_Os05g28510	21760	45236	3577	23524.3	720
LOC_Os04g39140-LOC_Os08g01170	36477.5	4908.5	29235	23540.3	721
LOC_Os05g50980-LOC_Os03g31150	61586.5	4351	4736	23557.8	722
LOC_Os03g51970-LOC_Os03g10800	35454	9561	25748	23587.7	723
LOC_Os02g51320-LOC_Os04g43670	63733.5	4031	3011	23591.8	724
LOC_Os08g14450-LOC_Os04g45600	57960.5	7885.5	5009	23618.3	725
LOC_Os02g03730-LOC_Os06g33520	18114	41531	11211	23618.7	726
LOC_Os07g39940-LOC_Os08g43770	23263	40693.5	6966	23640.8	727
LOC_Os08g14450-LOC_Os03g57220	50251.5	6562	14167	23660.2	728
LOC_Os10g41450-LOC_Os01g52720	8415.5	59731.5	2836	23661	729
LOC_Os01g09470-LOC_Os02g47180	51736	15135	4202	23691	730
LOC_Os07g48150-LOC_Os03g50150	8280	47501.5	15339	23706.8	731
LOC_Os02g39040-LOC_Os09g26190	53161	13760	4217	23712.7	732
LOC_Os01g09470-LOC_Os04g56180	50084	20305	794	23727.7	733
LOC_Os04g41560-LOC_Os06g43800	46060.5	3457	21827	23781.5	734
LOC_Os03g19480-LOC_Os12g41380	22799.5	48566	253	23872.8	735
LOC_Os04g39140-LOC_Os01g66980	53836	10697	7345	23959.3	736
LOC_Os04g50920-LOC_Os06g38990	13717.5	12164	46057	23979.5	737
LOC_Os08g44620-LOC_Os02g51620	67214	4243	538	23998.3	738
LOC_Os03g09860-LOC_Os01g52460	29008.5	30940	12238	24062.2	739
LOC_Os03g12120-LOC_Os05g19630	4910.5	60725.5	6726	24120.7	740
LOC_Os05g38600-LOC_Os02g13080	13487.5	53786	5167	24146.8	741
LOC_Os09g24530-LOC_Os04g43420	59864	8365	4283	24170.7	742
LOC_Os02g50630-LOC_Os03g39020	58483	6487	7632	24200.7	743
LOC_Os09g24530-LOC_Os04g34460	44091.5	8940	19637	24222.8	744
LOC_Os02g15340-LOC_Os01g46430	42095	16777.5	13844	24238.8	745
LOC_Os12g41900-LOC_Os02g48010	42194.5	6288	24258	24246.8	746
LOC_Os05g02420-LOC_Os01g74410	72756.5	121.5	83	24320.3	747
LOC_Os12g29980-LOC_Os07g29190	43278.5	18734	11198	24403.5	748
LOC_Os01g65730-LOC_Os08g42920	7320	53199	12698	24405.7	749
LOC_Os04g41560-LOC_Os02g35090	65066.5	2827	5584	24492.5	750
LOC_Os07g22670-LOC_Os01g73950	13967	41230	18358	24518.3	751
LOC_Os01g09470-LOC_Os02g47150	24517.5	20639	28532	24562.8	752
LOC_Os03g14669-LOC_Os09g10750	69027	4743	16	24595.3	753
LOC_Os05g50980-LOC_Os01g55290	39019.5	4956	29908	24627.8	754
LOC_Os12g29980-LOC_Os09g37510	46485.5	24096	3317	24632.8	755
LOC_Os06g44410-LOC_Os08g15420	6644.5	14261	53069	24658.2	756
LOC_Os04g53700-LOC_Os07g27180	12025.5	59516	2445	24662.2	757
LOC_Os08g14450-LOC_Os11g13850	64345.5	7044.5	2653	24681	758
LOC_Os02g15810-LOC_Os09g37510	57261	13534	3401	24732	759
LOC_Os02g49326-LOC_Os05g32220	48738.5	11278	14238	24751.5	760
LOC_Os02g49326-LOC_Os06g01460	65374.5	5787.5	3162	24774.7	761
LOC_Os08g14450-LOC_Os05g04070	27615.5	9994.5	36857	24822.3	762
LOC_Os03g14669-LOC_Os07g05820	58255.5	6679	9671	24868.5	763
LOC_Os05g40260-LOC_Os08g25900	46831	18744	9101	24892	764
LOC_Os11g26160-LOC_Os05g49220	58398.5	5312	10975	24895.2	765
LOC_Os12g29980-LOC_Os11g03430	28763	25697	20226	24895.3	766
LOC_Os05g40260-LOC_Os10g22560	55257	18563	927	24915.7	767
LOC_Os04g39140-LOC_Os02g03010	63800.5	8176	2813	24929.8	768
LOC_Os05g04640-LOC_Os01g54250	20	67174	7625	24939.7	769
LOC_Os02g51450-LOC_Os03g08080	63041.5	8269.5	3589	24966.7	770
LOC_Os12g29980-LOC_Os03g45760	44809.5	20713	9518	25013.5	771
LOC_Os02g52960-LOC_Os07g46590	39340	30688.5	5163	25063.8	772
LOC_Os12g32620-LOC_Os01g59150	64058.5	3692	7498	25082.8	773
LOC_Os02g03730-LOC_Os02g46150	18284.5	46177	10844	25101.8	774
LOC_Os04g14510-LOC_Os04g42320	2021	70262	3032	25105	775
LOC_Os12g29980-LOC_Os04g49130	14647	29537	31297	25160.3	776
LOC_Os12g29980-LOC_Os12g17530	46736.5	17881	11195	25270.8	777
LOC_Os03g20910-LOC_Os02g15340	55306.5	18616.5	1911	25278	778
LOC_Os11g10000-LOC_Os07g41260	6483	46676.5	22764	25307.8	779
LOC_Os04g53700-LOC_Os02g36710	6031	53980	15922	25311	780
LOC_Os03g04980-LOC_Os02g10010	4386	66358	5216	25320	781
LOC_Os01g42470-LOC_Os09g36670	6815	49662.5	19493	25323.5	782
LOC_Os04g50920-LOC_Os02g03270	56612	11016	8411	25346.3	783
LOC_Os12g29980-LOC_Os02g10020	51055.5	21877	3381	25437.8	784
LOC_Os05g33500-LOC_Os07g36390	67614	7879.5	878	25457.2	785
LOC_Os01g09470-LOC_Os01g64900	40368.5	18189	17833	25463.5	786
LOC_Os04g53540-LOC_Os08g08820	75829.5	308.5	255	25464.3	787
LOC_Os06g03710-LOC_Os03g50420	33377.5	7652	35364	25464.5	788
LOC_Os05g46780-LOC_Os08g38570	20044	52521	3974	25513	789
LOC_Os05g05230-LOC_Os04g46450	19239	37060	20282	25527	790
LOC_Os11g10000-LOC_Os05g05470	1679	54989.5	19935	25534.5	791
LOC_Os08g08820-LOC_Os04g53540	75829.5	308.5	567	25568.3	792
LOC_Os05g13300-LOC_Os10g30280	16033	34294	26460	25595.7	793
LOC_Os07g04510-LOC_Os03g49850	7975	66958	1989	25640.7	794
LOC_Os04g50920-LOC_Os07g44590	36044	14141	27082	25755.7	795
LOC_Os08g14450-LOC_Os08g44810	41942	10835	24496	25757.7	796
LOC_Os04g42020-LOC_Os07g05820	60312	6707	10536	25851.7	797
LOC_Os04g39140-LOC_Os05g19380	66500	10477	613	25863.3	798
LOC_Os11g26160-LOC_Os06g30380	67920.5	8252	1512	25894.8	799
LOC_Os01g12860-LOC_Os08g16610	23681	42030.5	12034	25915.2	800
LOC_Os10g34580-LOC_Os03g18840	6495	32237	39036	25922.7	801
LOC_Os06g51490-LOC_Os01g14370	22781.5	42970.5	12070	25940.7	802
LOC_Os06g08790-LOC_Os01g09580	56013	15338	6637	25996	803
LOC_Os02g03730-LOC_Os01g65560	23627	35480	19036	26047.7	804
LOC_Os03g21160-LOC_Os12g44090	47566.5	13707	16936	26069.8	805
LOC_Os02g02370-LOC_Os08g43770	23126	37847	17377	26116.7	806
LOC_Os08g14450-LOC_Os03g58100	62938.5	9226	6357	26173.8	807
LOC_Os03g14669-LOC_Os04g23890	67362	6382	4891	26211.7	808
LOC_Os05g40260-LOC_Os02g07350	62909.5	15826	257	26330.8	809
LOC_Os11g03390-LOC_Os07g07540	75149.5	3568	329	26348.8	810
LOC_Os12g13460-LOC_Os09g36450	61685.5	12069	5356	26370.2	811
LOC_Os09g04720-LOC_Os03g18410	576	68269	10407	26417.3	812
LOC_Os08g14450-LOC_Os06g40640	65046	10409	3815	26423.3	813
LOC_Os07g46590-LOC_Os02g52960	39340	30688.5	9397	26475.2	814
LOC_Os05g51830-LOC_Os08g09350	2219	23931	53361	26503.7	815
LOC_Os09g24530-LOC_Os07g06450	70898.5	7946	691	26511.8	816
LOC_Os11g26160-LOC_Os03g05806	70341	6853.5	2381	26525.2	817
LOC_Os05g51830-LOC_Os03g38980	20246	51173.5	8169	26529.5	818
LOC_Os02g49326-LOC_Os05g49220	68784	8931	1883	26532.7	819
LOC_Os03g14669-LOC_Os08g07060	69789	9612	371	26590.7	820
LOC_Os08g14450-LOC_Os02g51020	65659	9802	4471	26644	821
LOC_Os05g43670-LOC_Os08g40230	27389	21975	30631	26665	822
LOC_Os11g26160-LOC_Os11g43600	39534	8804	31773	26703.7	823
LOC_Os08g01100-LOC_Os03g39020	64679	6828	8703	26736.7	824
LOC_Os02g18660-LOC_Os08g05880	7150	52715	20523	26796	825
LOC_Os04g50920-LOC_Os06g44410	14943.5	15162	50345	26816.8	826
LOC_Os02g03730-LOC_Os07g41260	6269.5	30282	43914	26821.8	827
LOC_Os02g03730-LOC_Os04g38620	31054	45425.5	4139	26872.8	828
LOC_Os08g33530-LOC_Os07g05070	18952.5	52767	8961	26893.5	829
LOC_Os08g35000-LOC_Os09g26390	8271.5	49343.5	23115	26910	830
LOC_Os02g51450-LOC_Os07g04160	68802.5	9591.5	2355	26916.3	831
LOC_Os04g01480-LOC_Os04g01290	151	31007	49788	26982	832
LOC_Os12g03070-LOC_Os11g16550	55990.5	1973	23005	26989.5	833
LOC_Os12g32620-LOC_Os07g02200	76857	4273	68	27066	834
LOC_Os11g26160-LOC_Os09g38420	65555.5	5805	9871	27077.2	835
LOC_Os01g09470-LOC_Os07g30110	51970	27587	1693	27083.3	836
LOC_Os01g09470-LOC_Os09g02250	58006.5	22299	992	27099.2	837
LOC_Os05g40260-LOC_Os01g69950	63489.5	16315	1546	27116.8	838
LOC_Os10g19860-LOC_Os04g43050	16861	43420	21149	27143.3	839
LOC_Os08g14450-LOC_Os10g01044	33611.5	5281	42547	27146.5	840
LOC_Os12g13460-LOC_Os02g07220	69251.5	11375	829	27151.8	841
LOC_Os05g20930-LOC_Os02g31840	63575.5	15613	2291	27159.8	842
LOC_Os03g14669-LOC_Os02g01340	73484	5567	2523	27191.3	843
LOC_Os02g49326-LOC_Os03g12000	70067.5	9036	2529	27210.8	844
LOC_Os06g44410-LOC_Os05g45480	30561	18592	32743	27298.7	845
LOC_Os11g10000-LOC_Os01g62210	16285	64358	1285	27309.3	846
LOC_Os05g03884-LOC_Os03g36560	47885.5	6426	27628	27313.2	847
LOC_Os08g14450-LOC_Os04g38640	63620.5	11254	7090	27321.5	848
LOC_Os02g09070-LOC_Os08g15420	24002	21462	36506	27323.3	849
LOC_Os03g03560-LOC_Os02g02620	10662.5	65994	5374	27343.5	850
LOC_Os06g15330-LOC_Os04g34460	74848.5	5732	1461	27347.2	851
LOC_Os01g74410-LOC_Os05g02420	72756.5	121.5	9306	27394.7	852
LOC_Os05g20930-LOC_Os03g05500	56815	17860.5	7575	27416.8	853
LOC_Os12g40890-LOC_Os01g46400	70341	8653	3611	27535	854
LOC_Os03g14669-LOC_Os12g23180	76694	5658.5	337	27563.2	855
LOC_Os03g55540-LOC_Os03g52410	74852.5	61	7784	27565.8	856
LOC_Os05g40260-LOC_Os08g22149	58977.5	19356	4456	27596.5	857
LOC_Os12g29980-LOC_Os04g50960	10230.5	22912	49693	27611.8	858
LOC_Os01g09470-LOC_Os04g15800	36558.5	21091	25231	27626.8	859
LOC_Os08g01100-LOC_Os06g51110	73125	8087	1898	27703.3	860
LOC_Os08g01170-LOC_Os06g49160	63736.5	6768.5	12985	27830	861
LOC_Os05g31254-LOC_Os02g08310	39085.5	33774.5	10695	27851.7	862
LOC_Os02g03030-LOC_Os05g49820	30914	33562	19151	27875.7	863
LOC_Os12g03070-LOC_Os02g38020	62895	3137	17776	27936	864
LOC_Os01g55150-LOC_Os06g46500	76136.5	6624	1092	27950.8	865
LOC_Os03g14669-LOC_Os01g66000	76190.5	7141	566	27965.8	866
LOC_Os04g40840-LOC_Os03g63690	17346.5	36918	29773	28012.5	867
LOC_Os02g34840-LOC_Os02g01250	13078	57203	13797	28026	868
LOC_Os03g12120-LOC_Os02g48100	10026.5	65307.5	8768	28034	869
LOC_Os11g10000-LOC_Os02g42300	6256.5	67437	10434	28042.5	870
LOC_Os02g15810-LOC_Os11g37100	57814.5	9900	16431	28048.5	871
LOC_Os05g40260-LOC_Os01g04900	62806	19734	1750	28096.7	872
LOC_Os02g49326-LOC_Os11g41910	26203.5	11553	46690	28148.8	873
LOC_Os02g03730-LOC_Os07g46440	12108	55952	16465	28175	874
LOC_Os02g15810-LOC_Os12g39980	72186	9919	2465	28190	875
LOC_Os10g25170-LOC_Os08g40940	75719	2659	6247	28208.3	876
LOC_Os08g06630-LOC_Os03g17600	79756.5	4043	869	28222.8	877
LOC_Os01g09470-LOC_Os02g10020	64562	18910	1214	28228.7	878
LOC_Os03g14669-LOC_Os06g13660	62593	7480	14652	28241.7	879
LOC_Os03g21160-LOC_Os10g05600	62726.5	11663	10423	28270.8	880
LOC_Os04g14510-LOC_Os03g21020	3856.5	71836	9162	28284.8	881
LOC_Os02g51450-LOC_Os02g52260	70477.5	11020	3403	28300.2	882
LOC_Os04g53700-LOC_Os09g12500	30117	47307	7492	28305.3	883
LOC_Os06g13670-LOC_Os03g38010	46925	18051	20068	28348	884
LOC_Os05g51830-LOC_Os03g25450	33673.5	49544	1852	28356.5	885
LOC_Os06g12060-LOC_Os11g37510	9880	59097	16103	28360	886
LOC_Os02g49326-LOC_Os05g33290	69583.5	9626	6052	28420.5	887
LOC_Os04g41560-LOC_Os04g42020	76675.5	5675.5	2960	28437	888
LOC_Os05g50980-LOC_Os06g13000	80063	4153	1235	28483.7	889
LOC_Os12g40890-LOC_Os03g50030	79523.5	5754	395	28557.5	890
LOC_Os01g15460-LOC_Os01g41190	2148	69265.5	14353	28588.8	891
LOC_Os03g51970-LOC_Os02g51640	65891.5	13504	6526	28640.5	892
LOC_Os02g03730-LOC_Os11g04370	12225.5	28489	45211	28641.8	893
LOC_Os12g29980-LOC_Os03g12140	43435	38076	4630	28713.7	894
LOC_Os03g61760-LOC_Os11g29240	6481	40978	38703	28720.7	895
LOC_Os02g47060-LOC_Os01g48530	44125.5	17485	24728	28779.5	896
LOC_Os05g43950-LOC_Os03g43760	8363	55612	22482	28819	897
LOC_Os01g09470-LOC_Os03g02290	1696.5	9967	74890	28851.2	898
LOC_Os02g09070-LOC_Os06g40870	18141	19581	48955	28892.3	899
LOC_Os10g25170-LOC_Os10g31640	80770.5	2701	3284	28918.5	900
LOC_Os08g14450-LOC_Os01g40710	67728	10469	8562	28919.7	901
LOC_Os12g34510-LOC_Os01g74146	70254.5	10014	6530	28932.8	902
LOC_Os03g58830-LOC_Os03g43860	77853.5	8367	668	28962.8	903
LOC_Os03g14669-LOC_Os04g44340	29632	4542.5	52730	28968.2	904
LOC_Os04g53700-LOC_Os02g54110	23485.5	63011.5	444	28980.3	905
LOC_Os11g10000-LOC_Os07g10300	4294.5	52612	30058	28988.2	906
LOC_Os08g06630-LOC_Os03g14669	81370	4403.5	1253	29008.8	907
LOC_Os04g39140-LOC_Os04g54640	76503.5	7267	3352	29040.8	908
LOC_Os02g49326-LOC_Os03g38230	38159	7943	41032	29044.7	909
LOC_Os09g24530-LOC_Os05g49970	33737	10170.5	43373	29093.5	910
LOC_Os09g06464-LOC_Os11g34870	86154	782	422	29119.3	911
LOC_Os05g20930-LOC_Os03g05070	54278.5	24529	8713	29173.5	912
LOC_Os02g02290-LOC_Os06g08480	6332.5	40741.5	40449	29174.3	913
LOC_Os11g26160-LOC_Os01g20110	73784.5	7175	6760	29239.8	914
LOC_Os04g56850-LOC_Os10g09870	20627	43105.5	24054	29262.2	915
LOC_Os03g14669-LOC_Os02g51820	69066	7337	11437	29280	916
LOC_Os11g26160-LOC_Os02g49326	71121.5	12546.5	4455	29374.3	917
LOC_Os11g32100-LOC_Os05g34700	87605.5	65	471	29380.5	918
LOC_Os04g39140-LOC_Os07g11110	72600	8785	6770	29385	919
LOC_Os12g29980-LOC_Os05g43610	24041	31060	33069	29390	920
LOC_Os02g51450-LOC_Os06g45340	77930.5	9609	712	29417.2	921
LOC_Os05g40260-LOC_Os09g36450	52635.5	19740	15881	29418.8	922
LOC_Os02g09070-LOC_Os05g45480	26760	22348.5	39319	29475.8	923
LOC_Os08g01100-LOC_Os06g03720	75262.5	4541	8674	29492.5	924
LOC_Os03g25120-LOC_Os01g40040	2892.5	81943	3734	29523.2	925
LOC_Os09g24530-LOC_Os02g50560	75132	8586.5	4993	29570.5	926
LOC_Os01g55150-LOC_Os02g42660	75315.5	7171	6320	29602.2	927
LOC_Os03g14669-LOC_Os02g38020	81107	4026	3717	29616.7	928
LOC_Os02g04490-LOC_Os05g43280	7378	17151	64353	29627.3	929
LOC_Os03g56950-LOC_Os04g55180	44776.5	1608	42515	29633.2	930
LOC_Os12g40890-LOC_Os03g03570	74027.5	11813	3091	29643.8	931
LOC_Os03g14669-LOC_Os04g47770	80906	5306	2725	29645.7	932
LOC_Os02g03730-LOC_Os03g25450	34465	46821	7699	29661.7	933
LOC_Os03g51220-LOC_Os11g06040	40193.5	42255	6543	29663.8	934
LOC_Os02g52960-LOC_Os06g14412	50758	27686	10548	29664	935
LOC_Os03g14669-LOC_Os04g42020	82739	3970.5	2363	29690.8	936
LOC_Os06g08790-LOC_Os02g55410	48570	10283.5	30450	29767.8	937
LOC_Os01g42260-LOC_Os07g02300	14504	32322	42533	29786.3	938
LOC_Os11g10000-LOC_Os12g43830	16699	62357	10372	29809.3	939
LOC_Os11g26160-LOC_Os05g45920	68016.5	7457	13961	29811.5	940
LOC_Os07g49290-LOC_Os12g28790	2124	75326	12017	29822.3	941
LOC_Os11g10000-LOC_Os02g03730	15590	53879.5	20022	29830.5	942
LOC_Os01g12860-LOC_Os03g11400	43856	35241	10411	29836	943
LOC_Os05g43670-LOC_Os01g52890	56277	22036	11258	29857	944
LOC_Os04g42020-LOC_Os05g34630	80584	5131.5	4060	29925.2	945
LOC_Os06g08790-LOC_Os05g03060	36788	16923	36157	29956	946
LOC_Os06g43120-LOC_Os02g04490	21333	20386.5	48282	30000.5	947
LOC_Os03g56950-LOC_Os01g68480	69692	3115	17199	30002	948
LOC_Os10g23090-LOC_Os11g31570	36344.5	11876	41877	30032.5	949
LOC_Os12g03070-LOC_Os04g59610	80677.5	2455	7002	30044.8	950
LOC_Os09g24530-LOC_Os01g05800	67214	13321	9656	30063.7	951
LOC_Os03g56950-LOC_Os01g17170	84472	1877	3945	30098	952
LOC_Os02g51320-LOC_Os03g19780	76625.5	3676	10235	30178.8	953
LOC_Os04g42020-LOC_Os03g14669	82739	3970.5	3859	30189.5	954
LOC_Os06g01934-LOC_Os02g43194	87035	1717	1822	30191.3	955
LOC_Os09g19950-LOC_Os01g21680	1221	82557	6913	30230.3	956
LOC_Os01g09470-LOC_Os04g41820	64898.5	16446.5	9391	30245.3	957
LOC_Os04g14510-LOC_Os07g43030	2936.5	65508.5	22301	30248.7	958
LOC_Os03g14669-LOC_Os06g40640	71687	8001	11160	30282.7	959
LOC_Os02g49326-LOC_Os02g55630	462	3937	86470	30289.7	960
LOC_Os05g50980-LOC_Os07g38300	59937.5	7235	23719	30297.2	961
LOC_Os02g47900-LOC_Os02g07070	23700	47759.5	19576	30345.2	962
LOC_Os08g14450-LOC_Os02g39740	79346.5	10399	1303	30349.5	963
LOC_Os02g49326-LOC_Os07g09370	80168.5	10037	859	30354.8	964
LOC_Os03g14669-LOC_Os04g41340	84607.5	4879	1771	30419.2	965
LOC_Os05g50980-LOC_Os02g55630	80677.5	7802	2797	30425.5	966
LOC_Os08g14450-LOC_Os04g34460	67151	11637	12696	30494.7	967
LOC_Os10g31970-LOC_Os02g42040	20171	47111	24212	30498	968
LOC_Os11g26160-LOC_Os04g59570	74383	10140	7003	30508.7	969
LOC_Os02g49326-LOC_Os11g26160	71121.5	12546.5	8461	30709.7	970
LOC_Os01g09760-LOC_Os06g50910	49239.5	38473	4437	30716.5	971
LOC_Os01g09470-LOC_Os03g10800	67626	19121.5	5620	30789.2	972
LOC_Os02g49326-LOC_Os07g07310	48400	8331	35643	30791.3	973
LOC_Os02g03730-LOC_Os03g42770	19717	48591	24142	30816.7	974
LOC_Os06g08790-LOC_Os10g19180	44472	17611.5	30444	30842.5	975
LOC_Os01g51840-LOC_Os11g26190	91099.5	1380	56	30845.2	976
LOC_Os02g49326-LOC_Os07g01480	81141.5	7533	3875	30849.8	977
LOC_Os03g05500-LOC_Os10g23090	67897	23171.5	1483	30850.5	978
LOC_Os02g03730-LOC_Os01g14830	18334	27906	46332	30857.3	979
LOC_Os11g26160-LOC_Os02g56040	82264	9699	653	30872	980
LOC_Os12g40890-LOC_Os05g40220	81268	8951	2669	30962.7	981
LOC_Os05g10770-LOC_Os09g29750	8580	64205.5	20225	31003.5	982
LOC_Os03g43400-LOC_Os01g48850	45041.5	29567	18404	31004.2	983
LOC_Os07g22670-LOC_Os02g44810	22929	55503	14637	31023	984
LOC_Os09g24530-LOC_Os07g01480	81272.5	6865	4941	31026.2	985
LOC_Os02g49326-LOC_Os03g21780	82558.5	9724	892	31058.2	986
LOC_Os03g20310-LOC_Os06g47860	68773	15253	9168	31064.7	987
LOC_Os02g51450-LOC_Os03g21780	83533	7705	2068	31102	988
LOC_Os01g09080-LOC_Os11g24780	84317.5	6732	2259	31102.8	989
LOC_Os08g14450-LOC_Os12g23180	85332	8061.5	210	31201.2	990
LOC_Os05g33460-LOC_Os07g46440	22191	60209	11424	31274.7	991
LOC_Os03g40710-LOC_Os07g02110	73	68412	25354	31279.7	992
LOC_Os09g36160-LOC_Os10g19180	9265	12788	71851	31301.3	993
LOC_Os07g01180-LOC_Os09g31210	61510.5	15386	17136	31344.2	994
LOC_Os05g40260-LOC_Os09g26190	54982	14374	24703	31353	995
LOC_Os08g01170-LOC_Os10g37180	86553	7330	184	31355.7	996
LOC_Os01g67090-LOC_Os04g16970	89033.5	510	4542	31361.8	997
LOC_Os12g29980-LOC_Os06g11730	20958	35501	37657	31372	998
LOC_Os06g15330-LOC_Os01g70400	82334	7048.5	4803	31395.2	999
LOC_Os01g61810-LOC_Os08g42050	34812	55325.5	4233	31456.8	1000
LOC_Os04g53700-LOC_Os04g40740	39928.5	47551	6955	31478.2	1001
LOC_Os07g46590-LOC_Os02g42200	31367	44473	18599	31479.7	1002
LOC_Os05g33460-LOC_Os07g10300	10211	38763	45533	31502.3	1003
LOC_Os05g44020-LOC_Os05g22930	85451	7349.5	2071	31623.8	1004
LOC_Os08g14450-LOC_Os06g01850	83895	8074	3058	31675.7	1005
LOC_Os07g44210-LOC_Os12g41380	19737	62672	12621	31676.7	1006
LOC_Os03g40710-LOC_Os01g54270	436	86590	8044	31690	1007
LOC_Os11g05480-LOC_Os02g36924	88486	4911.5	1723	31706.8	1008
LOC_Os11g10000-LOC_Os03g42440	19066	63855	12227	31716	1009
LOC_Os08g01170-LOC_Os02g17920	83165	6601	5390	31718.7	1010
LOC_Os02g51450-LOC_Os01g01302	76849.5	12569	5743	31720.5	1011
LOC_Os08g14450-LOC_Os07g13969	78847	9020.5	7323	31730.2	1012
LOC_Os02g18660-LOC_Os03g22690	914	43942	50343	31733	1013
LOC_Os11g10000-LOC_Os05g45270	8680.5	58394	28130	31734.8	1014
LOC_Os09g24530-LOC_Os03g48050	80029	11103	4187	31773	1015
LOC_Os08g01170-LOC_Os03g39830	68498.5	8606	18411	31838.5	1016
LOC_Os06g08790-LOC_Os08g32600	54639	14602	26284	31841.7	1017
LOC_Os12g13460-LOC_Os07g41710	41393.5	9164	45083	31880.2	1018
LOC_Os10g23090-LOC_Os10g19180	6406	10728	78556	31896.7	1019
LOC_Os05g40260-LOC_Os09g02214	60984.5	19336.5	15510	31943.7	1020
LOC_Os09g24530-LOC_Os03g01018	82998	10095.5	2766	31953.2	1021
LOC_Os05g40260-LOC_Os10g40030	74461	20987	467	31971.7	1022
LOC_Os08g06630-LOC_Os04g51792	81028	6315	8716	32019.7	1023
LOC_Os06g39090-LOC_Os07g28580	13859.5	63390.5	18833	32027.7	1024
LOC_Os05g40260-LOC_Os02g55630	54444	14082	27585	32037	1025
LOC_Os03g05500-LOC_Os07g44550	83688.5	8913.5	3580	32060.7	1026
LOC_Os02g09070-LOC_Os04g39230	41978	21357	32932	32089	1027
LOC_Os05g50980-LOC_Os12g10640	84742	6755	4801	32099.3	1028
LOC_Os02g51450-LOC_Os01g72800	61469.5	10082	24763	32104.8	1029
LOC_Os06g15330-LOC_Os12g31460	84118	7410	4790	32106	1030
LOC_Os07g37630-LOC_Os03g51220	8037	47946.5	40375	32119.5	1031
LOC_Os02g15810-LOC_Os03g18630	58814	11415	26148	32125.7	1032
LOC_Os12g29980-LOC_Os04g42540	55826	17990	22817	32211	1033
LOC_Os04g39140-LOC_Os01g01120	89972.5	6201.5	630	32268	1034
LOC_Os09g19940-LOC_Os03g51900	1478	37619	57850	32315.7	1035
LOC_Os07g07690-LOC_Os02g50799	23001	51883	22066	32316.7	1036
LOC_Os05g38600-LOC_Os10g33330	32479.5	59156	5427	32354.2	1037
LOC_Os02g49326-LOC_Os05g31680	67179.5	9492.5	20426	32366	1038
LOC_Os06g44410-LOC_Os02g45890	52710.5	15062	29461	32411.2	1039
LOC_Os09g24530-LOC_Os06g05950	75361	10517	11487	32455	1040
LOC_Os12g24540-LOC_Os07g37630	10869	78861.5	7701	32477.2	1041
LOC_Os03g05500-LOC_Os05g20930	56815	17860.5	22790	32488.5	1042
LOC_Os02g49326-LOC_Os03g55970	88374	7811	1323	32502.7	1043
LOC_Os12g29980-LOC_Os01g60670	43005	19263	35242	32503.3	1044
LOC_Os05g40260-LOC_Os01g47450	60179	15963	21617	32586.3	1045
LOC_Os01g70810-LOC_Os05g51490	24337.5	60694	12807	32612.8	1046
LOC_Os09g24530-LOC_Os09g36130	80467	11537	5924	32642.7	1047
LOC_Os04g42020-LOC_Os03g07300	71110.5	5991.5	20905	32669	1048
LOC_Os11g26160-LOC_Os08g25700	87997.5	8377	1656	32676.8	1049
LOC_Os05g20930-LOC_Os06g40870	8955.5	14326	74771	32684.2	1050
LOC_Os01g51840-LOC_Os05g33690	94031.5	2756	1321	32702.8	1051
LOC_Os04g50920-LOC_Os02g09070	63883.5	24534.5	9704	32707.3	1052
LOC_Os03g51970-LOC_Os06g20370	70401	13407	14352	32720	1053
LOC_Os05g40260-LOC_Os11g41910	76919.5	16307	4970	32732.2	1054
LOC_Os05g40260-LOC_Os01g67000	65360	22762	10075	32732.3	1055
LOC_Os01g09470-LOC_Os03g56070	68298	17594	12315	32735.7	1056
LOC_Os05g51830-LOC_Os01g49290	29226.5	52769	16332	32775.8	1057
LOC_Os09g24530-LOC_Os02g39740	59517.5	10605	28312	32811.5	1058
LOC_Os02g49326-LOC_Os11g11210	53516.5	14342	30659	32839.2	1059
LOC_Os04g50920-LOC_Os08g08020	61696	23033	13964	32897.7	1060
LOC_Os05g03550-LOC_Os01g67250	31436.5	8085	59275	32932.2	1061
LOC_Os04g39140-LOC_Os01g58470	79378.5	14617.5	4814	32936.7	1062
LOC_Os04g50920-LOC_Os12g22800	14187.5	11864	72919	32990.2	1063
LOC_Os06g44410-LOC_Os01g46430	62047	21081	16005	33044.3	1064
LOC_Os06g39906-LOC_Os08g32930	96102.5	2171.5	905	33059.7	1065
LOC_Os02g49326-LOC_Os02g03720	83160	10912	5129	33067	1066
LOC_Os08g14450-LOC_Os07g15670	76955.5	14057	8372	33128.2	1067
LOC_Os07g08880-LOC_Os05g45310	7808.5	89929	1675	33137.5	1068
LOC_Os05g49780-LOC_Os10g19180	20888	35787	42765	33146.7	1069
LOC_Os09g13740-LOC_Os09g39590	3614	92274	3604	33164	1070
LOC_Os03g14669-LOC_Os10g10180	82224.5	4322	12954	33166.8	1071
LOC_Os04g50920-LOC_Os05g44930	81423	9717.5	8474	33204.8	1072
LOC_Os04g39140-LOC_Os09g07570	83849.5	15636	326	33270.5	1073
LOC_Os04g42020-LOC_Os04g41560	76675.5	5675.5	17494	33281.7	1074
LOC_Os10g38000-LOC_Os06g37600	3721	77857.5	18312	33296.8	1075
LOC_Os02g03730-LOC_Os10g35750	44855	34321	20757	33311	1076
LOC_Os05g50980-LOC_Os05g49130	95544.5	3207.5	1192	33314.7	1077
LOC_Os02g49326-LOC_Os02g52260	86079	11211	2729	33339.7	1078
LOC_Os05g49780-LOC_Os12g40480	45684.5	49683	4875	33414.2	1079
LOC_Os02g51450-LOC_Os02g51570	84787.5	9257	6282	33442.2	1080
LOC_Os11g26160-LOC_Os03g11310	67022.5	9022	24302	33448.8	1081
LOC_Os03g53960-LOC_Os12g30540	51356.5	31474	17627	33485.8	1082
LOC_Os12g13460-LOC_Os12g42210	65162.5	13758	21591	33503.8	1083
LOC_Os02g03730-LOC_Os04g12480	13457	55023	32042	33507.3	1084
LOC_Os01g12860-LOC_Os03g53970	42477.5	38764.5	19356	33532.7	1085
LOC_Os01g09470-LOC_Os03g51970	73008	16009.5	11593	33536.8	1086
LOC_Os04g01480-LOC_Os02g46130	8523.5	88996.5	3093	33537.7	1087
LOC_Os08g06630-LOC_Os01g68480	93362	5180	2110	33550.7	1088
LOC_Os06g19980-LOC_Os10g26130	13770	76242.5	10655	33555.8	1089
LOC_Os04g53700-LOC_Os03g02110	25800	71503	3394	33565.7	1090
LOC_Os04g47830-LOC_Os07g31340	19131	67932	13662	33575	1091
LOC_Os09g24530-LOC_Os03g17174	86540	9956	4260	33585.3	1092
LOC_Os04g42020-LOC_Os04g41340	70879.5	3942	25960	33593.8	1093
LOC_Os03g52320-LOC_Os03g21160	85463	12161.5	3196	33606.8	1094
LOC_Os09g19940-LOC_Os07g37640	20107	73477	7335	33639.7	1095
LOC_Os09g31390-LOC_Os08g06320	66092	5748	29083	33641	1096
LOC_Os05g40260-LOC_Os01g72800	74067.5	20160	6706	33644.5	1097
LOC_Os11g10000-LOC_Os03g46600	44150	54246	2675	33690.3	1098
LOC_Os05g40260-LOC_Os05g33290	78770	19137	3310	33739	1099
LOC_Os05g33500-LOC_Os08g02390	77670	6165.5	17436	33757.2	1100
LOC_Os02g03730-LOC_Os08g21840	25519.5	48867	26907	33764.5	1101
LOC_Os11g26160-LOC_Os03g61220	69264	8758.5	23315	33779.2	1102
LOC_Os10g38000-LOC_Os02g20550	9639	69002.5	22819	33820.2	1103
LOC_Os02g39540-LOC_Os08g06070	25567	60778	15322	33889	1104
LOC_Os08g45130-LOC_Os02g02020	3321	52912.5	45440	33891.2	1105
LOC_Os03g29480-LOC_Os02g31980	2285	58458	41135	33959.3	1106
LOC_Os09g24530-LOC_Os04g56320	81576	11025	9335	33978.7	1107
LOC_Os08g14450-LOC_Os06g13660	15291.5	5037	81626	33984.8	1108
LOC_Os02g49326-LOC_Os02g15660	80976	9001	12047	34008	1109
LOC_Os12g29980-LOC_Os05g03120	35298.5	38034	28768	34033.5	1110
LOC_Os05g45930-LOC_Os02g38970	66747	9805	25689	34080.3	1111
LOC_Os04g39140-LOC_Os11g11210	24487.5	7783.5	70018	34096.3	1112
LOC_Os08g25240-LOC_Os06g21650	103	88632.5	13597	34110.8	1113
LOC_Os01g09470-LOC_Os10g01570	37144	22646	42617	34135.7	1114
LOC_Os03g25120-LOC_Os03g25020	44	74619.5	27747	34136.8	1115
LOC_Os06g51490-LOC_Os11g08980	33655.5	62309	6466	34143.5	1116
LOC_Os04g41820-LOC_Os03g51970	78216	13912.5	10506	34211.5	1117
LOC_Os02g15810-LOC_Os12g17530	74098.5	10192.5	18361	34217.3	1118
LOC_Os04g01480-LOC_Os07g07490	21118	70758	10782	34219.3	1119
LOC_Os10g25170-LOC_Os04g50030	93288.5	4296	5107	34230.5	1120
LOC_Os01g55150-LOC_Os02g16500	95061.5	4476	3254	34263.8	1121
LOC_Os05g50980-LOC_Os02g56040	92643.5	7572	2635	34283.5	1122
LOC_Os03g51970-LOC_Os02g22480	74901.5	8948	19078	34309.2	1123
LOC_Os06g08790-LOC_Os08g44420	69471.5	15213	18433	34372.5	1124
LOC_Os03g14669-LOC_Os08g03310	95789.5	3275	4057	34373.8	1125
LOC_Os08g01170-LOC_Os01g72950	94874	7965	285	34374.7	1126
LOC_Os01g09470-LOC_Os05g37800	71191.5	25064	6956	34403.8	1127
LOC_Os09g19940-LOC_Os02g47760	23875	73345.5	6161	34460.5	1128
LOC_Os04g53700-LOC_Os03g11690	41421.5	61222.5	754	34466	1129
LOC_Os05g51830-LOC_Os03g22880	39476	52110	11844	34476.7	1130
LOC_Os02g15810-LOC_Os08g44420	85743	12454	5348	34515	1131
LOC_Os03g51970-LOC_Os04g38570	38694.5	8312.5	56633	34546.7	1132
LOC_Os08g01170-LOC_Os05g40180	63398	6438.5	33813	34549.8	1133
LOC_Os02g02370-LOC_Os09g29160	45424	37516	20724	34554.7	1134
LOC_Os07g39480-LOC_Os06g40460	32508	70212.5	1008	34576.2	1135
LOC_Os10g25170-LOC_Os04g11040	93596	3472	6756	34608	1136
LOC_Os09g36160-LOC_Os04g04330	49631	14255.5	39968	34618.2	1137
LOC_Os05g03884-LOC_Os10g42230	57495	8716	37729	34646.7	1138
LOC_Os02g15810-LOC_Os01g09580	87356	13145	3524	34675	1139
LOC_Os09g24530-LOC_Os05g27100	94651.5	8690.5	688	34676.7	1140
LOC_Os09g24530-LOC_Os02g02390	88817.5	9706	5585	34702.8	1141
LOC_Os11g26160-LOC_Os04g39060	90105.5	13611	417	34711.2	1142
LOC_Os11g10000-LOC_Os01g67520	10523	63040	30622	34728.3	1143
LOC_Os02g03730-LOC_Os03g08810	35182.5	64555.5	4462	34733.3	1144
LOC_Os11g05480-LOC_Os08g44830	96466	4146.5	3620	34744.2	1145
LOC_Os10g19860-LOC_Os06g51490	18834.5	54426.5	31072	34777.7	1146
LOC_Os12g29980-LOC_Os01g64820	63370.5	40327	763	34820.2	1147
LOC_Os03g16430-LOC_Os02g03720	81322.5	6567	16613	34834.2	1148
LOC_Os09g24530-LOC_Os08g31750	84414	9014.5	11221	34883.2	1149
LOC_Os02g49326-LOC_Os05g41190	88118.5	12386	4146	34883.5	1150
LOC_Os04g01480-LOC_Os01g32130	21371	68400	14897	34889.3	1151
LOC_Os04g53700-LOC_Os12g34340	37200.5	58361.5	9179	34913.7	1152
LOC_Os05g33050-LOC_Os12g06890	1299	97437	6153	34963	1153
LOC_Os12g29980-LOC_Os05g30820	48967	26384	29567	34972.7	1154
LOC_Os09g31390-LOC_Os04g50030	59203	4016.5	41719	34979.5	1155
LOC_Os02g49326-LOC_Os08g25900	64583.5	13997	26362	34980.8	1156
LOC_Os05g45930-LOC_Os01g70100	50476.5	7988	46519	34994.5	1157
LOC_Os07g39480-LOC_Os05g51490	5005.5	68833	31157	34998.5	1158
LOC_Os01g08970-LOC_Os04g52060	67274	36175.5	1620	35023.2	1159
LOC_Os05g44020-LOC_Os05g31680	93859	6313.5	4944	35038.8	1160
LOC_Os02g51310-LOC_Os03g03850	89.5	100058	4976	35041.2	1161
LOC_Os12g29980-LOC_Os11g37100	51196	21499	32443	35046	1162
LOC_Os05g40260-LOC_Os02g22060	64693.5	14955	25568	35072.2	1163
LOC_Os03g56950-LOC_Os01g67120	56786	2511.5	46070	35122.5	1164
LOC_Os02g49326-LOC_Os06g13660	77952.5	10230	17206	35129.5	1165
LOC_Os01g12860-LOC_Os03g02290	56958	31496	16950	35134.7	1166
LOC_Os04g53700-LOC_Os01g60000	27464	72405.5	5599	35156.2	1167
LOC_Os06g03710-LOC_Os12g39980	80680.5	8180	16630	35163.5	1168
LOC_Os09g24530-LOC_Os03g08080	94504.5	9574	1432	35170.2	1169
LOC_Os04g50920-LOC_Os08g06320	89608	15580	377	35188.3	1170
LOC_Os10g23090-LOC_Os11g05160	58398.5	11101	36123	35207.5	1171
LOC_Os04g53700-LOC_Os04g53380	10767	73131	21727	35208.3	1172
LOC_Os12g29980-LOC_Os12g10670	48324	33563	23741	35209.3	1173
LOC_Os02g49326-LOC_Os07g36390	75045.5	11678	19009	35244.2	1174
LOC_Os05g50930-LOC_Os02g04510	105506	188	145	35279.7	1175
LOC_Os05g50980-LOC_Os08g44290	74429	6831	24781	35347	1176
LOC_Os03g03560-LOC_Os07g33220	26663	77028	2528	35406.3	1177
LOC_Os01g09790-LOC_Os11g03430	76680	27682	1914	35425.3	1178
LOC_Os05g20930-LOC_Os05g04690	86362.5	19123	795	35426.8	1179
LOC_Os08g40900-LOC_Os07g07080	68203	37417.5	742	35454.2	1180
LOC_Os03g14669-LOC_Os01g22980	77596.5	5343	23460	35466.5	1181
LOC_Os05g20930-LOC_Os08g38560	90080.5	15144	1297	35507.2	1182
LOC_Os08g33530-LOC_Os07g49290	9273	75218	22054	35515	1183
LOC_Os10g25170-LOC_Os01g56030	58829	2822	45091	35580.7	1184
LOC_Os04g50920-LOC_Os09g12240	89299	14285	3191	35591.7	1185
LOC_Os04g41820-LOC_Os05g30750	79045	26047	1701	35597.7	1186
LOC_Os04g14510-LOC_Os06g49510	18744	77778.5	10396	35639.5	1187
LOC_Os02g03730-LOC_Os06g22070	48043	46973	11954	35656.7	1188
LOC_Os03g58640-LOC_Os01g54240	6377	63896	36730	35667.7	1189
LOC_Os12g13460-LOC_Os01g69950	91191.5	11182	4680	35684.5	1190
LOC_Os01g09470-LOC_Os05g30750	74677	31383	1029	35696.3	1191
LOC_Os07g49290-LOC_Os08g33530	9273	75218	22645	35712	1192
LOC_Os02g08310-LOC_Os05g31254	39085.5	33774.5	34294	35718	1193
LOC_Os04g42020-LOC_Os03g52010	95789.5	4886	6524	35733.2	1194
LOC_Os02g03730-LOC_Os05g38210	44237.5	39022	23971	35743.5	1195
LOC_Os02g03730-LOC_Os02g49360	27883.5	67697	11714	35764.8	1196
LOC_Os08g01170-LOC_Os03g48040	94874	11391	1211	35825.3	1197
LOC_Os12g13460-LOC_Os10g37330	91681.5	10512	5333	35842.2	1198
LOC_Os04g41560-LOC_Os06g43140	89840	6399.5	11566	35935.2	1199
LOC_Os04g42020-LOC_Os12g38640	96195.5	7265.5	4486	35982.3	1200
LOC_Os08g01170-LOC_Os07g06450	98074.5	7514	2388	35992.2	1201
LOC_Os11g26160-LOC_Os02g54360	97581	9604	888	36024.3	1202
LOC_Os05g44020-LOC_Os02g06300	86688	6387.5	15000	36025.2	1203
LOC_Os04g01480-LOC_Os03g60180	30845	75661	1605	36037	1204
LOC_Os04g01480-LOC_Os02g07120	14074.5	87265	6807	36048.8	1205
LOC_Os07g43030-LOC_Os01g10150	3443.5	59347	45385	36058.5	1206
LOC_Os11g05480-LOC_Os03g36560	66015	9012.5	33324	36117.2	1207
LOC_Os05g51830-LOC_Os01g05010	64287.5	42796	1330	36137.8	1208
LOC_Os11g10000-LOC_Os05g08360	27908	68902	11618	36142.7	1209
LOC_Os09g24530-LOC_Os02g33450	89280	12561	6694	36178.3	1210
LOC_Os02g15810-LOC_Os03g02290	89380.5	16716	2564	36220.2	1211
LOC_Os05g33460-LOC_Os08g10470	35072.5	62658	11056	36262.2	1212
LOC_Os06g08790-LOC_Os09g21510	80837.5	20508	7453	36266.2	1213
LOC_Os03g51970-LOC_Os03g43860	94542	13030	1336	36302.7	1214
LOC_Os10g23090-LOC_Os09g26610	63494.5	28768	16715	36325.8	1215
LOC_Os11g16290-LOC_Os03g19480	25614.5	45145.5	38257	36339	1216
LOC_Os02g51450-LOC_Os01g58470	57328	10789	41010	36375.7	1217
LOC_Os11g05480-LOC_Os10g25170	102712	4897.5	1655	36421.5	1218
LOC_Os05g40260-LOC_Os01g58470	67047	24754.5	17491	36430.8	1219
LOC_Os05g33500-LOC_Os03g52640	94576.5	6616	8142	36444.8	1220
LOC_Os09g19950-LOC_Os11g33220	4583	97111	7735	36476.3	1221
LOC_Os03g14669-LOC_Os01g70400	91782	12928	4757	36489	1222
LOC_Os07g22670-LOC_Os02g47760	42610.5	54592.5	12353	36518.7	1223
LOC_Os11g26160-LOC_Os01g43120	98140	6584	4887	36537	1224
LOC_Os03g14669-LOC_Os03g57220	102727	5253.5	1761	36580.5	1225
LOC_Os02g18660-LOC_Os11g05570	23865	78641.5	7329	36611.8	1226
LOC_Os08g14450-LOC_Os01g12220	94802	12371	2734	36635.7	1227
LOC_Os01g74540-LOC_Os03g13370	9393	78637	21901	36643.7	1228
LOC_Os11g10000-LOC_Os02g37870	22209.5	67024	20767	36666.8	1229
LOC_Os02g51320-LOC_Os08g39590	95034	3784	11201	36673	1230
LOC_Os05g50980-LOC_Os08g29110	100192	4206	5631	36676.2	1231
LOC_Os04g39140-LOC_Os10g15300	95283	9847	5013	36714.3	1232
LOC_Os08g14450-LOC_Os05g33620	100966	8744	437	36715.8	1233
LOC_Os01g57650-LOC_Os04g43670	79930	2192	28117	36746.3	1234
LOC_Os05g50980-LOC_Os08g02390	77212.5	7341	25790	36781.2	1235
LOC_Os04g50920-LOC_Os01g48530	71920	21367	17117	36801.3	1236
LOC_Os01g12860-LOC_Os03g53920	73304.5	34246	2877	36809.2	1237
LOC_Os11g10000-LOC_Os05g38580	23873.5	70581	16022	36825.5	1238
LOC_Os04g42020-LOC_Os03g52460	99376	5704	5480	36853.3	1239
LOC_Os12g29980-LOC_Os03g18430	32804.5	39407	38411	36874.2	1240
LOC_Os06g41390-LOC_Os09g13610	32631	46933	31093	36885.7	1241
LOC_Os06g08480-LOC_Os02g42200	19427	48586	42685	36899.3	1242
LOC_Os08g01170-LOC_Os05g19380	86639	8595.5	15494	36909.5	1243
LOC_Os01g12860-LOC_Os05g06840	40831.5	43959	26125	36971.8	1244
LOC_Os05g50980-LOC_Os06g30380	102278	6230.5	2411	36973.3	1245
LOC_Os02g06592-LOC_Os12g40279	86484	16005.5	8440	36976.5	1246
LOC_Os05g04640-LOC_Os01g25290	4662	100339	5956	36985.7	1247
LOC_Os03g51970-LOC_Os09g30280	83507	9649.5	17826	36994.2	1248
LOC_Os08g45130-LOC_Os07g46440	15317.5	91286	4419	37007.5	1249
LOC_Os04g41820-LOC_Os01g09470	64898.5	16446.5	29699	37014.7	1250
LOC_Os03g21160-LOC_Os08g39590	57148.5	7357	46674	37059.8	1251
LOC_Os02g04490-LOC_Os08g24400	42836	55490	12920	37082	1252
LOC_Os09g24530-LOC_Os10g42700	90715	13598	7044	37119	1253
LOC_Os02g09070-LOC_Os02g15340	57450	24807.5	29102	37119.8	1254
LOC_Os01g12860-LOC_Os10g01570	63176	34150	14043	37123	1255
LOC_Os06g44410-LOC_Os05g20930	3088.5	9471.5	98812	37124	1256
LOC_Os08g14450-LOC_Os10g15300	93608.5	9300.5	8556	37155	1257
LOC_Os06g08790-LOC_Os01g64900	13920	8071.5	89507	37166.2	1258
LOC_Os03g40710-LOC_Os09g27920	373	85226	25938	37179	1259
LOC_Os07g07690-LOC_Os03g53960	18741.5	57023.5	35827	37197.3	1260
LOC_Os08g06630-LOC_Os07g05820	102111	5898	3666	37225	1261
LOC_Os11g26160-LOC_Os01g32730	100692	10402	616	37236.7	1262
LOC_Os09g19950-LOC_Os10g04410	4179	95683	12071	37311	1263
LOC_Os09g19940-LOC_Os07g48960	33065.5	77691	1240	37332.2	1264
LOC_Os02g15810-LOC_Os01g16650	101396	10458.5	294	37382.8	1265
LOC_Os01g47600-LOC_Os09g27860	74771	35267	2179	37405.7	1266
LOC_Os12g13460-LOC_Os10g22560	92860.5	11779	7608	37415.8	1267
LOC_Os08g01170-LOC_Os01g70400	101860	9128	1282	37423.5	1268
LOC_Os11g26160-LOC_Os05g50980	98041.5	6523.5	7722	37429	1269
LOC_Os12g13570-LOC_Os10g26280	75666	32279	4417	37454	1270
LOC_Os05g46330-LOC_Os01g40840	1599	95684	15106	37463	1271
LOC_Os10g41100-LOC_Os01g13480	110854	1003	540	37465.8	1272
LOC_Os05g50980-LOC_Os01g71330	102994	3410	6042	37482.2	1273
LOC_Os05g50980-LOC_Os11g26160	98041.5	6523.5	8035	37533.3	1274
LOC_Os02g09070-LOC_Os10g31620	69777	19765.5	23068	37536.8	1275
LOC_Os03g48120-LOC_Os02g36310	3167	96767.5	12793	37575.8	1276
LOC_Os01g15460-LOC_Os04g04020	3194	88196.5	21407	37599.2	1277
LOC_Os12g29980-LOC_Os05g35480	26499	26408	59905	37604	1278
LOC_Os02g47900-LOC_Os01g34780	237	28467	84167	37623.7	1279
LOC_Os06g51490-LOC_Os05g23940	52532	34291	26110	37644.3	1280
LOC_Os03g14669-LOC_Os04g45600	79586.5	6431.5	26948	37655.3	1281
LOC_Os12g32620-LOC_Os07g41360	79485	7003	26514	37667.3	1282
LOC_Os06g51490-LOC_Os01g23590	618	23723	88718	37686.3	1283
LOC_Os05g50930-LOC_Os09g38090	103142	552	9372	37688.7	1284
LOC_Os08g14450-LOC_Os09g36130	79659.5	10367	23119	37715.2	1285
LOC_Os12g24540-LOC_Os08g10590	21175	82169	9877	37740.3	1286
LOC_Os04g56850-LOC_Os02g44740	10427	41203	61593	37741	1287
LOC_Os03g16430-LOC_Os09g39390	80561	9754.5	22940	37751.8	1288
LOC_Os12g13460-LOC_Os03g29730	42885.5	11018	59387	37763.5	1289
LOC_Os09g24530-LOC_Os04g40530	101696	10614	1184	37831.5	1290
LOC_Os02g47900-LOC_Os12g41962	19477	89533	4668	37892.7	1291
LOC_Os03g14669-LOC_Os03g50270	104464	8718.5	551	37911.3	1292
LOC_Os02g15810-LOC_Os09g38450	98507	9102	6188	37932.3	1293
LOC_Os03g14669-LOC_Os02g34810	103900	6493	3406	37932.8	1294
LOC_Os05g43950-LOC_Os08g39970	33921	77550	2389	37953.3	1295
LOC_Os03g05500-LOC_Os02g45890	98791	13753	1334	37959.3	1296
LOC_Os11g26160-LOC_Os03g59640	98711	11286	3923	37973.3	1297
LOC_Os12g06380-LOC_Os08g06070	10080	86366	17568	38004.7	1298
LOC_Os05g33500-LOC_Os05g50980	97671	5373.5	10997	38013.8	1299
LOC_Os01g51840-LOC_Os02g51620	106958	3392	3722	38023.8	1300
LOC_Os03g40710-LOC_Os08g23750	204	109539	4487	38076.7	1301
LOC_Os02g51450-LOC_Os02g57010	97763	7493	8992	38082.7	1302
LOC_Os11g10000-LOC_Os04g46620	8683.5	77207	28418	38102.8	1303
LOC_Os12g34510-LOC_Os10g01570	49799.5	20418	44142	38119.8	1304
LOC_Os05g50930-LOC_Os04g36720	110323	521	3667	38170.3	1305
LOC_Os05g33050-LOC_Os04g04020	1773	89939	22854	38188.7	1306
LOC_Os04g01480-LOC_Os01g40110	3833.5	37028	73723	38194.8	1307
LOC_Os07g39430-LOC_Os02g50010	101112	7981	5500	38197.5	1308
LOC_Os03g21160-LOC_Os01g55190	98456	12195.5	3963	38204.8	1309
LOC_Os06g13670-LOC_Os01g64820	51818.5	24143	38743	38234.8	1310
LOC_Os02g51450-LOC_Os07g06450	98550	8356	7812	38239.3	1311
LOC_Os02g49326-LOC_Os02g38210	80922.5	13368	20431	38240.5	1312
LOC_Os12g29980-LOC_Os12g34510	80003.5	25076.5	9846	38308.7	1313
LOC_Os02g15810-LOC_Os03g52650	102404	10979	1671	38351.2	1314
LOC_Os08g42600-LOC_Os05g02580	61846	30950	22490	38428.7	1315
LOC_Os08g01100-LOC_Os10g28230	105676	6787	2851	38438.2	1316
LOC_Os02g50630-LOC_Os07g32390	107993	5848	1480	38440.3	1317
LOC_Os07g22670-LOC_Os01g72049	55026	57241	3116	38461	1318
LOC_Os11g26160-LOC_Os03g29810	103004	7035	5409	38482.7	1319
LOC_Os02g51450-LOC_Os04g50110	53878.5	6242	55592	38570.8	1320
LOC_Os09g19950-LOC_Os09g27400	224	98584	17000	38602.7	1321
LOC_Os05g40260-LOC_Os07g07310	91074.5	13159	11674	38635.8	1322
LOC_Os12g32620-LOC_Os02g36500	105159	6509	4298	38655.3	1323
LOC_Os08g01170-LOC_Os01g66000	83576.5	5985	26428	38663.2	1324
LOC_Os08g14450-LOC_Os04g47020	41323	9064	65617	38668	1325
LOC_Os01g09470-LOC_Os09g38710	5574	7658.5	102775	38669.2	1326
LOC_Os12g29980-LOC_Os01g09860	56862	37598	21710	38723.3	1327
LOC_Os01g12860-LOC_Os05g41750	66513.5	31055	18644	38737.5	1328
LOC_Os02g27060-LOC_Os05g45400	103988	4533	7793	38771.2	1329
LOC_Os01g09470-LOC_Os12g03130	5522	13533	97354	38803	1330
LOC_Os12g41230-LOC_Os04g58720	103161	12350	1041	38850.7	1331
LOC_Os11g06840-LOC_Os05g45480	67821.5	40110	8666	38865.8	1332
LOC_Os08g14450-LOC_Os06g05950	99751.5	11562	5352	38888.5	1333
LOC_Os10g25170-LOC_Os02g36350	106836	2984	6885	38901.8	1334
LOC_Os06g43120-LOC_Os03g52794	64547.5	18733	33540	38940.2	1335
LOC_Os05g44020-LOC_Os08g39300	56727.5	9240	50907	38958.2	1336
LOC_Os08g45130-LOC_Os01g71230	13923.5	87681	15307	38970.5	1337
LOC_Os06g01934-LOC_Os04g38600	59167	5344.5	52507	39006.2	1338
LOC_Os11g03390-LOC_Os02g46980	111840	3524	1721	39028.2	1339
LOC_Os05g20930-LOC_Os06g09270	82328.5	13220	21744	39097.5	1340
LOC_Os04g01480-LOC_Os01g16110	9109	61130.5	47081	39106.8	1341
LOC_Os10g38000-LOC_Os10g08430	12936	97669	6717	39107.3	1342
LOC_Os09g24530-LOC_Os08g25900	99626	12179	5555	39120	1343
LOC_Os03g14669-LOC_Os02g06300	99248	8234	9933	39138.3	1344
LOC_Os02g03730-LOC_Os03g29740	56822	38414	22250	39162	1345
LOC_Os06g44410-LOC_Os04g50920	14943.5	15162	87401	39168.8	1346
LOC_Os02g03730-LOC_Os07g44640	29715.5	61019	26776	39170.2	1347
LOC_Os06g46400-LOC_Os07g44970	14567	50135	52897	39199.7	1348
LOC_Os04g39140-LOC_Os06g12630	103192	11535	2883	39203.3	1349
LOC_Os03g14669-LOC_Os08g06630	81370	4403.5	31875	39216.2	1350
LOC_Os02g49326-LOC_Os01g43120	98648	9183	9821	39217.3	1351
LOC_Os12g29980-LOC_Os08g32600	10196.5	13017	94446	39219.8	1352
LOC_Os11g05480-LOC_Os11g03860	100416	14352	2910	39225.8	1353
LOC_Os02g15810-LOC_Os09g36740	103161	8056	6537	39251.3	1354
LOC_Os05g49780-LOC_Os08g36490	22022.5	28250	67519	39263.8	1355
LOC_Os02g49326-LOC_Os03g64350	80441	12734	24797	39324	1356
LOC_Os03g25120-LOC_Os08g35640	3287	104202	10521	39336.8	1357
LOC_Os03g13614-LOC_Os01g55094	22815	73420.5	21776	39337.2	1358
LOC_Os08g42600-LOC_Os01g67100	12748	32917	72533	39399.3	1359
LOC_Os08g25060-LOC_Os12g24080	42171	42471	33569	39403.7	1360
LOC_Os12g40890-LOC_Os04g38570	93865.5	19962	4451	39426.2	1361
LOC_Os11g10000-LOC_Os03g46310	18537.5	55382.5	44415	39445	1362
LOC_Os09g24530-LOC_Os07g38300	70539	10347	37592	39492.7	1363
LOC_Os03g14669-LOC_Os03g64020	106796	7404	4335	39511.5	1364
LOC_Os02g15810-LOC_Os07g22580	106482	10315	1831	39542.8	1365
LOC_Os12g34510-LOC_Os05g11570	81572.5	17901.5	19158	39544	1366
LOC_Os03g14669-LOC_Os08g06530	111187	7098	361	39548.7	1367
LOC_Os02g46700-LOC_Os09g34130	73309.5	35425.5	9942	39559	1368
LOC_Os10g25170-LOC_Os11g05480	102712	4897.5	11103	39570.8	1369
LOC_Os01g12860-LOC_Os09g23220	63304	50715	4842	39620.3	1370
LOC_Os06g44410-LOC_Os02g52630	34017	18758	66099	39624.7	1371
LOC_Os08g01170-LOC_Os03g50270	59870	10027.5	48997	39631.5	1372
LOC_Os06g51490-LOC_Os02g07070	9220.5	39156	70684	39686.8	1373
LOC_Os09g19950-LOC_Os09g27920	4071.5	105994	9106	39723.7	1374
LOC_Os02g51450-LOC_Os10g21020	96220	10041.5	12978	39746.5	1375
LOC_Os08g06630-LOC_Os04g42020	113227	5477.5	632	39778.8	1376
LOC_Os09g19940-LOC_Os06g30320	13477	71313	34606	39798.7	1377
LOC_Os07g48150-LOC_Os02g54720	55011	49852	14648	39837	1378
LOC_Os12g13570-LOC_Os05g43610	78713	31334	9507	39851.3	1379
LOC_Os02g03730-LOC_Os03g10930	10953	45296	63322	39857	1380
LOC_Os05g40260-LOC_Os01g43070	88774	15565	15260	39866.3	1381
LOC_Os01g09470-LOC_Os05g39850	89532.5	17752	12341	39875.2	1382
LOC_Os08g45130-LOC_Os02g49360	15298.5	89145.5	15190	39878	1383
LOC_Os12g29980-LOC_Os03g22040	50438.5	29924	39349	39903.8	1384
LOC_Os02g09070-LOC_Os05g07740	68586.5	32206	19081	39957.8	1385
LOC_Os12g34510-LOC_Os08g38300	103194	11711	5045	39983.3	1386
LOC_Os02g47900-LOC_Os10g33710	8029	79654	32282	39988.3	1387
LOC_Os02g15810-LOC_Os08g03560	93319.5	10146	16504	39989.8	1388
LOC_Os02g07650-LOC_Os02g44740	20068	51355.5	48578	40000.5	1389
LOC_Os09g24530-LOC_Os08g44290	100209	11502	8400	40037	1390
LOC_Os02g04490-LOC_Os02g50799	44639.5	72922	2575	40045.5	1391
LOC_Os10g31970-LOC_Os02g46450	847	26842	92496	40061.7	1392
LOC_Os01g09470-LOC_Os09g29100	64112.5	17452	38827	40130.5	1393
LOC_Os05g50980-LOC_Os05g33500	97671	5373.5	17361	40135.2	1394
LOC_Os06g49080-LOC_Os10g32710	60012	42297	18103	40137.3	1395
LOC_Os05g20930-LOC_Os01g71080	102149	16859	1438	40148.7	1396
LOC_Os04g41820-LOC_Os08g02220	103938	13480.5	3031	40149.7	1397
LOC_Os03g14669-LOC_Os08g39300	108194	8057	4208	40153	1398
LOC_Os09g24530-LOC_Os01g59080	96801	11331	12381	40171	1399
LOC_Os07g37630-LOC_Os12g41962	17430.5	69335	33758	40174.5	1400
LOC_Os06g44410-LOC_Os11g31570	82322	23581	14691	40198	1401
LOC_Os03g58830-LOC_Os04g43300	64163	8249	48236	40216	1402
LOC_Os06g51490-LOC_Os10g19860	18834.5	54426.5	47421	40227.3	1403
LOC_Os09g24530-LOC_Os05g01110	104852	10719	5118	40229.5	1404
LOC_Os02g03730-LOC_Os04g28060	33167	64707.5	22859	40244.5	1405
LOC_Os07g39430-LOC_Os09g26190	107435	12820	510	40255	1406
LOC_Os01g65730-LOC_Os03g03930	2801	76478	41511	40263.3	1407
LOC_Os02g49326-LOC_Os03g05806	78641.5	11691	30502	40278.2	1408
LOC_Os04g01480-LOC_Os05g22990	20763.5	84534	15555	40284.2	1409
LOC_Os11g40100-LOC_Os05g45310	5716.5	103420	11724	40286.8	1410
LOC_Os04g57010-LOC_Os02g12580	67812.5	35292	17805	40303.2	1411
LOC_Os10g38000-LOC_Os10g08500	2180	72919.5	45819	40306.2	1412
LOC_Os07g04700-LOC_Os01g34780	29596	27799	63524	40306.3	1413
LOC_Os04g01480-LOC_Os09g12270	15722	79824.5	25403	40316.5	1414
LOC_Os05g40260-LOC_Os06g05390	77665.5	25336	18041	40347.5	1415
LOC_Os04g39140-LOC_Os03g39830	92595.5	12785	15671	40350.5	1416
LOC_Os03g21160-LOC_Os07g40480	87426	25657	8023	40368.7	1417
LOC_Os01g09470-LOC_Os08g44420	75785.5	20649	24695	40376.5	1418
LOC_Os05g51830-LOC_Os05g11710	30798	61567	28894	40419.7	1419
LOC_Os11g36470-LOC_Os06g02260	16915	71157	33281	40451	1420
LOC_Os04g40930-LOC_Os07g28430	39770.5	63538	18107	40471.8	1421
LOC_Os03g51970-LOC_Os04g41820	78216	13912.5	29517	40548.5	1422
LOC_Os06g01320-LOC_Os07g45160	8004.5	104769	8876	40549.8	1423
LOC_Os02g51310-LOC_Os10g04400	82	83482	38303	40622.3	1424
LOC_Os01g09470-LOC_Os12g42700	29291	21650	70928	40623	1425
LOC_Os06g13670-LOC_Os12g13950	56596.5	23273	42075	40648.2	1426
LOC_Os01g42260-LOC_Os10g35560	32281.5	55824	33867	40657.5	1427
LOC_Os06g39090-LOC_Os06g02350	4353	108584	9114	40683.7	1428
LOC_Os12g13460-LOC_Os03g17634	109460	10581	2060	40700.3	1429
LOC_Os02g51450-LOC_Os12g31460	62320	10310.5	49630	40753.5	1430
LOC_Os11g03390-LOC_Os12g17320	115979	5096	1187	40754	1431
LOC_Os02g02290-LOC_Os07g45064	41528	58944	21815	40762.3	1432
LOC_Os12g13460-LOC_Os12g07650	108624	9219	4540	40794.2	1433
LOC_Os11g10000-LOC_Os02g27960	26539	82076	13817	40810.7	1434
LOC_Os03g40710-LOC_Os09g27400	184	108540	13750	40824.7	1435
LOC_Os03g39432-LOC_Os05g02980	75893.5	31823	14810	40842.2	1436
LOC_Os05g51830-LOC_Os03g04750	22489	57830.5	42255	40858.2	1437
LOC_Os05g41172-LOC_Os06g12260	4808	63223	54552	40861	1438
LOC_Os02g49326-LOC_Os03g20640	102805	12643	7201	40883	1439
LOC_Os11g35390-LOC_Os06g36840	92904.5	11776	18105	40928.5	1440
LOC_Os12g31350-LOC_Os02g57070	45663.5	47810	29355	40942.8	1441
LOC_Os07g09580-LOC_Os06g43560	5534	49087	68428	41016.3	1442
LOC_Os02g47900-LOC_Os06g51490	2385	38291.5	82384	41020.2	1443
LOC_Os05g40260-LOC_Os09g07570	93486.5	27061	2522	41023.2	1444
LOC_Os08g25060-LOC_Os06g13820	36739.5	69408	16969	41038.8	1445
LOC_Os03g51970-LOC_Os10g19180	80446	17348	25365	41053	1446
LOC_Os08g14450-LOC_Os02g57020	114673	8396	299	41122.7	1447
LOC_Os09g19940-LOC_Os06g43690	28382.5	82309	12706	41132.5	1448
LOC_Os05g20930-LOC_Os11g31570	99656.5	22935	810	41133.8	1449
LOC_Os01g42470-LOC_Os08g01180	51326.5	69499.5	2615	41147	1450
LOC_Os11g26160-LOC_Os01g66600	108672	11322	3585	41193	1451
LOC_Os05g43670-LOC_Os08g36010	86619.5	32951.5	4107	41226	1452
LOC_Os12g40890-LOC_Os01g45700	109608	5521	8553	41227.3	1453
LOC_Os12g29980-LOC_Os09g38710	83961.5	25806	14060	41275.8	1454
LOC_Os02g15340-LOC_Os03g20910	55306.5	18616.5	49952	41291.7	1455
LOC_Os02g03730-LOC_Os06g11060	72901.5	46693	4308	41300.8	1456
LOC_Os04g39140-LOC_Os02g51470	74252	8952.5	40831	41345.2	1457
LOC_Os02g49326-LOC_Os11g43600	100468	14956	8673	41365.5	1458
LOC_Os03g51970-LOC_Os04g43300	26184	8269.5	89834	41429.2	1459
LOC_Os05g20930-LOC_Os05g45480	83613	28907	11772	41430.7	1460
LOC_Os05g04640-LOC_Os09g11700	650	112292	11377	41439.5	1461
LOC_Os12g29980-LOC_Os03g21160	89387	23584.5	11623	41531.5	1462
LOC_Os01g09470-LOC_Os05g46580	101388	22015.5	1227	41543.7	1463
LOC_Os06g08480-LOC_Os06g14412	56023	39844	28870	41579	1464
LOC_Os03g14669-LOC_Os01g72950	107738	9366.5	7674	41592.8	1465
LOC_Os01g09470-LOC_Os02g49960	40645	20014	64182	41613.7	1466
LOC_Os05g48850-LOC_Os06g30950	124356	393	129	41625.8	1467
LOC_Os02g15810-LOC_Os01g42070	71323	13872	39768	41654.3	1468
LOC_Os01g64700-LOC_Os09g10840	109724	4864.5	10633	41740.3	1469
LOC_Os08g01100-LOC_Os01g08150	115022	8909	1298	41743.2	1470
LOC_Os04g42020-LOC_Os11g10990	122456	2602	293	41783.7	1471
LOC_Os08g01100-LOC_Os11g03430	100255	11249	13851	41785	1472
LOC_Os05g20930-LOC_Os11g03860	2805.5	7228.5	115349	41794.3	1473
LOC_Os06g08790-LOC_Os12g03130	34752.5	14389	76253	41798.2	1474
LOC_Os09g24530-LOC_Os02g17920	94255.5	11622	19523	41800.2	1475
LOC_Os02g49326-LOC_Os01g70400	90412.5	13683	21308	41801.2	1476
LOC_Os04g39140-LOC_Os08g41460	97635	15883	11990	41836	1477
LOC_Os01g09470-LOC_Os07g01490	14234.5	15960	95316	41836.8	1478
LOC_Os06g08790-LOC_Os03g17164	108785	10421.5	6314	41840.2	1479
LOC_Os04g47270-LOC_Os09g32740	8658	81636.5	35267	41853.8	1480
LOC_Os08g14450-LOC_Os07g28790	104314	10204	11075	41864.5	1481
LOC_Os12g29980-LOC_Os02g49420	69251.5	20670.5	35707	41876.3	1482
LOC_Os05g20930-LOC_Os08g43770	62612.5	27455	35576	41881.2	1483
LOC_Os10g41100-LOC_Os07g46330	117702	961	6996	41886.2	1484
LOC_Os04g53700-LOC_Os06g04190	47377.5	57769	20584	41910.2	1485
LOC_Os01g48130-LOC_Os09g20880	118133	1756	5842	41910.3	1486
LOC_Os08g14450-LOC_Os01g55670	116947	6412	2393	41917.3	1487
LOC_Os04g41820-LOC_Os02g56520	79208.5	22922	23769	41966.5	1488
LOC_Os02g02370-LOC_Os06g51190	23352	57346	45203	41967	1489
LOC_Os02g19640-LOC_Os10g32980	116490	662	8925	42025.7	1490
LOC_Os05g20930-LOC_Os05g01790	87449	25777	13067	42097.7	1491.5
LOC_Os08g45130-LOC_Os11g34140	23151	89098	14044	42097.7	1491.5
LOC_Os03g61760-LOC_Os05g43280	48018.5	49493	28883	42131.5	1493
LOC_Os05g20930-LOC_Os05g04470	78796	15865	31754	42138.3	1494
LOC_Os02g03730-LOC_Os08g09350	24423.5	44527	57569	42173.2	1495
LOC_Os12g34510-LOC_Os08g02440	71920	14982	39621	42174.3	1496
LOC_Os02g06592-LOC_Os04g52020	39255	13072	74249	42192	1497
LOC_Os02g50630-LOC_Os06g17490	117649	6275	3018	42314	1498
LOC_Os02g49326-LOC_Os11g38020	66767.5	11957	48364	42362.8	1499
LOC_Os02g18370-LOC_Os03g25620	36314	65455	25355	42374.7	1500
LOC_Os01g51154-LOC_Os02g52470	22962	100788	3458	42402.8	1501
LOC_Os05g03884-LOC_Os04g04330	100006	13107	14099	42403.8	1502
LOC_Os09g04720-LOC_Os06g06410	4903	110101	12223	42409	1503
LOC_Os02g03030-LOC_Os04g49860	43671	34676	48924	42423.7	1504
LOC_Os09g24530-LOC_Os02g22260	46783.5	10387.5	70108	42426.3	1505
LOC_Os08g14450-LOC_Os07g04840	113890	11761	1630	42427	1506
LOC_Os05g49780-LOC_Os04g58470	64252	53845	9356	42484.3	1507
LOC_Os07g30774-LOC_Os04g31900	62680.5	28610.5	36180	42490.3	1508
LOC_Os04g39140-LOC_Os01g64270	97278	10168	20101	42515.7	1509
LOC_Os02g42380-LOC_Os01g08260	121730	386	5484	42533.3	1510
LOC_Os06g08790-LOC_Os03g19080	56091	15698	55932	42573.7	1511
LOC_Os03g14669-LOC_Os07g37030	120236	7361	180	42592.2	1512
LOC_Os04g50920-LOC_Os04g53560	40064	10982	76774	42606.7	1513
LOC_Os12g40890-LOC_Os10g40730	119387	8135.5	483	42668.5	1514
LOC_Os02g51450-LOC_Os08g01170	116148	8588.5	3460	42732	1515
LOC_Os04g50920-LOC_Os09g26610	81220	27154	19837	42737	1516
LOC_Os08g44830-LOC_Os11g05480	96466	4146.5	27649	42753.8	1517
LOC_Os12g13570-LOC_Os07g08500	97906	25297	5110	42771	1518
LOC_Os08g01100-LOC_Os06g06510	120330	7556	518	42801.3	1519
LOC_Os06g51490-LOC_Os10g40780	5845	41477	81134	42818.7	1520
LOC_Os05g51830-LOC_Os06g05090	24434.5	52541	51552	42842.5	1521
LOC_Os02g02424-LOC_Os02g30840	39322.5	59164	30068	42851.5	1522
LOC_Os06g44410-LOC_Os04g04330	93371.5	21934	13359	42888.2	1523
LOC_Os02g49326-LOC_Os05g49970	46010	10429.5	72289	42909.5	1524
LOC_Os02g39040-LOC_Os07g36180	89078	17132	22534	42914.7	1525
LOC_Os08g08220-LOC_Os08g39090	89243.5	24354	15203	42933.5	1526
LOC_Os11g35390-LOC_Os02g34810	96716	15566	16628	42970	1527
LOC_Os01g08970-LOC_Os04g33300	20984	39464.5	68467	42971.8	1528
LOC_Os01g52090-LOC_Os03g58390	77777.5	21879	29392	43016.2	1529
LOC_Os04g53700-LOC_Os06g43690	32355	90526	6170	43017	1530
LOC_Os07g04230-LOC_Os05g51450	92023.5	12267	24954	43081.5	1531
LOC_Os05g33500-LOC_Os03g05806	120916	7102	1309	43109	1532
LOC_Os04g41560-LOC_Os08g27010	106290	4778.5	18310	43126.2	1533
LOC_Os11g10000-LOC_Os07g10660	46349	65485	17545	43126.3	1534
LOC_Os12g32620-LOC_Os05g02820	47642.5	5441	76383	43155.5	1535
LOC_Os02g51450-LOC_Os03g48040	115496	13801	182	43159.5	1536
LOC_Os05g33500-LOC_Os05g42100	120934	6378	2198	43170	1537
LOC_Os01g09470-LOC_Os08g44750	100062	21872	7588	43174.2	1538
LOC_Os05g33500-LOC_Os02g05890	122667	5229	1628	43174.7	1539
LOC_Os02g49326-LOC_Os05g38570	98905	12968	17680	43184.3	1540
LOC_Os06g44410-LOC_Os01g48530	58456	21021	50184	43220.3	1541
LOC_Os08g01170-LOC_Os10g15300	116078	8494	5421	43331.2	1542
LOC_Os12g29980-LOC_Os03g50420	31585.5	17080.5	81355	43340.3	1543
LOC_Os01g12860-LOC_Os10g30280	3917.5	22916	103197	43343.5	1544
LOC_Os12g29980-LOC_Os01g56020	30691.5	18547	80878	43372.2	1545
LOC_Os11g26160-LOC_Os02g04460	110348	8866.5	11155	43456.7	1546
LOC_Os06g12060-LOC_Os02g49360	39450	87523	3426	43466.3	1547
LOC_Os06g19980-LOC_Os05g48510	16682	91124	22597	43467.7	1548
LOC_Os04g42020-LOC_Os07g06660	108634	5127	16858	43539.5	1549
LOC_Os03g14669-LOC_Os04g51792	87930.5	10304	32476	43570.2	1550
LOC_Os08g01100-LOC_Os04g41900	113988	7017	9816	43606.8	1551
LOC_Os11g26160-LOC_Os03g29730	99660.5	15259	15914	43611.2	1552
LOC_Os09g10840-LOC_Os01g64700	109724	4864.5	16440	43676	1553
LOC_Os08g03310-LOC_Os03g14669	95789.5	3275	32051	43705.2	1554
LOC_Os08g14450-LOC_Os03g52460	122032	7388	1716	43712	1555
LOC_Os03g40710-LOC_Os09g15310	498	122521	8118	43712.3	1556
LOC_Os04g39140-LOC_Os07g04160	108545	12939	9699	43727.7	1557
LOC_Os01g12860-LOC_Os02g07180	24284	38722.5	68200	43735.5	1558
LOC_Os08g14450-LOC_Os07g37250	57569	9670	63993	43744	1559
LOC_Os03g14669-LOC_Os02g57020	106882	5810.5	18611	43767.7	1560
LOC_Os05g50980-LOC_Os11g41910	97063	7867	26399	43776.3	1561
LOC_Os07g28430-LOC_Os04g40930	39770.5	63538	28034	43780.8	1562
LOC_Os09g24530-LOC_Os06g47940	106260	19429	5679	43789.2	1563
LOC_Os02g51450-LOC_Os08g36140	115116	14499	2032	43882.3	1564
LOC_Os08g14450-LOC_Os02g02520	97543	11373	22880	43932	1565
LOC_Os11g05480-LOC_Os03g25040	122064	6465	3413	43980.5	1566
LOC_Os03g16430-LOC_Os03g04300	107471	11240	13324	44011.7	1567
LOC_Os08g01100-LOC_Os01g09580	121214	10152	823	44063.2	1568
LOC_Os05g50980-LOC_Os05g49610	122867	5301	4043	44070.3	1569
LOC_Os09g24530-LOC_Os05g04070	114815	14968	2561	44114.7	1570
LOC_Os03g14669-LOC_Os10g35030	125790	5823	766	44126.2	1571
LOC_Os08g44620-LOC_Os01g64490	118991	4957	8501	44149.7	1572
LOC_Os04g41820-LOC_Os04g58720	106541	19942	6094	44192.3	1573
LOC_Os01g08970-LOC_Os11g34860	72947	39267	20451	44221.7	1574
LOC_Os01g12860-LOC_Os05g43610	78623.5	47373.5	6693	44230	1575
LOC_Os04g39140-LOC_Os11g05260	119393	10933	2513	44279.7	1576
LOC_Os06g51490-LOC_Os06g04520	16625	61991.5	54331	44315.8	1577
LOC_Os05g49780-LOC_Os06g01500	32667	41993	58317	44325.7	1578
LOC_Os09g24530-LOC_Os03g50270	83423	16222	33402	44349	1579
LOC_Os04g41060-LOC_Os04g32510	1186	117590	14292	44355.8	1580
LOC_Os03g21970-LOC_Os05g35480	52648.5	18523	61935	44368.8	1581
LOC_Os09g24530-LOC_Os07g09370	115419	7685	10016	44373.3	1582
LOC_Os11g03390-LOC_Os07g46330	125724	2506.5	4980	44403.5	1583
LOC_Os07g16130-LOC_Os03g03949	90723	18484	24008	44405	1584
LOC_Os01g16670-LOC_Os08g41480	52037	78864	2430	44443.7	1585
LOC_Os02g18470-LOC_Os10g28790	8277	105976	19487	44580	1586
LOC_Os02g49326-LOC_Os04g43420	121522	9917.5	2369	44602.8	1587
LOC_Os12g41230-LOC_Os09g29100	64924.5	11949.5	56947	44607	1588
LOC_Os08g14450-LOC_Os01g31690	117917	11887	4093	44632.3	1589
LOC_Os09g19950-LOC_Os03g20590	1432.5	122376	10150	44653	1590
LOC_Os01g12860-LOC_Os04g50960	87062	37489	9454	44668.3	1591
LOC_Os03g61760-LOC_Os09g33980	58057	65310.5	10645	44670.8	1592
LOC_Os12g13570-LOC_Os05g16250	91678	33598	8804	44693.3	1593
LOC_Os04g56850-LOC_Os12g10670	92658	40624	865	44715.7	1594
LOC_Os04g01480-LOC_Os07g10350	36342	61515.5	36423	44760.2	1595
LOC_Os02g15810-LOC_Os10g01570	108322	16810	9191	44774.5	1596
LOC_Os06g12060-LOC_Os03g58204	23472.5	68019	43042	44844.5	1597
LOC_Os04g41560-LOC_Os09g12540	121202	5134	8232	44856.2	1598
LOC_Os06g12060-LOC_Os10g03540	70288	43900.5	20418	44868.8	1599
LOC_Os01g08970-LOC_Os10g33275	14219.5	37515	82920	44884.8	1600
LOC_Os12g29980-LOC_Os08g43680	94591.5	26776.5	13376	44914.7	1601
LOC_Os12g29980-LOC_Os07g01490	71035.5	30260	33488	44927.8	1602
LOC_Os08g01170-LOC_Os02g51450	116148	8588.5	10188	44974.7	1603
LOC_Os05g40260-LOC_Os03g30092	116086	17480	1399	44988.3	1604
LOC_Os04g55970-LOC_Os09g28520	99803	9054	26121	44992.7	1605
LOC_Os09g19940-LOC_Os01g33030	35245	73872	25879	44998.7	1606
LOC_Os05g40260-LOC_Os11g38020	110087	21523	3417	45009	1607
LOC_Os01g55150-LOC_Os09g27890	109022	11675	14355	45017.2	1608
LOC_Os06g29020-LOC_Os02g49530	21671.5	85068.5	28314	45018	1609
LOC_Os08g14450-LOC_Os04g51300	108567	9848	16676	45030.3	1610
LOC_Os01g65730-LOC_Os03g18210	19422.5	108864	6844	45043.5	1611
LOC_Os06g12060-LOC_Os11g16480	34387.5	89774.5	10972	45044.7	1612
LOC_Os03g19480-LOC_Os11g16290	25614.5	45145.5	64573	45111	1613
LOC_Os11g26160-LOC_Os02g36850	122144	11078	2114	45112.2	1614
LOC_Os02g49326-LOC_Os01g43070	69368.5	13809	52205	45127.5	1615
LOC_Os01g03660-LOC_Os11g41910	107121	11188	17113	45140.7	1616
LOC_Os11g26160-LOC_Os03g02640	117616	12515	5294	45141.7	1617
LOC_Os08g08220-LOC_Os05g41510	34695	27354	73428	45159	1618
LOC_Os02g18660-LOC_Os04g43922	65727.5	64247	5519	45164.5	1619
LOC_Os12g13570-LOC_Os11g35090	74353.5	34858	26349	45186.8	1620
LOC_Os11g10000-LOC_Os02g10540	25647.5	93703.5	16239	45196.7	1621
LOC_Os04g41560-LOC_Os01g67120	129548	4567	1477	45197.2	1622
LOC_Os02g15810-LOC_Os05g41390	123844	9174.5	2619	45212.3	1623
LOC_Os03g53630-LOC_Os07g46590	51639.5	45965.5	38129	45244.7	1624
LOC_Os05g40260-LOC_Os08g44290	114992	18064	2761	45272.3	1625
LOC_Os01g67090-LOC_Os04g33450	134604	264	976	45281.2	1626
LOC_Os02g05470-LOC_Os07g01480	128488	5453	1997	45312.5	1627
LOC_Os05g40260-LOC_Os11g26160	115116	15813.5	5033	45320.8	1628
LOC_Os03g14669-LOC_Os05g41640	121032	10556	4509	45365.8	1629
LOC_Os06g01934-LOC_Os07g30620	110286	2580	23258	45374.8	1630
LOC_Os02g15340-LOC_Os03g25340	85019.5	17354	33756	45376.5	1631
LOC_Os10g38000-LOC_Os11g33380	16367.5	102645	17133	45381.8	1632
LOC_Os03g25120-LOC_Os06g36250	346	123132	12688	45388.8	1633
LOC_Os12g29980-LOC_Os03g19080	96354.5	26024	13921	45433.2	1634
LOC_Os04g39140-LOC_Os02g52260	68515	10963	56826	45434.7	1635
LOC_Os03g14669-LOC_Os08g27010	124122	8427	3836	45461.5	1636
LOC_Os01g65730-LOC_Os06g12060	7769.5	113668	15079	45505.3	1637
LOC_Os05g03190-LOC_Os02g07060	111223	13224	12103	45516.7	1638
LOC_Os03g03850-LOC_Os05g33770	2187	119750	14644	45526.8	1639
LOC_Os06g08790-LOC_Os03g18630	75727	20396	40529	45550.7	1640
LOC_Os03g04980-LOC_Os02g35600	15590	90872.5	30274	45578.8	1641
LOC_Os03g40710-LOC_Os07g26595	96	106322	30359	45592.3	1642
LOC_Os12g41210-LOC_Os04g58550	57478	53312	26005	45598.3	1643
LOC_Os05g03020-LOC_Os01g68230	34112.5	79228	23459	45599.8	1644
LOC_Os02g02370-LOC_Os07g01400	83751.5	49044	4067	45620.8	1645
LOC_Os02g15340-LOC_Os01g71080	82570.5	13240.5	41057	45622.7	1646
LOC_Os11g05130-LOC_Os07g10390	21769	98096	17009	45624.7	1647
LOC_Os05g05230-LOC_Os06g10620	9482	63131	64331	45648	1648
LOC_Os09g19950-LOC_Os07g17470	5020	99908	32026	45651.3	1649
LOC_Os09g19940-LOC_Os04g02150	44312	82773	9891	45658.7	1650
LOC_Os08g14450-LOC_Os04g47770	123118	8846	5101	45688.2	1651
LOC_Os03g40710-LOC_Os07g02040	34843.5	97175.5	5067	45695.3	1652
LOC_Os12g41900-LOC_Os05g51790	104796	21181	11142	45706.3	1653
LOC_Os03g21160-LOC_Os01g21070	111949	15426.5	9764	45713.2	1654
LOC_Os12g40890-LOC_Os12g40900	129032	6695	1415	45714.2	1655
LOC_Os05g50980-LOC_Os04g46100	123914	7764	5477	45718.2	1656
LOC_Os09g24530-LOC_Os06g13660	119309	13362	4516	45729	1657
LOC_Os11g26160-LOC_Os03g15930	126684	9222	1351	45752.3	1658
LOC_Os12g40890-LOC_Os03g10800	108254	18985	10120	45786.5	1659
LOC_Os11g05480-LOC_Os04g56490	110014	9082.5	18296	45797.5	1660
LOC_Os11g03390-LOC_Os01g67120	123472	5611	8315	45799.5	1661
LOC_Os04g01480-LOC_Os09g37860	35652.5	91698	10286	45878.8	1662
LOC_Os07g46590-LOC_Os05g28300	81299.5	55609.5	757	45888.7	1663
LOC_Os03g14669-LOC_Os12g08790	130529	4765	2453	45915.7	1664
LOC_Os07g37630-LOC_Os12g24540	10869	78861.5	48111	45947.2	1665
LOC_Os02g09070-LOC_Os06g44970	110258	21504	6130	45963.8	1666
LOC_Os05g51830-LOC_Os03g10340	56774.5	67583.5	13626	45994.7	1667
LOC_Os08g14450-LOC_Os02g17920	123820	13499	684	46001.2	1668
LOC_Os12g29980-LOC_Os10g05690	83276.5	33101	21750	46042.5	1669
LOC_Os03g12120-LOC_Os12g37100	27446	107682	3015	46047.5	1670
LOC_Os02g03730-LOC_Os05g46290	82875.5	45181	10180	46078.8	1671
LOC_Os03g40710-LOC_Os01g21680	676	103307	34259	46080.7	1672
LOC_Os07g46590-LOC_Os05g37500	44791.5	72114.5	21337	46081	1673
LOC_Os03g40710-LOC_Os01g08940	1306	108323	28660	46096.3	1674
LOC_Os01g09470-LOC_Os12g39830	49228	29789	59346	46121	1675
LOC_Os05g03190-LOC_Os01g64490	79462	8526	50414	46134	1676
LOC_Os04g41820-LOC_Os10g42230	119137	17671	1683	46163.7	1677
LOC_Os06g41384-LOC_Os08g05880	12654	81582	44265	46167	1678
LOC_Os09g24670-LOC_Os03g62510	115202	9710.5	13697	46203.3	1679
LOC_Os01g55150-LOC_Os07g31840	57598	8934	72099	46210.3	1680
LOC_Os02g03730-LOC_Os03g44430	52725	47069	38875	46223	1681
LOC_Os09g24530-LOC_Os11g26160	114562	13288.5	10967	46272.3	1682
LOC_Os11g26160-LOC_Os01g72980	115968	14885	7976	46276.2	1683
LOC_Os10g38000-LOC_Os02g53310	40809	78067.5	19987	46287.8	1684
LOC_Os01g65730-LOC_Os11g16480	15963.5	87041	35877	46293.8	1685
LOC_Os05g20930-LOC_Os04g53560	115484	18029	5376	46296.5	1686
LOC_Os11g26160-LOC_Os09g24530	114562	13288.5	11228	46359.3	1687
LOC_Os05g50980-LOC_Os12g40540	26446.5	3452	109249	46382.5	1688
LOC_Os01g09790-LOC_Os05g29010	101021	30610	7650	46427	1689
LOC_Os03g05500-LOC_Os11g31570	66692.5	12817.5	59816	46442	1690
LOC_Os08g40430-LOC_Os08g29110	134460	2102	2774	46445.2	1691
LOC_Os12g40890-LOC_Os06g46500	127486	6766	5140	46464.2	1692
LOC_Os02g03730-LOC_Os03g63680	46579.5	79259	13598	46478.8	1693
LOC_Os01g12860-LOC_Os12g29980	25744	35842.5	77930	46505.5	1694
LOC_Os07g37630-LOC_Os02g47170	43731	91677	4176	46528	1695
LOC_Os02g49326-LOC_Os05g01950	108856	10821	19922	46533	1696
LOC_Os05g33500-LOC_Os12g07650	127718	7376	4554	46549.5	1697
LOC_Os05g51830-LOC_Os12g38310	73163	60317	6260	46580	1698
LOC_Os08g14450-LOC_Os08g06530	127478	10561.5	1714	46584.7	1699
LOC_Os03g53630-LOC_Os05g48620	56628.5	53483	29652	46587.8	1700
LOC_Os12g29980-LOC_Os06g14540	85707	18674	35424	46601.7	1701
LOC_Os03g14669-LOC_Os03g56280	126207	8724	4955	46628.7	1702
LOC_Os06g44410-LOC_Os06g44970	91268.5	22826	25822	46638.8	1703
LOC_Os06g44410-LOC_Os03g25340	117222	16379	6379	46659.8	1704
LOC_Os04g39140-LOC_Os05g41640	97979	12467	29655	46700.3	1705
LOC_Os03g24590-LOC_Os11g13850	134756	4973	732	46820.5	1706
LOC_Os08g01100-LOC_Os04g47580	113740	10060	16751	46850.5	1707
LOC_Os07g40020-LOC_Os02g02490	18515	88908.5	33157	46860.2	1708
LOC_Os04g39140-LOC_Os08g37940	131026	8553	1047	46875.3	1709
LOC_Os04g01480-LOC_Os09g37006	73843.5	63826	2968	46879.2	1710
LOC_Os05g44020-LOC_Os06g05390	99077	10124	31528	46909.7	1711
LOC_Os06g51490-LOC_Os03g19340	36869.5	57230	46665	46921.5	1712
LOC_Os10g41450-LOC_Os09g27140	47575.5	83953	9281	46936.5	1713
LOC_Os03g40710-LOC_Os02g37410	5045	132074	3709	46942.5	1714
LOC_Os01g02110-LOC_Os08g19160	95684.5	40061	5088	46944.5	1715
LOC_Os06g13670-LOC_Os08g44420	78279	24593	38063	46978.3	1716
LOC_Os04g14510-LOC_Os03g10400	7452	85911	47654	47005.7	1717
LOC_Os09g04720-LOC_Os05g10630	7297.5	124513	9236	47015.5	1718
LOC_Os12g32620-LOC_Os03g30830	119282	7297.5	14509	47029.3	1719
LOC_Os03g05500-LOC_Os04g04330	67671	18610	54889	47056.7	1720
LOC_Os01g14370-LOC_Os03g17050	58042	43776	39427	47081.7	1721
LOC_Os05g33500-LOC_Os12g17910	134270	5259.5	1735	47088.2	1722
LOC_Os07g39940-LOC_Os05g44990	16048	33360	92060	47156	1723
LOC_Os07g49290-LOC_Os11g40270	29886	100770	10868	47174.8	1724
LOC_Os08g45130-LOC_Os06g12060	33832.5	84555	23392	47259.8	1725
LOC_Os12g03070-LOC_Os11g24450	117991	3702	20140	47277.7	1726
LOC_Os04g31900-LOC_Os07g30774	62680.5	28610.5	50668	47319.7	1727
LOC_Os07g16130-LOC_Os09g26190	117678	18517	5776	47323.8	1728
LOC_Os10g23090-LOC_Os08g17410	115897	20034	6169	47366.7	1729
LOC_Os02g03730-LOC_Os02g27960	16317.5	50584	75285	47395.5	1730
LOC_Os10g42196-LOC_Os04g55080	38546	70671	33017	47411.3	1731
LOC_Os06g39906-LOC_Os04g52100	107281	2692	32313	47428.7	1732
LOC_Os02g49326-LOC_Os03g01830	129732	8778	3825	47445	1733
LOC_Os09g19940-LOC_Os07g27180	40557	98828	3052	47479	1734
LOC_Os02g49326-LOC_Os01g59080	97390.5	11324	33891	47535.2	1735
LOC_Os09g19940-LOC_Os05g05450	27526	100274	14821	47540.3	1736
LOC_Os11g26160-LOC_Os05g40260	115116	15813.5	11723	47550.8	1737
LOC_Os01g64430-LOC_Os01g13530	109800	13656	19211	47555.5	1738
LOC_Os06g08790-LOC_Os08g03560	109428	17074	16170	47557.3	1739
LOC_Os05g40260-LOC_Os08g02390	102012	19406.5	21298	47572.2	1740
LOC_Os10g41450-LOC_Os05g28950	25186	109492	8042	47573.3	1741
LOC_Os09g19940-LOC_Os11g19250	40885.5	93748.5	8101	47578.3	1742
LOC_Os02g03730-LOC_Os03g44530	72210	62809.5	7992	47670.5	1743
LOC_Os02g03730-LOC_Os05g05470	42468.5	81126	19458	47684.2	1744
LOC_Os05g40260-LOC_Os03g15930	123489	17475	2122	47695.3	1745
LOC_Os11g03390-LOC_Os04g56230	108207	3991.5	30964	47720.8	1746
LOC_Os11g35390-LOC_Os04g54640	131020	7896	4264	47726.8	1747
LOC_Os04g41060-LOC_Os03g46240	2125.5	139110	1946	47727	1748
LOC_Os04g28040-LOC_Os01g67510	93127	40826	9390	47781	1749
LOC_Os08g08220-LOC_Os02g48010	125094	16108	2219	47807.2	1750
LOC_Os08g01100-LOC_Os01g70560	131894	8276	3292	47820.7	1751
LOC_Os02g48810-LOC_Os05g05230	16327.5	33012.5	94155	47831.7	1752
LOC_Os02g40070-LOC_Os06g33940	105140	34265.5	4195	47866.8	1753
LOC_Os03g04980-LOC_Os03g17490	21111	98715	23814	47880	1754
LOC_Os06g13670-LOC_Os08g36490	75062	30463.5	38150	47891.8	1755
LOC_Os03g03850-LOC_Os02g51310	89.5	100058	43544	47897.2	1756
LOC_Os02g03730-LOC_Os11g10000	15590	53879.5	74251	47906.8	1757
LOC_Os03g21160-LOC_Os04g38570	124064	17547	2140	47917.2	1758
LOC_Os12g41230-LOC_Os02g56520	110192	18296	15385	47957.7	1759
LOC_Os09g19940-LOC_Os04g12480	27697.5	64572	51617	47962.2	1760
LOC_Os11g26160-LOC_Os10g39930	126797	12071	5087	47985	1761
LOC_Os02g03030-LOC_Os05g06840	33299	38299	72425	48007.7	1762
LOC_Os12g03070-LOC_Os04g56230	119270	2901	21886	48019.2	1763
LOC_Os10g38000-LOC_Os07g13940	8458	105000	30796	48084.7	1764
LOC_Os08g06370-LOC_Os08g08020	14984	25619	103656	48086.3	1765
LOC_Os03g05500-LOC_Os05g19570	84732.5	12805	46759	48098.8	1766
LOC_Os08g40630-LOC_Os02g49780	30728	92265	21376	48123	1767
LOC_Os08g06630-LOC_Os04g44340	135876	6764	1835	48158.3	1768
LOC_Os06g08790-LOC_Os12g19180	106482	13567	24441	48163.5	1769
LOC_Os04g54330-LOC_Os08g23710	34207.5	99796	10495	48166.2	1770
LOC_Os09g24530-LOC_Os02g45460	126942	10547	7255	48248.2	1771
LOC_Os09g13740-LOC_Os06g46380	17019	109096	18837	48317.5	1772
LOC_Os10g31970-LOC_Os03g11240	24258.5	87115.5	33582	48318.7	1773
LOC_Os12g41210-LOC_Os03g51830	55727.5	47787	41445	48319.8	1774
LOC_Os09g38790-LOC_Os03g39407	36431.5	19173	89374	48326.2	1775
LOC_Os03g40710-LOC_Os07g19330	1624	94717.5	48671	48337.5	1776
LOC_Os05g50980-LOC_Os02g01440	130861	7517	6677	48351.7	1777
LOC_Os06g01170-LOC_Os02g11940	64679	79709	734	48374	1778
LOC_Os09g04720-LOC_Os08g45040	5968	117031	22247	48415.3	1779
LOC_Os05g51830-LOC_Os04g39700	67671	68866	8813	48450	1780
LOC_Os04g28040-LOC_Os12g41620	77846.5	51214	16313	48457.8	1781
LOC_Os02g49326-LOC_Os02g33450	123489	20507	1400	48465.3	1782
LOC_Os07g44210-LOC_Os01g40840	4928	72618.5	67867	48471.2	1783
LOC_Os10g28330-LOC_Os01g50280	22600.5	116725	6109	48478.2	1784
LOC_Os01g09470-LOC_Os09g32250	87105	38279	20051	48478.3	1785
LOC_Os05g51830-LOC_Os09g24690	77785.5	49641	18275	48567.2	1786
LOC_Os05g10770-LOC_Os04g56300	29593	99299	16822	48571.3	1787
LOC_Os03g21160-LOC_Os05g35480	63498.5	18164	64136	48599.5	1788
LOC_Os09g24530-LOC_Os04g53490	131195	11423	3246	48621.3	1789
LOC_Os04g50920-LOC_Os04g49970	29565	11883	104475	48641	1790
LOC_Os03g14669-LOC_Os06g47940	86852.5	9199	49918	48656.5	1791
LOC_Os02g09070-LOC_Os08g38970	88348.5	48689	8983	48673.5	1792
LOC_Os02g34840-LOC_Os07g38600	28777	72194	45106	48692.3	1793
LOC_Os04g01480-LOC_Os01g62210	28076	66757	51271	48701.3	1794
LOC_Os02g51450-LOC_Os03g20100	122684	18706	4730	48706.8	1795
LOC_Os03g16430-LOC_Os03g02590	95739.5	10553	39870	48720.8	1796
LOC_Os07g44210-LOC_Os09g07160	28315.5	75548	42303	48722.2	1797
LOC_Os02g49326-LOC_Os07g47300	128574	9230	8407	48737.2	1798
LOC_Os02g51450-LOC_Os07g38300	130290	15642	295	48742.3	1799
LOC_Os11g26160-LOC_Os03g06230	129713	15178.5	1404	48765.2	1800
LOC_Os02g47900-LOC_Os10g40780	6662	58701	80969	48777.3	1801
LOC_Os03g21160-LOC_Os03g52320	85463	12161.5	48760	48794.8	1802
LOC_Os06g13670-LOC_Os07g01490	59072	24171	63220	48821	1803
LOC_Os02g18470-LOC_Os06g21650	410	127627	18451	48829.3	1804
LOC_Os05g01550-LOC_Os01g52720	22443.5	76719	47380	48847.5	1805
LOC_Os02g03730-LOC_Os02g39820	48929.5	64046	33614	48863.2	1806
LOC_Os04g01480-LOC_Os05g05840	18116	112052	16562	48910.2	1807
LOC_Os06g10600-LOC_Os07g10430	492	140441	5844	48925.7	1808
LOC_Os06g12060-LOC_Os02g42300	42623	76896	27266	48928.3	1809
LOC_Os02g03730-LOC_Os03g22880	83931.5	60388	2488	48935.8	1810
LOC_Os11g26160-LOC_Os01g54540	124171	8336	14406	48971	1811
LOC_Os11g10000-LOC_Os01g73950	28998.5	100531	17401	48976.8	1812
LOC_Os08g01170-LOC_Os07g32880	69349	6450	71290	49029.7	1813
LOC_Os08g06630-LOC_Os03g49720	140816	4309	1971	49031.8	1814
LOC_Os09g19940-LOC_Os01g07080	23747	67331	56131	49069.7	1815
LOC_Os02g18470-LOC_Os01g21680	7889.5	126421	12979	49096.5	1816
LOC_Os09g10840-LOC_Os06g47650	135394	2272	9648	49104.8	1817
LOC_Os07g48180-LOC_Os04g49130	97038.5	37916	12498	49150.8	1818
LOC_Os08g01100-LOC_Os12g37400	130606	13516.5	3389	49170.3	1819
LOC_Os02g53100-LOC_Os08g25030	26810	58597	62130	49179	1820
LOC_Os03g56950-LOC_Os02g22100	120064	2804	24710	49192.8	1821
LOC_Os01g66590-LOC_Os01g55100	147268	19	365	49217.2	1822
LOC_Os04g28040-LOC_Os02g36710	64905	69918	12830	49217.7	1823
LOC_Os02g35600-LOC_Os03g04980	15590	90872.5	41231	49231.2	1824
LOC_Os11g02070-LOC_Os01g02150	123430	1909	22362	49233.8	1825
LOC_Os06g08790-LOC_Os02g47150	71063.5	24003	52711	49259.2	1826
LOC_Os09g24670-LOC_Os08g41460	130215	10848	6843	49302	1827
LOC_Os06g12060-LOC_Os03g63410	80552.5	60880	6597	49343.2	1828
LOC_Os04g36650-LOC_Os01g19440	5399	139591	3051	49347	1829
LOC_Os06g08790-LOC_Os05g36280	128528	12612	6943	49361	1830
LOC_Os10g31970-LOC_Os10g36810	58410.5	65388.5	24422	49407	1831
LOC_Os12g40890-LOC_Os01g03490	128962	13482	5830	49424.5	1832
LOC_Os02g49326-LOC_Os06g02120	130026	9860	8408	49431.2	1833
LOC_Os01g17260-LOC_Os02g44102	98493.5	46785	3106	49461.5	1834
LOC_Os02g51310-LOC_Os05g38300	725	128084	19585	49464.7	1835
LOC_Os03g55220-LOC_Os12g22800	46139.5	13093	89178	49470.2	1836
LOC_Os03g21160-LOC_Os03g21730	80720	13422	54289	49477	1837
LOC_Os03g51970-LOC_Os03g38010	109856	16497	22094	49482.5	1838
LOC_Os07g04700-LOC_Os10g27300	116099	16158	16218	49491.7	1839
LOC_Os06g12060-LOC_Os08g45130	33832.5	84555	30153	49513.5	1840
LOC_Os05g40260-LOC_Os01g37870	124285	18492	5816	49531	1841
LOC_Os11g26160-LOC_Os02g17360	109536	6146	32993	49558.2	1842
LOC_Os05g03884-LOC_Os10g23090	133736	12136.5	2879	49584	1843
LOC_Os02g18470-LOC_Os06g34460	380	112895	35509	49594.7	1844
LOC_Os09g19940-LOC_Os04g37600	49476	91368	7973	49605.7	1845
LOC_Os08g40900-LOC_Os02g06588	73913.5	58100	16809	49607.5	1846
LOC_Os03g61760-LOC_Os07g25680	77199	53751	17905	49618.3	1847
LOC_Os12g29980-LOC_Os05g13300	76094.5	66569.5	6196	49620	1848
LOC_Os05g49780-LOC_Os08g35700	52960.5	54770	41153	49627.8	1849
LOC_Os02g02370-LOC_Os06g27980	43557.5	67895	37449	49633.8	1850
LOC_Os06g39090-LOC_Os06g34460	4335	118713	25878	49642	1851
LOC_Os05g20930-LOC_Os03g06000	83928	20001	45068	49665.7	1852
LOC_Os02g15810-LOC_Os02g50910	133302	12673	3049	49674.7	1853
LOC_Os02g03730-LOC_Os11g20689	35040.5	54701	59290	49677.2	1854
LOC_Os09g24530-LOC_Os06g01850	124390	12615	12285	49763.3	1855
LOC_Os12g29980-LOC_Os11g31980	105297	21239	22794	49776.7	1856
LOC_Os02g51450-LOC_Os11g11210	109468	14615	25265	49782.7	1857
LOC_Os06g01320-LOC_Os02g46450	22923	120310	6120	49784.2	1858
LOC_Os03g05680-LOC_Os02g06588	92176.5	53824	3431	49810.5	1859
LOC_Os05g40260-LOC_Os11g34180	67916	16974	64632	49840.7	1860
LOC_Os02g03730-LOC_Os05g06014	63638.5	83561	2351	49850.2	1861
LOC_Os02g02290-LOC_Os04g35920	27637.5	82667	39247	49850.5	1862
LOC_Os02g49326-LOC_Os01g69950	124116	15054	10433	49867.8	1863
LOC_Os06g13670-LOC_Os01g36660	100402	37775	11540	49905.7	1864
LOC_Os07g22670-LOC_Os01g63780	73356	65948	10497	49933.7	1865
LOC_Os03g40710-LOC_Os09g19950	741.5	133498	15674	49971	1866
LOC_Os11g10000-LOC_Os04g41300	23678	55296	71029	50001	1867
LOC_Os05g20930-LOC_Os10g31620	123290	25062	1666	50006	1868
LOC_Os03g04620-LOC_Os08g40010	33896.5	99865	16257	50006.2	1869
LOC_Os04g28040-LOC_Os03g62720	71159	63967.5	14937	50021.2	1870
LOC_Os07g37630-LOC_Os01g37120	38227.5	103400	8609	50078.7	1871
LOC_Os05g51830-LOC_Os05g05470	62861.5	74715	12789	50121.8	1872
LOC_Os04g53700-LOC_Os03g56390	26720	58553	65121	50131.3	1873
LOC_Os04g41560-LOC_Os05g42280	116943	5810.5	27698	50150.5	1874
LOC_Os02g51450-LOC_Os01g73540	137838	12329	306	50157.7	1875
LOC_Os08g45130-LOC_Os02g10540	39589	108356	2549	50164.5	1876
LOC_Os02g03030-LOC_Os09g23220	21840.5	26722	102009	50190.5	1877
LOC_Os01g64430-LOC_Os03g21160	135806	12626.5	2190	50207.5	1878
LOC_Os11g03390-LOC_Os01g13390	147822	2647	158	50209	1879
LOC_Os01g65730-LOC_Os03g64110	11935	85282	53474	50230.3	1880
LOC_Os04g50920-LOC_Os01g67030	130344	14301	6053	50232.8	1881
LOC_Os07g30774-LOC_Os03g09100	60589.5	33005.5	57122	50239	1882
LOC_Os03g24590-LOC_Os12g38640	145988	4210	527	50241.8	1883
LOC_Os05g40260-LOC_Os03g02640	108023	22007	20745	50258.3	1884
LOC_Os02g49326-LOC_Os03g48050	122979	14723	13170	50290.7	1885
LOC_Os11g36470-LOC_Os01g56590	20229.5	75591	55058	50292.8	1886
LOC_Os05g31254-LOC_Os05g02810	62778	77978	10149	50301.7	1887
LOC_Os02g15810-LOC_Os03g39020	132429	13116	5366	50303.7	1888
LOC_Os04g54330-LOC_Os07g05580	44855	98240	7868	50321	1889
LOC_Os02g51450-LOC_Os02g49326	134798	15128.5	1040	50322.2	1890
LOC_Os04g40840-LOC_Os01g14950	106412	35909.5	8797	50372.8	1891
LOC_Os12g29980-LOC_Os12g39980	116258	24905	9963	50375.2	1892
LOC_Os01g12860-LOC_Os01g42070	104748	39932	6450	50376.7	1893
LOC_Os03g40710-LOC_Os04g20820	584	131644	19071	50433	1894
LOC_Os02g15810-LOC_Os01g49200	139775	9205.5	2331	50437.2	1895
LOC_Os07g49290-LOC_Os05g39940	7371	128517	15466	50451.3	1896
LOC_Os03g53960-LOC_Os01g01960	62529	84503.5	4353	50461.8	1897
LOC_Os11g10000-LOC_Os08g10470	43186	103924	4310	50473.2	1898
LOC_Os02g49326-LOC_Os02g51450	134798	15128.5	1542	50489.5	1899
LOC_Os08g14450-LOC_Os02g38820	124202	13266	14013	50493.7	1900
LOC_Os02g15810-LOC_Os03g19080	129562	13588	8393	50514.2	1901
LOC_Os08g45130-LOC_Os05g28510	51223.5	91864.5	8563	50550.3	1902
LOC_Os01g12860-LOC_Os05g38480	79015.5	38392.5	34293	50567	1903
LOC_Os02g15340-LOC_Os04g40640	117464	23079	11224	50589.2	1904
LOC_Os04g54330-LOC_Os02g13630	21127	74135	56641	50634.3	1905
LOC_Os03g09100-LOC_Os10g35560	64980.5	41854	45220	50684.8	1906
LOC_Os12g03070-LOC_Os04g38600	121070	5101	26093	50754.8	1907
LOC_Os06g33940-LOC_Os02g40070	105140	34265.5	12894	50766.5	1908
LOC_Os05g44020-LOC_Os05g04070	111919	11846	28645	50803.3	1909
LOC_Os07g49290-LOC_Os02g28410	4917	146310	1418	50881.8	1910
LOC_Os02g51450-LOC_Os01g64270	121184	11128	20339	50883.7	1911
LOC_Os10g23090-LOC_Os03g05500	67897	23171.5	61622	50896.8	1912
LOC_Os01g70670-LOC_Os01g07490	33850	100070	18772	50897.2	1913
LOC_Os09g24530-LOC_Os03g11230	136593	14384	1730	50902.3	1914
LOC_Os02g51450-LOC_Os04g47020	134734	14969	3056	50919.5	1915
LOC_Os06g51490-LOC_Os07g41800	1000	26615	125263	50959.3	1916
LOC_Os12g13570-LOC_Os03g53920	84422	27269	41201	50964	1917
LOC_Os03g12120-LOC_Os03g16870	32511	119686	780	50992.3	1918
LOC_Os06g15330-LOC_Os08g07060	129186	9138	14656	50993.3	1919
LOC_Os01g33370-LOC_Os11g15660	4	139823	13290	51039	1920
LOC_Os05g04640-LOC_Os05g26130	4193.5	139754	9468	51138.3	1921
LOC_Os08g14450-LOC_Os05g44020	128928	10633.5	14080	51213.8	1922
LOC_Os03g05500-LOC_Os08g38560	104685	13232.5	35895	51270.8	1923
LOC_Os11g05130-LOC_Os11g19810	5021	51658	97163	51280.7	1924
LOC_Os10g23090-LOC_Os01g07560	65825	22838	65283	51315.3	1925
LOC_Os10g42196-LOC_Os08g10590	36703	73218	44133	51351.3	1926
LOC_Os06g13670-LOC_Os10g26280	66221.5	30153	57697	51357.2	1927
LOC_Os08g08220-LOC_Os05g51790	73940.5	40838	39356	51378.2	1928
LOC_Os02g49326-LOC_Os05g05480	136755	11862	5700	51439	1929
LOC_Os05g43670-LOC_Os06g01500	61900	46449.5	45989	51446.2	1930
LOC_Os02g03730-LOC_Os03g18840	48692	68815.5	36865	51457.5	1931
LOC_Os08g14450-LOC_Os01g03040	139659	11533	3273	51488.3	1932
LOC_Os03g13614-LOC_Os08g44240	45742.5	51731	57013	51495.5	1933
LOC_Os11g10000-LOC_Os11g14990	84614.5	66474.5	3402	51497	1934
LOC_Os12g29980-LOC_Os01g21070	125420	25802.5	3308	51510.3	1935
LOC_Os09g26390-LOC_Os07g49260	26585.5	93527	34425	51512.5	1936
LOC_Os01g57110-LOC_Os03g48940	70428	29487	54810	51575	1937
LOC_Os11g05480-LOC_Os08g06320	103352	8875	42584	51603.8	1938
LOC_Os03g40710-LOC_Os03g20590	710	135775	18327	51604	1939
LOC_Os01g09080-LOC_Os12g38010	149564	3907	1397	51622.7	1940
LOC_Os04g39140-LOC_Os01g01302	124254	14043	16735	51677.5	1941
LOC_Os03g04980-LOC_Os09g07160	39373	106219	9463	51685	1942
LOC_Os12g29980-LOC_Os06g08790	116508	32935.5	5798	51747	1943
LOC_Os10g28330-LOC_Os07g28990	13075.5	111352	30918	51781.7	1944
LOC_Os09g24820-LOC_Os02g55120	124508	8590	22350	51815.8	1945
LOC_Os06g07010-LOC_Os06g10620	17137	72341.5	66179	51885.8	1946
LOC_Os02g03730-LOC_Os04g41040	59310.5	82154	14198	51887.5	1947
LOC_Os05g33500-LOC_Os02g56040	131486	9389.5	14790	51888.3	1948
LOC_Os02g51450-LOC_Os07g47640	117911	13605	24161	51892.3	1949
LOC_Os01g08970-LOC_Os10g32710	67648	51238	36809	51898.3	1950
LOC_Os03g04980-LOC_Os11g27530	31729	115764	8209	51900.5	1951
LOC_Os05g33500-LOC_Os04g59570	134632	11145	10085	51953.8	1952
LOC_Os08g01170-LOC_Os02g51020	142076	7742.5	6077	51965.2	1953
LOC_Os03g40710-LOC_Os06g02350	1826	144690	9427	51981	1954
LOC_Os05g50980-LOC_Os03g30092	136998	9678.5	9299	51992	1955
LOC_Os03g03560-LOC_Os09g14960	34146.5	74565	47290	52000.5	1956
LOC_Os02g09070-LOC_Os02g52630	117754	34972.5	3285	52003.7	1957
LOC_Os05g45930-LOC_Os03g18980	135376	8854	11811	52013.8	1958
LOC_Os05g43950-LOC_Os01g37670	35507.5	109716	10848	52024	1959
LOC_Os02g15810-LOC_Os03g50420	132013	14289	9807	52036.3	1960
LOC_Os02g51450-LOC_Os08g44810	105844	14425	35854	52040.8	1961
LOC_Os02g03030-LOC_Os12g39830	82006.5	34915	39288	52069.8	1962
LOC_Os06g12060-LOC_Os05g48422	51532.5	97949	6739	52073.5	1963
LOC_Os08g44620-LOC_Os04g53760	148318	3170	4738	52075.5	1964
LOC_Os03g58830-LOC_Os12g41230	140384	13408.5	2563	52118.7	1965
LOC_Os02g39040-LOC_Os02g33500	118262	18696.5	19488	52149	1966
LOC_Os02g03730-LOC_Os01g56460	95935	53095	7447	52159	1967
LOC_Os06g08480-LOC_Os10g36810	54982	61458.5	40039	52159.8	1968
LOC_Os07g39480-LOC_Os05g45420	21499.5	132629	2362	52163.5	1969
LOC_Os04g54330-LOC_Os04g42010	19893	136084	561	52179.5	1970
LOC_Os08g14450-LOC_Os02g22100	142402	7751.5	6416	52190	1971
LOC_Os05g40260-LOC_Os01g01302	75536.5	21118	59941	52198.5	1972
LOC_Os04g42020-LOC_Os02g51820	144378	7834	4475	52228.8	1973
LOC_Os04g02730-LOC_Os07g47201	8242	72994	75489	52241.7	1974
LOC_Os05g43670-LOC_Os11g35050	125708	18588	12479	52258.3	1975
LOC_Os09g19950-LOC_Os04g10760	4447	112036	40320	52267.7	1976
LOC_Os06g12060-LOC_Os02g10540	10233.5	63733	82879	52281.8	1977
LOC_Os03g43800-LOC_Os06g10430	23513.5	122582	10849	52314.8	1978
LOC_Os09g24530-LOC_Os10g32300	117205	10482.5	29370	52352.5	1979
LOC_Os05g40260-LOC_Os02g52744	129067	24687	3306	52353.3	1980
LOC_Os04g53700-LOC_Os01g07080	60121	78712	18285	52372.7	1981
LOC_Os07g43030-LOC_Os04g14510	2936.5	65508.5	88754	52399.7	1982
LOC_Os05g50980-LOC_Os10g36860	151442	2876	3037	52451.7	1983
LOC_Os05g51830-LOC_Os05g08360	60354.5	63315	33753	52474.2	1984
LOC_Os08g14450-LOC_Os12g13120	145705	10545	1202	52484	1985
LOC_Os11g10000-LOC_Os02g02530	27092	88855	41577	52508	1986
LOC_Os12g32620-LOC_Os05g44070	151104	5292	1140	52512.2	1987
LOC_Os04g01480-LOC_Os02g55940	12340	91795	53441	52525.3	1988
LOC_Os02g36924-LOC_Os10g01640	150414	6257.5	931	52534.3	1989
LOC_Os01g12860-LOC_Os01g54420	94569	41332	21715	52538.7	1990
LOC_Os04g54330-LOC_Os08g41810	32732	101934	23021	52562.2	1991
LOC_Os01g51840-LOC_Os03g14610	144416	3658	9661	52578.5	1992
LOC_Os09g24530-LOC_Os01g21820	137865	14552	5363	52593.3	1993
LOC_Os02g03030-LOC_Os02g54170	20787	39940	97117	52614.7	1994
LOC_Os08g06370-LOC_Os01g43490	89582.5	41771.5	26531	52628.3	1995
LOC_Os04g01480-LOC_Os02g12794	19657	100233	38084	52658	1996
LOC_Os02g18470-LOC_Os01g03300	26691	116928	14373	52664.2	1997
LOC_Os05g20930-LOC_Os02g37100	72916	24600	60535	52683.7	1998
[truncated: 498,003+ more rows]
