# Supplementary material for: Using Network-Based Machine Learning to Predict Transcription Factors Involved in Drought Resistance
Source: Front Genet. 2021 Jun 24;12:652189. doi: 10.3389/fgene.2021.652189 (PMC8264776; doi:10.3389/fgene.2021.652189)
Supplement: Supplementary Data 2 — Gene-module memberships. [file Data_Sheet_2.XLSX]

## Sheet: Sheet1
Supplemental Data S2: Gene-moule memberships predicted using the mcl algorithm.
Module	Gene	Description
M0001	LOC_Os01g01110	expressed_protein
M0001	LOC_Os01g02440	Ser/Thr_receptor-like_kinase
M0001	LOC_Os01g02980	expressed_protein
M0001	LOC_Os01g02990	expressed_protein
M0001	LOC_Os01g03420	seven_in_absentia_protein_family_protein
M0001	LOC_Os01g03452	transposon_protein
M0001	LOC_Os01g04180	retrotransposon_protein
M0001	LOC_Os01g04740	hypothetical_protein
M0001	LOC_Os01g04760	hypothetical_protein
M0001	LOC_Os01g05120	ubiquitin_fusion_degradation_protein
M0001	LOC_Os01g05220	expressed_protein
M0001	LOC_Os01g05350	expressed_protein
M0001	LOC_Os01g05390	hypothetical_protein
M0001	LOC_Os01g05640	receptor-like_protein_kinase_5_precursor
M0001	LOC_Os01g06040	expressed_protein
M0001	LOC_Os01g06090	expressed_protein
M0001	LOC_Os01g06130	expressed_protein
M0001	LOC_Os01g06260	expressed_protein
M0001	LOC_Os01g06320	MYB_family_transcription_factor
M0001	LOC_Os01g06430	expressed_protein
M0001	LOC_Os01g06670	hcr2-5D
M0001	LOC_Os01g06720	disease_resistance_protein_SlVe2_precursor
M0001	LOC_Os01g06760	verticillium_wilt_disease_resistance_protein_Ve2
M0001	LOC_Os01g06800	expressed_protein
M0001	LOC_Os01g07110	BRCA2_repeat_family_protein
M0001	LOC_Os01g07160	OsFBX3_-_F-box_domain_containing_protein
M0001	LOC_Os01g07660	expressed_protein
M0001	LOC_Os01g07990	retrotransposon_protein
M0001	LOC_Os01g08990	expressed_protein
M0001	LOC_Os01g09480	hypothetical_protein
M0001	LOC_Os01g09690	hypothetical_protein
M0001	LOC_Os01g09840	NA
M0001	LOC_Os01g09980	expressed_protein
M0001	LOC_Os01g10070	expressed_protein
M0001	LOC_Os01g10700	D-mannose_binding_lectin_family_protein
M0001	LOC_Os01g10710	receptor-like_protein_kinase
M0001	LOC_Os01g10920	peptide-N4-asparagine_amidase_A
M0001	LOC_Os01g12020	LTPL18_-_Protease_inhibitor/seed_storage/LTP_family_protein_precursor
M0001	LOC_Os01g13380	hypothetical_protein
M0001	LOC_Os01g13510	expressed_protein
M0001	LOC_Os01g13830	expressed_protein
M0001	LOC_Os01g13910	expressed_protein
M0001	LOC_Os01g14270	OsFBX4_-_F-box_domain_containing_protein
M0001	LOC_Os01g14390	expressed_protein
M0001	LOC_Os01g14926	protein_kinase_domain_containing_protein
M0001	LOC_Os01g15190	retrotransposon_protein
M0001	LOC_Os01g15890	retrotransposon_protein
M0001	LOC_Os01g15960	retrotransposon_protein
M0001	LOC_Os01g16460	expressed_protein
M0001	LOC_Os01g16800	expressed_protein
M0001	LOC_Os01g18130	expressed_protein
M0001	LOC_Os01g18370	expressed_protein
M0001	LOC_Os01g18390	OsRCI2-1_-_Putative_low_temperature_and_salt_responsive_protein
M0001	LOC_Os01g18420	OsMADS88_-_MADS-box_family_gene_with_M-gamma_type-box
M0001	LOC_Os01g18460	expressed_protein
M0001	LOC_Os01g18530	expressed_protein
M0001	LOC_Os01g18650	transposon_protein
M0001	LOC_Os01g18720	expressed_protein
M0001	LOC_Os01g18780	fibroin_heavy_chain_precursor
M0001	LOC_Os01g18870	helix-loop-helix_DNA-binding_domain_containing_protein
M0001	LOC_Os01g18960	hypothetical_protein
M0001	LOC_Os01g19270	expressed_protein
M0001	LOC_Os01g19340	expressed_protein
M0001	LOC_Os01g19529	pentatricopeptide
M0001	LOC_Os01g19790	hypothetical_protein
M0001	LOC_Os01g19860	expressed_protein
M0001	LOC_Os01g19910	expressed_protein
M0001	LOC_Os01g20170	expressed_protein
M0001	LOC_Os01g20870	expressed_protein
M0001	LOC_Os01g20960	hypothetical_protein
M0001	LOC_Os01g21010	expressed_protein
M0001	LOC_Os01g21670	plant_protein_of_unknown_function_domain_containing_protein
M0001	LOC_Os01g21780	expressed_protein
M0001	LOC_Os01g21810	expressed_protein
M0001	LOC_Os01g22030	expressed_protein
M0001	LOC_Os01g22880	expressed_protein
M0001	LOC_Os01g22930	expressed_protein
M0001	LOC_Os01g23080	expressed_protein
M0001	LOC_Os01g23260	hypothetical_protein
M0001	LOC_Os01g23310	retrotransposon,_centromere-specific
M0001	LOC_Os01g23340	expressed_protein
M0001	LOC_Os01g23350	hypothetical_protein
M0001	LOC_Os01g23370	expressed_protein
M0001	LOC_Os01g23390	hypothetical_protein
M0001	LOC_Os01g23430	transposon_protein
M0001	LOC_Os01g23530	terpene_synthase
M0001	LOC_Os01g23770	OsMADS94_-_MADS-box_family_gene_with_M-beta_type-box
M0001	LOC_Os01g23800	expressed_protein
M0001	LOC_Os01g23920	expressed_protein
M0001	LOC_Os01g24150	hypothetical_protein
M0001	LOC_Os01g24270	hypothetical_protein
M0001	LOC_Os01g24960	dirigent
M0001	LOC_Os01g25220	expressed_protein
M0001	LOC_Os01g25340	expressed_protein
M0001	LOC_Os01g25450	AIG1_family_protein
M0001	LOC_Os01g25470	flavin_monooxygenase
M0001	LOC_Os01g26090	expressed_protein
M0001	LOC_Os01g26320	ZmEBE-1_protein
M0001	LOC_Os01g26980	transposon_protein
M0001	LOC_Os01g27130	hypothetical_protein
M0001	LOC_Os01g27300	glutathione_S-transferase_GSTF1
M0001	LOC_Os01g27330	expressed_protein
M0001	LOC_Os01g27400	hypothetical_protein
M0001	LOC_Os01g27430	retrotransposon_protein
M0001	LOC_Os01g28080	conserved_hypothetical_protein
M0001	LOC_Os01g28260	hypothetical_protein
M0001	LOC_Os01g28320	retrotransposon,_centromere-specific
M0001	LOC_Os01g28400	transposon_protein
M0001	LOC_Os01g28490	retrotransposon_protein,_Ty1-copia_subclass
M0001	LOC_Os01g28570	pentatricopeptide
M0001	LOC_Os01g28640	retrotransposon_protein,_Ty3-gypsy_subclass
M0001	LOC_Os01g28750	retrotransposon,_centromere-specific
M0001	LOC_Os01g29140	retrotransposon_protein
M0001	LOC_Os01g29300	hypothetical_protein
M0001	LOC_Os01g29350	hypothetical_protein
M0001	LOC_Os01g29488	retrotransposon_protein
M0001	LOC_Os01g29890	expressed_protein
M0001	LOC_Os01g31100	retrotransposon,_centromere-specific
M0001	LOC_Os01g31140	hypothetical_protein
M0001	LOC_Os01g31280	expressed_protein
M0001	LOC_Os01g31390	retrotransposon,_centromere-specific
M0001	LOC_Os01g31760	acyl-ACP_thioesterase
M0001	LOC_Os01g31790	transposon_protein
M0001	LOC_Os01g31830	expressed_protein
M0001	LOC_Os01g32140	expressed_protein
M0001	LOC_Os01g32200	hypothetical_protein
M0001	LOC_Os01g32470	retrotransposon_protein
M0001	LOC_Os01g32480	retrotransposon,_centromere-specific
M0001	LOC_Os01g32740	hypothetical_protein
M0001	LOC_Os01g33120	retrotransposon,_centromere-specific
M0001	LOC_Os01g33130	retrotransposon_protein
M0001	LOC_Os01g33350	zinc-binding_protein
M0001	LOC_Os01g33370	zinc-binding_protein
M0001	LOC_Os01g33440	retrotransposon_protein
M0001	LOC_Os01g33520	ulp1_protease_family,_C-terminal_catalytic_domain_containing_protein
M0001	LOC_Os01g33530	expressed_protein
M0001	LOC_Os01g33770	expressed_protein
M0001	LOC_Os01g33930	expressed_protein
M0001	LOC_Os01g33940	expressed_protein
M0001	LOC_Os01g34010	expressed_protein
M0001	LOC_Os01g34120	expressed_protein
M0001	LOC_Os01g34220	OsFBX11_-_F-box_domain_containing_protein
M0001	LOC_Os01g34440	expressed_protein
M0001	LOC_Os01g34530	transposon_protein
M0001	LOC_Os01g34580	hypothetical_protein
M0001	LOC_Os01g34600	expressed_protein
M0001	LOC_Os01g34710	transposon_protein
M0001	LOC_Os01g34830	expressed_protein
M0001	LOC_Os01g35240	hypothetical_protein
M0001	LOC_Os01g35300	retrotransposon_protein,_Ty1-copia_subclass
M0001	LOC_Os01g35380	retrotransposon_protein,_Ty3-gypsy_subclass
M0001	LOC_Os01g35490	retrotransposon_protein,_Ty3-gypsy_subclass
M0001	LOC_Os01g35840	expressed_protein
M0001	LOC_Os01g35870	hypothetical_protein
M0001	LOC_Os01g35960	expressed_protein
M0001	LOC_Os01g36490	hypothetical_protein
M0001	LOC_Os01g36520	expressed_protein
M0001	LOC_Os01g36570	glycine-rich_protein_2
M0001	LOC_Os01g36760	expressed_protein
M0001	LOC_Os01g36900	retrotransposon_protein
M0001	LOC_Os01g37530	expressed_protein
M0001	LOC_Os01g37600	agenet_domain_containing_protein
M0001	LOC_Os01g37780	expressed_protein
M0001	LOC_Os01g37970	expressed_protein
M0001	LOC_Os01g38130	expressed_protein
M0001	LOC_Os01g38450	hypothetical_protein
M0001	LOC_Os01g38760	nucleic_acid_binding_protein
M0001	LOC_Os01g38850	receptor-like_serine-threonine_protein_kinase
M0001	LOC_Os01g38880	expressed_protein
M0001	LOC_Os01g38890	expressed_protein
M0001	LOC_Os01g38940	expressed_protein
M0001	LOC_Os01g39190	retrotransposon_protein
M0001	LOC_Os01g39340	expressed_protein
M0001	LOC_Os01g39385	expressed_protein
M0001	LOC_Os01g39490	expressed_protein
M0001	LOC_Os01g39560	anthocyanin_regulatory_protein
M0001	LOC_Os01g39620	NA
M0001	LOC_Os01g39750	hypothetical_protein
M0001	LOC_Os01g40170	translation_initiation_factor
M0001	LOC_Os01g40350	hypothetical_protein
M0001	LOC_Os01g40360	amino_acid_transporter_family_protein
M0001	LOC_Os01g40920	hypothetical_protein
M0001	LOC_Os01g40970	DUF623_domain_containing_protein
M0001	LOC_Os01g41020	expressed_protein
M0001	LOC_Os01g41110	expressed_protein
M0001	LOC_Os01g41140	THION18_-_Plant_thionin_family_protein_precursor
M0001	LOC_Os01g41260	OsFBD2_-_F-box_and_FBD_domain_containing_protein
M0001	LOC_Os01g41560	hypothetical_protein
M0001	LOC_Os01g42270	transcriptional_corepressor_LEUNIG
M0001	LOC_Os01g42360	hypothetical_protein
M0001	LOC_Os01g43000	NA
M0001	LOC_Os01g43190	NA
M0001	LOC_Os01g43620	expressed_protein
M0001	LOC_Os01g44940	expressed_protein
M0001	LOC_Os01g45000	expressed_protein
M0001	LOC_Os01g45020	F-box_protein_interaction_domain_containing_protein
M0001	LOC_Os01g45080	expressed_protein
M0001	LOC_Os01g45430	expressed_protein
M0001	LOC_Os01g45650	OsFBX19_-_F-box_domain_containing_protein
M0001	LOC_Os01g45770	expressed_protein
M0001	LOC_Os01g45870	hypothetical_protein
M0001	LOC_Os01g45890	NA
M0001	LOC_Os01g46010	expressed_protein
M0001	LOC_Os01g46220	GDSL-like_lipase/acylhydrolase
M0001	LOC_Os01g46360	expressed_protein
M0001	LOC_Os01g46450	expressed_protein
M0001	LOC_Os01g46530	expressed_protein
M0001	LOC_Os01g46670	expressed_protein
M0001	LOC_Os01g46680	expressed_protein
M0001	LOC_Os01g46850	expressed_protein
M0001	LOC_Os01g47010	NA
M0001	LOC_Os01g47310	hypothetical_protein
M0001	LOC_Os01g48110	hypothetical_protein
M0001	LOC_Os01g48525	expressed_protein
M0001	LOC_Os01g49630	proteophosphoglycan_ppg4
M0001	LOC_Os01g49800	expressed_protein
M0001	LOC_Os01g49840	hypothetical_protein
M0001	LOC_Os01g49870	transposon_protein,_CACTA,_En/Spm_sub-class
M0001	LOC_Os01g50190	expressed_protein
M0001	LOC_Os01g50600	expressed_protein
M0001	LOC_Os01g50980	cullin
M0001	LOC_Os01g51000	expressed_protein
M0001	LOC_Os01g51510	expressed_protein
M0001	LOC_Os01g51580	expressed_protein
M0001	LOC_Os01g51680	hypothetical_protein
M0001	LOC_Os01g51720	expressed_protein
M0001	LOC_Os01g51740	expressed_protein
M0001	LOC_Os01g51940	expressed_protein
M0001	LOC_Os01g52380	expressed_protein
M0001	LOC_Os01g52670	expressed_protein
M0001	LOC_Os01g52820	expressed_protein
M0001	LOC_Os01g53190	expressed_protein
M0001	LOC_Os01g53540	expressed_protein
M0001	LOC_Os01g53690	expressed_protein
M0001	LOC_Os01g54140	expressed_protein
M0001	LOC_Os01g54280	conserved_hypothetical_protein
M0001	LOC_Os01g54330	retrotransposon_protein
M0001	LOC_Os01g54610	retrotransposon_protein
M0001	LOC_Os01g55200	potassium_channel_KAT1
M0001	LOC_Os01g55795	expressed_protein
M0001	LOC_Os01g56060	hypothetical_protein
M0001	LOC_Os01g56110	RNA_recognition_motif_containing_protein
M0001	LOC_Os01g57380	hypothetical_protein
M0001	LOC_Os01g59450	ZOS1-13_-_C2H2_zinc_finger_protein
M0001	LOC_Os01g59640	no_apical_meristem_protein
M0001	LOC_Os01g60050	HEAT
M0001	LOC_Os01g61100	transposon_protein
M0001	LOC_Os01g62050	expressed_protein
M0001	LOC_Os01g63670	hypothetical_protein
M0001	LOC_Os01g63720	hypothetical_protein
M0001	LOC_Os01g64240	expressed_protein
M0001	LOC_Os01g64580	hypothetical_protein
M0001	LOC_Os01g64830	aspartic_proteinase_nepenthesin_precursor
M0001	LOC_Os01g65270	retrotransposon_protein
M0001	LOC_Os01g65280	NA
M0001	LOC_Os01g65540	expressed_protein
M0001	LOC_Os01g65770	expressed_protein
M0001	LOC_Os01g65820	hypothetical_protein
M0001	LOC_Os01g66290	OsMADS21_-_MADS-box_family_gene_with_MIKCc_type-box
M0001	LOC_Os01g66440	expressed_protein
M0001	LOC_Os01g67150	expressed_protein
M0001	LOC_Os01g67270	expressed_protein
M0001	LOC_Os01g67280	expressed_protein
M0001	LOC_Os01g67660	expressed_protein
M0001	LOC_Os01g67830	B3_DNA_binding_domain_containing_protein
M0001	LOC_Os01g68690	hypothetical_protein
M0001	LOC_Os01g68850	NA
M0001	LOC_Os01g69260	hypothetical_protein
M0001	LOC_Os01g70120	expressed_protein
M0001	LOC_Os01g70290	expressed_protein
M0001	LOC_Os01g70600	DUF567_domain_containing_protein
M0001	LOC_Os01g70610	conserved_hypothetical_protein
M0001	LOC_Os01g71040	expressed_protein
M0001	LOC_Os01g71940	retrotransposon_protein
M0001	LOC_Os01g72720	expressed_protein
M0001	LOC_Os01g72850	GDSL-motif_lipase/hydrolase_family_protein
M0001	LOC_Os01g73400	hypothetical_protein
M0001	LOC_Os01g73430	RNA_polymerase_IV_largest_subunit
M0001	LOC_Os01g73640	expressed_protein
M0001	LOC_Os01g73650	expressed_protein
M0001	LOC_Os01g73820	expressed_protein
M0001	LOC_Os01g74590	MYB_family_transcription_factor
M0001	LOC_Os02g01040	transposon_protein
M0001	LOC_Os02g01820	ABC2_homolog_4
M0001	LOC_Os02g01860	transposon_protein
M0001	LOC_Os02g01950	transposon_protein
M0001	LOC_Os02g03390	expressed_protein
M0001	LOC_Os02g03480	THION24_-_Plant_thionin_family_protein_precursor
M0001	LOC_Os02g04620	marker_Xucw84
M0001	LOC_Os02g04770	expressed_protein
M0001	LOC_Os02g05280	hypothetical_protein
M0001	LOC_Os02g05300	expressed_protein
M0001	LOC_Os02g05590	ribosome_inactivating_protein
M0001	LOC_Os02g05800	expressed_protein
M0001	LOC_Os02g06070	phytosulfokine_receptor_precursor
M0001	LOC_Os02g06120	Leucine_Rich_Repeat_family_protein
M0001	LOC_Os02g06750	retrotransposon_protein
M0001	LOC_Os02g07140	expressed_protein
M0001	LOC_Os02g07330	expressed_protein
M0001	LOC_Os02g07580	expressed_protein
M0001	LOC_Os02g07624	gamma-thionin_family_domain_containing_protein
M0001	LOC_Os02g07860	conserved_hypothetical_protein
M0001	LOC_Os02g08210	expressed_protein
M0001	LOC_Os02g08340	transposon_protein
M0001	LOC_Os02g09190	cytochrome_P450
M0001	LOC_Os02g09290	cytochrome_P450_71D10
M0001	LOC_Os02g09500	expressed_protein
M0001	LOC_Os02g09540	expressed_protein
M0001	LOC_Os02g09730	hypothetical_protein
M0001	LOC_Os02g09880	hypothetical_protein
M0001	LOC_Os02g10110	Leucine_Rich_Repeat_family_protein
M0001	LOC_Os02g10210	expressed_protein
M0001	LOC_Os02g10250	expressed_protein
M0001	LOC_Os02g10560	expressed_protein
M0001	LOC_Os02g10570	expressed_protein
M0001	LOC_Os02g11100	expressed_protein
M0001	LOC_Os02g11800	hypothetical_protein
M0001	LOC_Os02g12100	expressed_protein
M0001	LOC_Os02g12780	cytokinin_dehydrogenase_precursor
M0001	LOC_Os02g13040	retrotransposon_protein
M0001	LOC_Os02g13070	hypothetical_protein
M0001	LOC_Os02g13580	kinesin_motor_domain_containing_protein
M0001	LOC_Os02g13700	expressed_protein
M0001	LOC_Os02g14030	hypothetical_protein
M0001	LOC_Os02g14240	hypothetical_protein
M0001	LOC_Os02g14270	NA
M0001	LOC_Os02g14710	expressed_protein
M0001	LOC_Os02g14810	expressed_protein
M0001	LOC_Os02g15040	hypothetical_protein
M0001	LOC_Os02g15070	glutelin
M0001	LOC_Os02g15080	zinc_finger,_C3HC4_type_domain_containing_protein
M0001	LOC_Os02g15430	expressed_protein
M0001	LOC_Os02g15780	expressed_protein
M0001	LOC_Os02g16110	xa1
M0001	LOC_Os02g16210	transposon_protein
M0001	LOC_Os02g16220	expressed_protein
M0001	LOC_Os02g16240	transposon_protein
M0001	LOC_Os02g16740	expressed_protein
M0001	LOC_Os02g16770	expressed_protein
M0001	LOC_Os02g16930	hypothetical_protein
M0001	LOC_Os02g17260	retrotransposon_protein
M0001	LOC_Os02g18130	expressed_protein
M0001	LOC_Os02g18160	expressed_protein
M0001	LOC_Os02g18170	hypothetical_protein
M0001	LOC_Os02g18400	hypothetical_protein
M0001	LOC_Os02g18530	expressed_protein
M0001	LOC_Os02g18700	ABC_transporter_family_protein
M0001	LOC_Os02g18910	hypothetical_protein
M0001	LOC_Os02g19130	transcription_factor_X1
M0001	LOC_Os02g19230	conserved_hypothetical_protein
M0001	LOC_Os02g19420	expressed_protein
M0001	LOC_Os02g19540	OsFBX47_-_F-box_domain_containing_protein
M0001	LOC_Os02g19600	retrotransposon,_centromere-specific
M0001	LOC_Os02g19710	retrotransposon_protein
M0001	LOC_Os02g19750	NBS-LRR_type_disease_resistance_protein
M0001	LOC_Os02g19880	expressed_protein
M0001	LOC_Os02g19980	expressed_protein
M0001	LOC_Os02g20480	resistance_protein_candidate
M0001	LOC_Os02g20510	expressed_protein
M0001	LOC_Os02g20520	retrotransposon,_centromere-specific
M0001	LOC_Os02g20600	BTB/POZ_domain_containing_protein
M0001	LOC_Os02g20690	speckle-type_POZ_protein
M0001	LOC_Os02g20790	hypothetical_protein
M0001	LOC_Os02g21710	Ras_family_domain_containing_protein
M0001	LOC_Os02g21760	hypothetical_protein
M0001	LOC_Os02g21800	retrotransposon,_centromere-specific
M0001	LOC_Os02g21820	expressed_protein
M0001	LOC_Os02g21850	hypothetical_protein
M0001	LOC_Os02g22120	expressed_protein
M0001	LOC_Os02g22350	hypothetical_protein
M0001	LOC_Os02g22690	retrotransposon,_centromere-specific
M0001	LOC_Os02g23900	expressed_protein
M0001	LOC_Os02g23910	expressed_protein
M0001	LOC_Os02g24090	retrotransposon_protein
M0001	LOC_Os02g24340	1-acyl-sn-glycerol-3-phosphate_acyltransferase_theta
M0001	LOC_Os02g24400	expressed_protein
M0001	LOC_Os02g24660	retrotransposon_protein
M0001	LOC_Os02g25010	hypothetical_protein
M0001	LOC_Os02g25190	retrotransposon,_centromere-specific
M0001	LOC_Os02g25200	retrotransposon,_centromere-specific
M0001	LOC_Os02g25250	retrotransposon_protein,_Ty3-gypsy_subclass
M0001	LOC_Os02g25270	expressed_protein
M0001	LOC_Os02g25630	expressed_protein
M0001	LOC_Os02g25830	expressed_protein
M0001	LOC_Os02g25860	glutelin
M0001	LOC_Os02g25990	retrotransposon,_centromere-specific
M0001	LOC_Os02g26380	expressed_protein
M0001	LOC_Os02g26390	expressed_protein
M0001	LOC_Os02g26450	transposon_protein
M0001	LOC_Os02g26460	hAT_dimerisation_domain-containing_protein
M0001	LOC_Os02g26520	expressed_protein
M0001	LOC_Os02g26614	retrotransposon_protein
M0001	LOC_Os02g26730	hypothetical_protein
M0001	LOC_Os02g26780	transposon_protein
M0001	LOC_Os02g26900	hypothetical_protein
M0001	LOC_Os02g27150	expressed_protein
M0001	LOC_Os02g27540	NB-ARC_domain_containing_protein
M0001	LOC_Os02g27580	hypothetical_protein
M0001	LOC_Os02g27600	expressed_protein
M0001	LOC_Os02g27880	EF_hand_family_protein
M0001	LOC_Os02g27900	expressed_protein
M0001	LOC_Os02g28030	expressed_protein
M0001	LOC_Os02g28050	hypothetical_protein
M0001	LOC_Os02g28180	transposon_protein
M0001	LOC_Os02g28290	hypothetical_protein
M0001	LOC_Os02g28360	hypothetical_protein
M0001	LOC_Os02g28560	hypothetical_protein
M0001	LOC_Os02g28570	expressed_protein
M0001	LOC_Os02g28600	OsFBX50_-_F-box_domain_containing_protein
M0001	LOC_Os02g28660	expressed_protein
M0001	LOC_Os02g28910	expressed_protein
M0001	LOC_Os02g29100	NA
M0001	LOC_Os02g29230	expressed_protein
M0001	LOC_Os02g29350	expressed_protein
M0001	LOC_Os02g29420	NA
M0001	LOC_Os02g29440	expressed_protein
M0001	LOC_Os02g29520	hypothetical_protein
M0001	LOC_Os02g29600	expressed_protein
M0001	LOC_Os02g29770	retrotransposon_protein,_Ty3-gypsy_subclass
M0001	LOC_Os02g29840	retrotransposon_protein
M0001	LOC_Os02g29850	retrotransposon,_centromere-specific
M0001	LOC_Os02g29860	expressed_protein
M0001	LOC_Os02g30090	cytochrome_P450
M0001	LOC_Os02g30270	expressed_protein
M0001	LOC_Os02g30700	MYB_family_transcription_factor
M0001	LOC_Os02g31850	transposon_protein
M0001	LOC_Os02g31930	NA
M0001	LOC_Os02g31940	potassium_transporter
M0001	LOC_Os02g32150	NA
M0001	LOC_Os02g32210	expressed_protein
M0001	LOC_Os02g32400	50S_ribosomal_protein_L19,_chloroplast_precursor
M0001	LOC_Os02g32940	expressed_protein
M0001	LOC_Os02g33130	pectinesterase_inhibitor_domain_containing_protein
M0001	LOC_Os02g33930	expressed_protein
M0001	LOC_Os02g34060	expressed_protein
M0001	LOC_Os02g34100	hypothetical_protein
M0001	LOC_Os02g34360	expressed_protein
M0001	LOC_Os02g34370	expressed_protein
M0001	LOC_Os02g34550	transposon_protein
M0001	LOC_Os02g34770	receptor-like_protein_kinase_2_precursor
M0001	LOC_Os02g34800	leucine-rich_repeat_receptor_protein_kinase_EXS_precursor
M0001	LOC_Os02g34980	hypothetical_protein
M0001	LOC_Os02g35510	NA
M0001	LOC_Os02g35810	expressed_protein
M0001	LOC_Os02g35930	hypothetical_protein
M0001	LOC_Os02g35960	expressed_protein
M0001	LOC_Os02g36090	expressed_protein
M0001	LOC_Os02g36540	expressed_protein
M0001	LOC_Os02g36580	expressed_protein
M0001	LOC_Os02g36820	expressed_protein
M0001	LOC_Os02g37010	flavin-containing_monooxygenase_family_protein
M0001	LOC_Os02g37530	conserved_hypothetical_protein
M0001	LOC_Os02g38420	expressed_protein
M0001	LOC_Os02g38910	expressed_protein
M0001	LOC_Os02g39190	expressed_protein
M0001	LOC_Os02g39220	transposon_protein
M0001	LOC_Os02g39250	retrotransposon_protein
M0001	LOC_Os02g39270	NA
M0001	LOC_Os02g39480	protein_phosphatase_2C
M0001	LOC_Os02g39650	expressed_protein
M0001	LOC_Os02g40270	expressed_protein
M0001	LOC_Os02g40320	PINHEAD
M0001	LOC_Os02g40760	expressed_protein
M0001	LOC_Os02g40910	hypothetical_protein
M0001	LOC_Os02g41850	expressed_protein
M0001	LOC_Os02g41920	white-brown_complex_homolog_protein_8
M0001	LOC_Os02g42390	expressed_protein
M0001	LOC_Os02g42460	retrotransposon_protein
M0001	LOC_Os02g42930	expressed_protein
M0001	LOC_Os02g43460	required_to_maintain_repression_1
M0001	LOC_Os02g43530	hypothetical_protein
M0001	LOC_Os02g44134	thioesterase_family_protein
M0001	LOC_Os02g44240	expressed_protein
M0001	LOC_Os02g45280	cytochrome_P450
M0001	LOC_Os02g45360	expressed_protein
M0001	LOC_Os02g45630	expressed_protein
M0001	LOC_Os02g46310	pectinesterase
M0001	LOC_Os02g46330	NA
M0001	LOC_Os02g47910	hypothetical_protein
M0001	LOC_Os02g48050	hypothetical_protein
M0001	LOC_Os02g48300	OsFBX60_-_F-box_domain_containing_protein
M0001	LOC_Os02g49040	CAMK_CAMK_like_unique.1_-_CAMK_includes_calcium/calmodulin_depedent_protein_kinases
M0001	LOC_Os02g49200	hypothetical_protein
M0001	LOC_Os02g49220	hypothetical_protein
M0001	LOC_Os02g49730	pre-mRNA_processing_ribonucleoprotein,_binding_region
M0001	LOC_Os02g49910	hypothetical_protein
M0001	LOC_Os02g50590	expressed_protein
M0001	LOC_Os02g50890	hypothetical_protein
M0001	LOC_Os02g50950	expressed_protein
M0001	LOC_Os02g51270	expressed_protein
M0001	LOC_Os02g51870	expressed_protein
M0001	LOC_Os02g51920	expressed_protein
M0001	LOC_Os02g52350	expressed_protein
M0001	LOC_Os02g52500	expressed_protein
M0001	LOC_Os02g53480	expressed_protein
M0001	LOC_Os02g53600	DEFL75_-_Defensin_and_Defensin-like_DEFL_family
M0001	LOC_Os02g53710	expressed_protein
M0001	LOC_Os02g53950	expressed_protein
M0001	LOC_Os02g54230	expressed_protein
M0001	LOC_Os02g54300	expressed_protein
M0001	LOC_Os02g54480	RNA-directed_DNA_polymerase
M0001	LOC_Os02g54690	RNA_recognition_motif_containing_protein
M0001	LOC_Os02g54960	carboxyl-terminal_proteinase
M0001	LOC_Os02g55100	expressed_protein
M0001	LOC_Os02g55160	expressed_protein
M0001	LOC_Os02g55210	carboxyl-terminal_proteinase
M0001	LOC_Os02g55230	carboxyl-terminal_proteinase
M0001	LOC_Os02g55360	hypothetical_protein
M0001	LOC_Os02g55620	NA
M0001	LOC_Os02g56590	expressed_protein
M0001	LOC_Os02g56620	hypothetical_protein
M0001	LOC_Os02g56630	OsWAK24_-_OsWAK_receptor-like_protein_kinase
M0001	LOC_Os02g57730	hypothetical_protein
M0001	LOC_Os02g57900	expressed_protein
M0001	LOC_Os03g01280	expressed_protein
M0001	LOC_Os03g01520	expressed_protein
M0001	LOC_Os03g01860	hypothetical_protein
M0001	LOC_Os03g02790	hypothetical_protein
M0001	LOC_Os03g02890	expressed_protein
M0001	LOC_Os03g03010	expressed_protein
M0001	LOC_Os03g03300	hypothetical_protein
M0001	LOC_Os03g03340	hypothetical_protein
M0001	LOC_Os03g06820	expressed_protein
M0001	LOC_Os03g07730	expressed_protein
M0001	LOC_Os03g08260	hypothetical_protein
M0001	LOC_Os03g08420	expressed_protein
M0001	LOC_Os03g09040	hypothetical_protein
M0001	LOC_Os03g09190	OsSCP11_-_Putative_Serine_Carboxypeptidase_homologue
M0001	LOC_Os03g09820	transcription_initiation_factor_IIB
M0001	LOC_Os03g10430	expressed_protein
M0001	LOC_Os03g10630	hypothetical_protein
M0001	LOC_Os03g10710	expressed_protein
M0001	LOC_Os03g11640	hypothetical_protein
M0001	LOC_Os03g11760	polygalacturonase
M0001	LOC_Os03g12640	hypothetical_protein
M0001	LOC_Os03g12750	expressed_protein
M0001	LOC_Os03g12780	hypothetical_protein
M0001	LOC_Os03g12960	hypothetical_protein
M0001	LOC_Os03g14220	hypothetical_protein
M0001	LOC_Os03g14230	expressed_protein
M0001	LOC_Os03g14550	GASR1_-_Gibberellin-regulated_GASA/GAST/Snakin_family_protein_precursor
M0001	LOC_Os03g14560	cytochrome_P450
M0001	LOC_Os03g14790	piwi_domain_containing_protein
M0001	LOC_Os03g15300	hypothetical_protein
M0001	LOC_Os03g15490	hypothetical_protein
M0001	LOC_Os03g15670	hypothetical_protein
M0001	LOC_Os03g16770	hypothetical_protein
M0001	LOC_Os03g16990	expressed_protein
M0001	LOC_Os03g17030	polyadenylate-binding_protein
M0001	LOC_Os03g17330	expressed_protein
M0001	LOC_Os03g17432	pre-mRNA-splicing_factor_ATP-dependent_RNA_helicase_DHX16
M0001	LOC_Os03g18040	expressed_protein
M0001	LOC_Os03g19104	retrotransposon_protein
M0001	LOC_Os03g19210	hypothetical_protein
M0001	LOC_Os03g19320	expressed_protein
M0001	LOC_Os03g19630	myb-like_DNA-binding_domain_containing_protein
M0001	LOC_Os03g19660	conserved_hypothetical_protein
M0001	LOC_Os03g19850	expressed_protein
M0001	LOC_Os03g19860	expressed_protein
M0001	LOC_Os03g19880	expressed_protein
M0001	LOC_Os03g20320	expressed_protein
M0001	LOC_Os03g20880	pyruvate_kinase
M0001	LOC_Os03g21100	transposon_protein,_CACTA,_En/Spm_sub-class
M0001	LOC_Os03g22030	expressed_protein
M0001	LOC_Os03g22760	hypothetical_protein
M0001	LOC_Os03g24170	phosphatidylinositol-4-phosphate_5-kinase
M0001	LOC_Os03g24400	hypothetical_protein
M0001	LOC_Os03g24410	expressed_protein
M0001	LOC_Os03g24470	hypothetical_protein
M0001	LOC_Os03g24500	zinc_finger,_RING-type
M0001	LOC_Os03g24680	terpene_synthase
M0001	LOC_Os03g24740	expressed_protein
M0001	LOC_Os03g25000	GDSL-like_lipase/acylhydrolase
M0001	LOC_Os03g25670	expressed_protein
M0001	LOC_Os03g25820	amino_acid_permease_family_protein
M0001	LOC_Os03g26070	expressed_protein
M0001	LOC_Os03g26190	hypothetical_protein
M0001	LOC_Os03g26360	expressed_protein
M0001	LOC_Os03g26510	hypothetical_protein
M0001	LOC_Os03g26520	expressed_protein
M0001	LOC_Os03g26590	expressed_protein
M0001	LOC_Os03g26840	OsFBX93_-_F-box_domain_containing_protein
M0001	LOC_Os03g27070	expressed_protein
M0001	LOC_Os03g27160	expressed_protein
M0001	LOC_Os03g27330	transposon_protein
M0001	LOC_Os03g27400	transposon_protein
M0001	LOC_Os03g27420	retrotransposon_protein
M0001	LOC_Os03g27430	expressed_protein
M0001	LOC_Os03g27510	OsSCP15_-_Putative_Serine_Carboxypeptidase_homologue
M0001	LOC_Os03g27530	OsSCP16_-_Putative_Serine_Carboxypeptidase_homologue
M0001	LOC_Os03g27560	expressed_protein
M0001	LOC_Os03g29490	expressed_protein
M0001	LOC_Os03g29840	NA
M0001	LOC_Os03g30088	retrotransposon_protein
M0001	LOC_Os03g30210	NA
M0001	LOC_Os03g30230	mitochondrial_import_inner_membrane_translocase_subunit_Tim17
M0001	LOC_Os03g30510	expressed_protein
M0001	LOC_Os03g30750	hypothetical_protein
M0001	LOC_Os03g31440	expressed_protein
M0001	LOC_Os03g31760	expressed_protein
M0001	LOC_Os03g32390	retrotransposon_protein
M0001	LOC_Os03g32410	hypothetical_protein
M0001	LOC_Os03g32430	expressed_protein
M0001	LOC_Os03g32570	hypothetical_protein
M0001	LOC_Os03g32670	expressed_protein
M0001	LOC_Os03g32830	hypothetical_protein
M0001	LOC_Os03g32900	retrotransposon_protein
M0001	LOC_Os03g33310	retrotransposon,_centromere-specific
M0001	LOC_Os03g33490	hypothetical_protein
M0001	LOC_Os03g33550	hypothetical_protein
M0001	LOC_Os03g34290	retrotransposon_protein,_Ty3-gypsy_subclass
M0001	LOC_Os03g35350	hypothetical_protein
M0001	LOC_Os03g35400	retrotransposon_protein
M0001	LOC_Os03g35520	retrotransposon_protein,_Ty3-gypsy_subclass
M0001	LOC_Os03g35630	retrotransposon_protein,_Ty3-gypsy_subclass
M0001	LOC_Os03g35650	retrotransposon_protein
M0001	LOC_Os03g35710	retrotransposon_protein,_Ty3-gypsy_subclass
M0001	LOC_Os03g35720	retrotransposon_protein,_Ty3-gypsy_subclass
M0001	LOC_Os03g35840	transposon_protein
M0001	LOC_Os03g36070	retrotransposon_protein
M0001	LOC_Os03g36490	retrotransposon_protein,_Ty3-gypsy_subclass
M0001	LOC_Os03g36500	expressed_protein
M0001	LOC_Os03g36900	expressed_protein
M0001	LOC_Os03g37110	expressed_protein
M0001	LOC_Os03g37360	expressed_protein
M0001	LOC_Os03g37450	expressed_protein
M0001	LOC_Os03g37800	retrotransposon_protein
M0001	LOC_Os03g38130	conserved_hypothetical_protein
M0001	LOC_Os03g38200	hypothetical_protein
M0001	LOC_Os03g38320	expressed_protein
M0001	LOC_Os03g38400	GDSL-motif_lipase/hydrolase_family_protein
M0001	LOC_Os03g38480	expressed_protein
M0001	LOC_Os03g38610	OsMADS87_-_MADS-box_family_gene_with_M-gamma_type-box
M0001	LOC_Os03g38680	hypothetical_protein
M0001	LOC_Os03g39170	frigida
M0001	LOC_Os03g39190	expressed_protein
M0001	LOC_Os03g39200	hypothetical_protein
M0001	LOC_Os03g39550	expressed_protein
M0001	LOC_Os03g39629	expressed_protein
M0001	LOC_Os03g39970	conserved_hypothetical_protein
M0001	LOC_Os03g40230	expressed_protein
M0001	LOC_Os03g40360	retrotransposon_protein
M0001	LOC_Os03g40430	expressed_protein
M0001	LOC_Os03g40520	hypothetical_protein
M0001	LOC_Os03g40790	hypothetical_protein
M0001	LOC_Os03g40950	expressed_protein
M0001	LOC_Os03g41160	RNA-directed_DNA_polymerase
M0001	LOC_Os03g41480	expressed_protein
M0001	LOC_Os03g41540	hypothetical_protein
M0001	LOC_Os03g41800	transposon_protein
M0001	LOC_Os03g41860	retrotransposon,_centromere-specific
M0001	LOC_Os03g42060	expressed_protein
M0001	LOC_Os03g42140	hypothetical_protein
M0001	LOC_Os03g42450	expressed_protein
M0001	LOC_Os03g42700	hypothetical_protein
M0001	LOC_Os03g42890	retrotransposon_protein
M0001	LOC_Os03g43050	LTPL90_-_Protease_inhibitor/seed_storage/LTP_family_protein_precursor
M0001	LOC_Os03g43140	expressed_protein
M0001	LOC_Os03g43309	retrotransposon_protein
M0001	LOC_Os03g43330	keratin,_type_I_cytoskeletal_9
M0001	LOC_Os03g43350	expressed_protein
M0001	LOC_Os03g43464	hypothetical_protein
M0001	LOC_Os03g43480	AGG2
M0001	LOC_Os03g43620	hypothetical_protein
M0001	LOC_Os03g43870	expressed_protein
M0001	LOC_Os03g44000	LTPL15_-_Protease_inhibitor/seed_storage/LTP_family_protein_precursor
M0001	LOC_Os03g44330	hypothetical_protein
M0001	LOC_Os03g44920	OsFBX98_-_F-box_domain_containing_protein
M0001	LOC_Os03g44944	CCR4-NOT_transcription_factor
M0001	LOC_Os03g45440	expressed_protein
M0001	LOC_Os03g45519	transposon_protein,_CACTA,_En/Spm_sub-class
M0001	LOC_Os03g45580	retrotransposon_protein
M0001	LOC_Os03g46140	OsFBX101_-_F-box_domain_containing_protein
M0001	LOC_Os03g46290	expressed_protein
M0001	LOC_Os03g46500	OsFBX102_-_F-box_domain_containing_protein
M0001	LOC_Os03g46530	OsFBX104_-_F-box_domain_containing_protein
M0001	LOC_Os03g47360	expressed_protein
M0001	LOC_Os03g47490	expressed_protein
M0001	LOC_Os03g47686	ankyrin
M0001	LOC_Os03g47720	ankyrin
M0001	LOC_Os03g47920	expressed_protein
M0001	LOC_Os03g48225	expressed_protein
M0001	LOC_Os03g48400	hypothetical_protein
M0001	LOC_Os03g48410	hypothetical_protein
M0001	LOC_Os03g48550	retrotransposon_protein,_Ty1-copia_subclass
M0001	LOC_Os03g49020	hypothetical_protein
M0001	LOC_Os03g49860	expressed_protein
M0001	LOC_Os03g50630	expressed_protein
M0001	LOC_Os03g51264	expressed_protein
M0001	LOC_Os03g51340	expressed_protein
M0001	LOC_Os03g51556	hypothetical_protein
M0001	LOC_Os03g51570	hypothetical_protein
M0001	LOC_Os03g52080	OsSCP21_-_Putative_Serine_Carboxypeptidase_homologue
M0001	LOC_Os03g52330	hypothetical_protein
M0001	LOC_Os03g52560	glycosyl_hydrolases
M0001	LOC_Os03g52900	expressed_protein
M0001	LOC_Os03g53090	LRR-kinase_protein
M0001	LOC_Os03g53100	response_regulator_receiver_domain_containing_protein
M0001	LOC_Os03g53240	expressed_protein
M0001	LOC_Os03g53780	ammonium_transporter_2
M0001	LOC_Os03g54210	hypothetical_protein
M0001	LOC_Os03g55440	expressed_protein
M0001	LOC_Os03g56020	RNA_recognition_motif_containing_protein
M0001	LOC_Os03g56100	expressed_protein
M0001	LOC_Os03g56360	transposon_protein
M0001	LOC_Os03g56480	expressed_protein
M0001	LOC_Os03g56690	expressed_protein
M0001	LOC_Os03g56750	expressed_protein
M0001	LOC_Os03g56780	expressed_protein
M0001	LOC_Os03g57180	expressed_protein
M0001	LOC_Os03g57230	expressed_protein
M0001	LOC_Os03g57390	hypothetical_protein
M0001	LOC_Os03g57920	AN1-like_zinc_finger_domain_containing_protein
M0001	LOC_Os03g57930	expressed_protein
M0001	LOC_Os03g59400	expressed_protein
M0001	LOC_Os03g59730	No_apical_meristem_protein
M0001	LOC_Os03g59840	expressed_protein
M0001	LOC_Os03g59860	expressed_protein
M0001	LOC_Os03g60470	glycine-rich_protein_A3
M0001	LOC_Os03g60976	expressed_protein
M0001	LOC_Os03g60992	expressed_protein
M0001	LOC_Os03g61380	retrotransposon_protein
M0001	LOC_Os03g61440	uncharacterized_Cys-rich_domain_containing_protein
M0001	LOC_Os03g61940	small_heat_shock_protein,_chloroplast_precursor
M0001	LOC_Os03g62100	MYB_family_transcription_factor
M0001	LOC_Os03g62140	heat_shock_protein_DnaJ
M0001	LOC_Os03g62300	expressed_protein
M0001	LOC_Os03g62410	phospholipase_D
M0001	LOC_Os03g62539	expressed_protein
M0001	LOC_Os03g62920	expressed_protein
M0001	LOC_Os03g62974	expressed_protein
M0001	LOC_Os04g01380	retrotransposon_protein,_Ty3-gypsy_subclass
M0001	LOC_Os04g01420	retrotransposon_protein,_Ty3-gypsy_subclass
M0001	LOC_Os04g02020	hypothetical_protein
M0001	LOC_Os04g02240	retrotransposon_protein,_Ty3-gypsy_subclass
M0001	LOC_Os04g03080	subtilase_family_protein
M0001	LOC_Os04g03130	hypothetical_protein
M0001	LOC_Os04g03310	expressed_protein
M0001	LOC_Os04g03500	NA
M0001	LOC_Os04g03760	expressed_protein
M0001	LOC_Os04g03820	expressed_protein
M0001	LOC_Os04g04050	expressed_protein
M0001	LOC_Os04g04130	retrotransposon_protein
M0001	LOC_Os04g04210	expressed_protein
M0001	LOC_Os04g04370	retrotransposon_protein
M0001	LOC_Os04g04680	expressed_protein
M0001	LOC_Os04g04914	retrotransposon_protein
M0001	LOC_Os04g05130	retrotransposon_protein
M0001	LOC_Os04g05630	expressed_protein
M0001	LOC_Os04g06050	expressed_protein
M0001	LOC_Os04g06320	retrotransposon,_centromere-specific
M0001	LOC_Os04g06540	retrotransposon_protein
M0001	LOC_Os04g06840	expressed_protein
M0001	LOC_Os04g06970	retrotransposon_protein
M0001	LOC_Os04g07400	expressed_protein
M0001	LOC_Os04g07620	retrotransposon_protein
M0001	LOC_Os04g07630	hypothetical_protein
M0001	LOC_Os04g07880	retrotransposon_protein
M0001	LOC_Os04g07930	hypothetical_protein
M0001	LOC_Os04g08010	hypothetical_protein
M0001	LOC_Os04g08230	retrotransposon,_centromere-specific
M0001	LOC_Os04g08470	OsFBX116_-_F-box_domain_containing_protein
M0001	LOC_Os04g08570	uncharacterized_PE-PGRS_family_protein_PE_PGRS20
M0001	LOC_Os04g08650	expressed_protein
M0001	LOC_Os04g08760	hypothetical_protein
M0001	LOC_Os04g08824	cytochrome_P450
M0001	LOC_Os04g09410	transposon_protein
M0001	LOC_Os04g09510	retrotransposon_protein,_Ty3-gypsy_subclass
M0001	LOC_Os04g09520	LTPL59_-_Protease_inhibitor/seed_storage/LTP_family_protein_precursor
M0001	LOC_Os04g09560	tesmin/TSO1-like_CXC_domain_containing_protein
M0001	LOC_Os04g09770	Ser/Thr_protein_kinase
M0001	LOC_Os04g09960	expressed_protein
M0001	LOC_Os04g09990	hypothetical_protein
M0001	LOC_Os04g10140	hypothetical_protein
M0001	LOC_Os04g10250	expressed_protein
M0001	LOC_Os04g10290	expressed_protein
M0001	LOC_Os04g10300	hypothetical_protein
M0001	LOC_Os04g10320	expressed_protein
M0001	LOC_Os04g10360	OsSub40_-_Putative_Subtilisin_homologue
M0001	LOC_Os04g10480	hypothetical_protein
M0001	LOC_Os04g10490	hypothetical_protein
M0001	LOC_Os04g10630	expressed_protein
M0001	LOC_Os04g10870	expressed_protein
M0001	LOC_Os04g10970	hypothetical_protein
M0001	LOC_Os04g11570	hypothetical_protein
M0001	LOC_Os04g11660	OsFBX119_-_F-box_domain_containing_protein
M0001	LOC_Os04g11670	retrotransposon_protein
M0001	LOC_Os04g11760	disease_resistance_protein
M0001	LOC_Os04g12180	TKL_IRAK_DUF26-lc.8_-_DUF26_kinases_have_homology_to_DUF26_containing_loci
M0001	LOC_Os04g12200	hypothetical_protein
M0001	LOC_Os04g12360	retrotransposon_protein
M0001	LOC_Os04g12570	hypothetical_protein
M0001	LOC_Os04g12990	OsFBX122_-_F-box_domain_containing_protein
M0001	LOC_Os04g13060	expressed_protein
M0001	LOC_Os04g13130	hypothetical_protein
M0001	LOC_Os04g13230	expressed_protein
M0001	LOC_Os04g13530	Core_histone_H2A/H2B/H3/H4_domain_containing_protein
M0001	LOC_Os04g13570	retrotransposon_protein,_Ty3-gypsy_subclass
M0001	LOC_Os04g14250	expressed_protein
M0001	LOC_Os04g14350	expressed_protein
M0001	LOC_Os04g14480	expressed_protein
M0001	LOC_Os04g16190	retrotransposon_protein
M0001	LOC_Os04g16314	retrotransposon,_centromere-specific
M0001	LOC_Os04g16560	retrotransposon_protein,_Ty3-gypsy_subclass
M0001	LOC_Os04g16640	retrotransposon,_centromere-specific
M0001	LOC_Os04g16670	expressed_protein
M0001	LOC_Os04g17130	retrotransposon_protein
M0001	LOC_Os04g17150	hypothetical_protein
M0001	LOC_Os04g17160	expressed_protein
M0001	LOC_Os04g17330	hypothetical_protein
M0001	LOC_Os04g17360	retrotransposon_protein,_Ty3-gypsy_subclass
M0001	LOC_Os04g17540	retrotransposon_protein,_Ty3-gypsy_subclass
M0001	LOC_Os04g18190	retrotransposon,_centromere-specific
M0001	LOC_Os04g19800	F-box_domain_containing_protein
M0001	LOC_Os04g19920	OsFBL13_-_F-box_domain_and_LRR_containing_protein
M0001	LOC_Os04g20410	expressed_protein
M0001	LOC_Os04g20520	expressed_protein
M0001	LOC_Os04g20550	expressed_protein
M0001	LOC_Os04g20670	hypothetical_protein
M0001	LOC_Os04g20774	pumilio-family_RNA_binding_repeat_containing_protein
M0001	LOC_Os04g20800	pumilio_domain-containing_protein
M0001	LOC_Os04g20830	NA
M0001	LOC_Os04g21160	triacylglycerol_lipase_1_precursor
M0001	LOC_Os04g21170	hypothetical_protein
M0001	LOC_Os04g21370	expressed_protein
M0001	LOC_Os04g21460	expressed_protein
M0001	LOC_Os04g21730	XH_domain_containing_protein
M0001	LOC_Os04g22220	SCP-like_extracellular_protein
M0001	LOC_Os04g22260	expressed_protein
M0001	LOC_Os04g22280	hypothetical_protein
M0001	LOC_Os04g22410	expressed_protein
M0001	LOC_Os04g22480	retrotransposon_protein
M0001	LOC_Os04g22740	conserved_hypothetical_protein
M0001	LOC_Os04g23050	retrotransposon_protein
M0001	LOC_Os04g23120	hypothetical_protein
M0001	LOC_Os04g23150	NA
M0001	LOC_Os04g24560	hypothetical_protein
M0001	LOC_Os04g25160	pollen_allergen
M0001	LOC_Os04g25250	conserved_hypothetical_protein
M0001	LOC_Os04g26050	hypothetical_protein
M0001	LOC_Os04g26080	hypothetical_protein
M0001	LOC_Os04g26120	TNP1
M0001	LOC_Os04g26490	expressed_protein
M0001	LOC_Os04g26600	expressed_protein
M0001	LOC_Os04g26610	retrotransposon_protein,_Ty3-gypsy_subclass
M0001	LOC_Os04g26710	retrotransposon_protein,_Ty3-gypsy_subclass
M0001	LOC_Os04g26810	hypothetical_protein
M0001	LOC_Os04g26950	retrotransposon_protein
M0001	LOC_Os04g27080	hypothetical_protein
M0001	LOC_Os04g27300	expressed_protein
M0001	LOC_Os04g27450	hypothetical_protein
M0001	LOC_Os04g27600	hypothetical_protein
M0001	LOC_Os04g27690	retrotransposon_protein,_Ty3-gypsy_subclass
M0001	LOC_Os04g27720	terpene_synthase
M0001	LOC_Os04g28140	conserved_hypothetical_protein
M0001	LOC_Os04g28160	response_regulator_receiver_domain_containing_protein
M0001	LOC_Os04g28370	hypothetical_protein
M0001	LOC_Os04g28630	hypothetical_protein
M0001	LOC_Os04g28760	expressed_protein
M0001	LOC_Os04g28790	hypothetical_protein
M0001	LOC_Os04g28950	NA
M0001	LOC_Os04g29110	hypothetical_protein
M0001	LOC_Os04g29300	retrotransposon_protein
M0001	LOC_Os04g29310	retrotransposon_protein
M0001	LOC_Os04g29390	NA
M0001	LOC_Os04g29400	hypothetical_protein
M0001	LOC_Os04g29560	hypothetical_protein
M0001	LOC_Os04g29760	expressed_protein
M0001	LOC_Os04g29840	expressed_protein
M0001	LOC_Os04g29880	OsWAK41_-_OsWAK_receptor-like__protein_OsWAK-RLP
M0001	LOC_Os04g29990	OsWAK44_-_OsWAK_receptor-like_protein_kinase
M0001	LOC_Os04g30280	OsWAK48_-_OsWAK_receptor-like__protein_OsWAK-RLP
M0001	LOC_Os04g30390	expressed_protein
M0001	LOC_Os04g30510	retrotransposon_protein
M0001	LOC_Os04g30550	GDP-mannose_4,6_dehydratase_1
M0001	LOC_Os04g30610	disease_resistance_protein_RGA2
M0001	LOC_Os04g30670	expressed_protein
M0001	LOC_Os04g30680	expressed_protein
M0001	LOC_Os04g30690	NBS_type_disease_resistance_protein
M0001	LOC_Os04g30840	expressed_protein
M0001	LOC_Os04g30950	hypothetical_protein
M0001	LOC_Os04g31160	hypothetical_protein
M0001	LOC_Os04g31310	hypothetical_protein
M0001	LOC_Os04g31530	expressed_protein
M0001	LOC_Os04g31540	OsFBX130_-_F-box_domain_containing_protein
M0001	LOC_Os04g31680	hypothetical_protein
M0001	LOC_Os04g31740	hypothetical_protein
M0001	LOC_Os04g31750	NA
M0001	LOC_Os04g32100	hypothetical_protein
M0001	LOC_Os04g32140	microneme_protein_Sm70
M0001	LOC_Os04g32230	hypothetical_protein
M0001	LOC_Os04g32240	retrotransposon,_centromere-specific
M0001	LOC_Os04g32500	expressed_protein
M0001	LOC_Os04g32630	NA
M0001	LOC_Os04g32640	hypothetical_protein
M0001	LOC_Os04g33100	hypothetical_protein
M0001	LOC_Os04g33730	NA
M0001	LOC_Os04g34160	expressed_protein
M0001	LOC_Os04g34520	hypothetical_protein
M0001	LOC_Os04g34780	hypothetical_protein
M0001	LOC_Os04g34900	expressed_protein
M0001	LOC_Os04g35010	helix-loop-helix_DNA-binding_domain_containing_protein
M0001	LOC_Os04g35990	OsFBX136_-_F-box_domain_containing_protein
M0001	LOC_Os04g36010	expressed_protein
M0001	LOC_Os04g36030	AIG1
M0001	LOC_Os04g37420	expressed_protein
M0001	LOC_Os04g37460	glutamate_decarboxylase
M0001	LOC_Os04g37570	aspartic_proteinase_nepenthesin_precursor
M0001	LOC_Os04g38440	NA
M0001	LOC_Os04g38460	hypothetical_protein
M0001	LOC_Os04g39070	OsFBX139_-_F-box_domain_containing_protein
M0001	LOC_Os04g39520	ZOS4-08_-_C2H2_zinc_finger_protein
M0001	LOC_Os04g40200	HNH_endonuclease_family_protein
M0001	LOC_Os04g40770	OsFBX144_-_F-box_domain_containing_protein
M0001	LOC_Os04g40780	OsFBX145_-_F-box_domain_containing_protein
M0001	LOC_Os04g40810	NA
M0001	LOC_Os04g41170	retrotransposon_protein
M0001	LOC_Os04g42160	hypothetical_protein
M0001	LOC_Os04g42634	expressed_protein
M0001	LOC_Os04g43324	G-patch_domain_containing_protein
M0001	LOC_Os04g44160	hypothetical_protein
M0001	LOC_Os04g44220	MIF4G_domain_containing_protein
M0001	LOC_Os04g44580	expressed_protein
M0001	LOC_Os04g45010	OsPLIM2b_-_LIM_domain_protein_actin-binding_protein_and_transcription_factor
M0001	LOC_Os04g45620	expressed_protein
M0001	LOC_Os04g45890	retrotransposon_protein
M0001	LOC_Os04g46150	transposon_protein
M0001	LOC_Os04g46444	expressed_protein
M0001	LOC_Os04g46550	hypothetical_protein
M0001	LOC_Os04g46670	ZOS4-09_-_C2H2_zinc_finger_protein
M0001	LOC_Os04g47059	TRANSPARENT_TESTA_8
M0001	LOC_Os04g47460	hypothetical_protein
M0001	LOC_Os04g47570	protein_kinase_domain_containing_protein
M0001	LOC_Os04g47610	hypothetical_protein
M0001	LOC_Os04g47630	hypothetical_protein
M0001	LOC_Os04g47650	expressed_protein
M0001	LOC_Os04g47790	expressed_protein
M0001	LOC_Os04g48250	expressed_protein
M0001	LOC_Os04g48440	expressed_protein
M0001	LOC_Os04g48500	expressed_protein
M0001	LOC_Os04g48720	expressed_protein
M0001	LOC_Os04g49630	expressed_protein
M0001	LOC_Os04g49930	sensitivity_to_red_light_reduced_protein_1
M0001	LOC_Os04g50188	retrotransposon_protein
M0001	LOC_Os04g50750	expressed_protein
M0001	LOC_Os04g52510	glucosyltransferase
M0001	LOC_Os04g52930	hypothetical_protein
M0001	LOC_Os04g52990	expressed_protein
M0001	LOC_Os04g53040	retrotransposon_protein
M0001	LOC_Os04g53050	disease_resistance_RPP13-like_protein_1
M0001	LOC_Os04g53110	hypothetical_protein
M0001	LOC_Os04g53970	expressed_protein
M0001	LOC_Os04g54120	serine/threonine-protein_kinase_receptor_precursor
M0001	LOC_Os04g54460	hypothetical_protein
M0001	LOC_Os04g54610	expressed_protein
M0001	LOC_Os04g54850	pectinesterase
M0001	LOC_Os04g54860	glutaredoxin
M0001	LOC_Os04g54920	retrotransposon_protein
M0001	LOC_Os04g54980	expressed_protein
M0001	LOC_Os04g55000	cullin
M0001	LOC_Os04g55750	OsWAK54_-_OsWAK_short_gene
M0001	LOC_Os04g55760	OsWAK55_-_OsWAK_receptor-like_protein_kinase
M0001	LOC_Os04g55770	expressed_protein
M0001	LOC_Os04g56200	NA
M0001	LOC_Os04g56250	OsFBX152_-_F-box_domain_containing_protein
M0001	LOC_Os04g56280	expressed_protein
M0001	LOC_Os04g56830	expressed_protein
M0001	LOC_Os04g56840	expressed_protein
M0001	LOC_Os04g56960	expressed_protein
M0001	LOC_Os04g57620	hypothetical_protein
M0001	LOC_Os04g58000	B3_DNA_binding_domain_containing_protein
M0001	LOC_Os04g59310	phospholipase_C
M0001	LOC_Os05g01070	expressed_protein
M0001	LOC_Os05g01840	hypothetical_protein
M0001	LOC_Os05g01860	expressed_protein
M0001	LOC_Os05g02180	expressed_protein
M0001	LOC_Os05g02230	expressed_protein
M0001	LOC_Os05g02350	endonuclease/exonuclease/phosphatase_family_domain_containing_protein
M0001	LOC_Os05g02600	hypothetical_protein
M0001	LOC_Os05g03080	expressed_protein
M0001	LOC_Os05g03110	PWWP_domain_containing_protein
M0001	LOC_Os05g03240	hypothetical_protein
M0001	LOC_Os05g03330	expressed_protein
M0001	LOC_Os05g03460	protein_kinase
M0001	LOC_Os05g03510	expressed_protein
M0001	LOC_Os05g04050	hypothetical_protein
M0001	LOC_Os05g04200	NA
M0001	LOC_Os05g04390	expressed_protein
M0001	LOC_Os05g04460	OsWAK56_-_OsWAK_receptor-like_protein_kinase
M0001	LOC_Os05g04540	expressed_protein
M0001	LOC_Os05g04900	expressed_protein
M0001	LOC_Os05g05340	expressed_protein
M0001	LOC_Os05g05380	expressed_protein
M0001	LOC_Os05g05760	expressed_protein
M0001	LOC_Os05g05770	hypothetical_protein
M0001	LOC_Os05g06010	hypothetical_protein
M0001	LOC_Os05g06170	FAR1_family_protein
M0001	LOC_Os05g06220	hypothetical_protein
M0001	LOC_Os05g06240	LRR_receptor_kinase
M0001	LOC_Os05g06560	expressed_protein
M0001	LOC_Os05g06800	hypothetical_protein
M0001	LOC_Os05g06960	hypothetical_protein
M0001	LOC_Os05g07150	NA
M0001	LOC_Os05g07950	OsFBX160_-_F-box_domain_containing_protein
M0001	LOC_Os05g08000	expressed_protein
M0001	LOC_Os05g08230	expressed_protein
M0001	LOC_Os05g08240	expressed_protein
M0001	LOC_Os05g08320	retrotransposon_protein
M0001	LOC_Os05g08340	expressed_protein
M0001	LOC_Os05g08350	OsFBX162_-_F-box_domain_containing_protein
M0001	LOC_Os05g08540	gibberellin_3-beta-dioxygenase_2-2
M0001	LOC_Os05g08710	expressed_protein
M0001	LOC_Os05g09210	expressed_protein
M0001	LOC_Os05g09240	AGAP006957-PA
M0001	LOC_Os05g09450	hypothetical_protein
M0001	LOC_Os05g10430	hypothetical_protein
M0001	LOC_Os05g10490	expressed_protein
M0001	LOC_Os05g10790	expressed_protein
M0001	LOC_Os05g10800	expressed_protein
M0001	LOC_Os05g10850	expressed_protein
M0001	LOC_Os05g10860	expressed_protein
M0001	LOC_Os05g10920	plant_protein_of_unknown_function_domain_containing_protein
M0001	LOC_Os05g11310	expressed_protein
M0001	LOC_Os05g11800	NA
M0001	LOC_Os05g12110	expressed_protein
M0001	LOC_Os05g12390	expressed_protein
M0001	LOC_Os05g12540	expressed_protein
M0001	LOC_Os05g12550	retrotransposon,_centromere-specific
M0001	LOC_Os05g12590	retrotransposon_protein
M0001	LOC_Os05g13430	expressed_protein
M0001	LOC_Os05g13470	retrotransposon_protein
M0001	LOC_Os05g13540	hypothetical_protein
M0001	LOC_Os05g13660	expressed_protein
M0001	LOC_Os05g13670	expressed_protein
M0001	LOC_Os05g13800	transposon_protein
M0001	LOC_Os05g14080	expressed_protein
M0001	LOC_Os05g14140	hypothetical_protein
M0001	LOC_Os05g14160	expressed_protein
M0001	LOC_Os05g14540	hypothetical_protein
M0001	LOC_Os05g14690	retrotransposon_protein
M0001	LOC_Os05g14740	expressed_protein
M0001	LOC_Os05g14800	cycloartenol_synthase
M0001	LOC_Os05g14870	hypothetical_protein
M0001	LOC_Os05g15000	hypothetical_protein
M0001	LOC_Os05g15020	expressed_protein
M0001	LOC_Os05g15050	NA
M0001	LOC_Os05g15100	expressed_protein
M0001	LOC_Os05g15190	retrotransposon_protein
M0001	LOC_Os05g15260	retrotransposon_protein,_Ty3-gypsy_subclass
M0001	LOC_Os05g15330	expressed_protein
M0001	LOC_Os05g15410	retrotransposon_protein,_Ty3-gypsy_subclass
M0001	LOC_Os05g15480	retrotransposon_protein
M0001	LOC_Os05g15650	retrotransposon_protein
M0001	LOC_Os05g15720	expressed_protein
M0001	LOC_Os05g15730	retrotransposon,_centromere-specific
M0001	LOC_Os05g15740	expressed_protein
M0001	LOC_Os05g15910	expressed_protein
M0001	LOC_Os05g15930	transposon_protein
M0001	LOC_Os05g16000	expressed_protein
M0001	LOC_Os05g16020	retrotransposon_protein
M0001	LOC_Os05g16040	hypothetical_protein
M0001	LOC_Os05g16060	expressed_protein
M0001	LOC_Os05g16080	retrotransposon_protein
M0001	LOC_Os05g16140	expressed_protein
M0001	LOC_Os05g16210	glycine-rich_protein
M0001	LOC_Os05g16530	retrotransposon_protein
M0001	LOC_Os05g16570	retrotransposon_protein
M0001	LOC_Os05g16980	terpene_synthase_8
M0001	LOC_Os05g18190	retrotransposon_protein,_Ty3-gypsy_subclass
M0001	LOC_Os05g19300	expressed_protein
M0001	LOC_Os05g19500	ATCHX
M0001	LOC_Os05g20320	expressed_protein
M0001	LOC_Os05g20590	expressed_protein
M0001	LOC_Os05g20900	retrotransposon_protein
M0001	LOC_Os05g21250	NA
M0001	LOC_Os05g22630	expressed_protein
M0001	LOC_Os05g22780	NA
M0001	LOC_Os05g23490	expressed_protein
M0001	LOC_Os05g23520	hypothetical_protein
M0001	LOC_Os05g23550	expressed_protein
M0001	LOC_Os05g23680	retrotransposon_protein
M0001	LOC_Os05g23820	retrotransposon,_centromere-specific
M0001	LOC_Os05g23910	histone-like_transcription_factor_and_archaeal_histone
M0001	LOC_Os05g24450	hypothetical_protein
M0001	LOC_Os05g24480	expressed_protein
M0001	LOC_Os05g24680	retrotransposon_protein,_Ty3-gypsy_subclass
M0001	LOC_Os05g24990	transposon_protein
M0001	LOC_Os05g25050	expressed_protein
M0001	LOC_Os05g25410	retrotransposon_protein
M0001	LOC_Os05g25420	retrotransposon,_centromere-specific
M0001	LOC_Os05g25510	expressed_protein
M0001	LOC_Os05g25530	hypothetical_protein
M0001	LOC_Os05g25550	E1-E2_ATPase_domain_containing_protein
M0001	LOC_Os05g25930	expressed_protein
M0001	LOC_Os05g25940	expressed_protein
M0001	LOC_Os05g26060	retrotransposon_protein
M0001	LOC_Os05g26110	transposon_protein,_Mutator_sub-class
M0001	LOC_Os05g26200	transposon_protein
M0001	LOC_Os05g26670	expressed_protein
M0001	LOC_Os05g26830	expressed_protein
M0001	LOC_Os05g26880	NA
M0001	LOC_Os05g27830	hypothetical_protein
M0001	LOC_Os05g28260	expressed_protein
M0001	LOC_Os05g28380	retrotransposon,_centromere-specific
M0001	LOC_Os05g28570	expressed_protein
M0001	LOC_Os05g28690	expressed_protein
M0001	LOC_Os05g28880	expressed_protein
M0001	LOC_Os05g29770	expressed_protein
M0001	LOC_Os05g30020	expressed_protein
M0001	LOC_Os05g30180	hypothetical_protein
M0001	LOC_Os05g31180	hypothetical_protein
M0001	LOC_Os05g31310	expressed_protein
M0001	LOC_Os05g31320	expressed_protein
M0001	LOC_Os05g31520	expressed_protein
M0001	LOC_Os05g31874	NA
M0001	LOC_Os05g32030	transposon_protein
M0001	LOC_Os05g32490	expressed_protein
M0001	LOC_Os05g32620	expressed_protein
M0001	LOC_Os05g32790	expressed_protein
M0001	LOC_Os05g32830	expressed_protein
M0001	LOC_Os05g32880	response_regulator_receiver_domain_containing_protein
M0001	LOC_Os05g32900	hexose_carrier_protein_HEX6
M0001	LOC_Os05g33870	ran_GTPase_activating_protein
M0001	LOC_Os05g33970	hypothetical_protein
M0001	LOC_Os05g34120	expressed_protein
M0001	LOC_Os05g34390	protein_kinase_domain_containing_protein
M0001	LOC_Os05g34840	expressed_protein
M0001	LOC_Os05g35020	NA
M0001	LOC_Os05g35130	retrotransposon_protein
M0001	LOC_Os05g35210	hypothetical_protein
M0001	LOC_Os05g35220	hypothetical_protein
M0001	LOC_Os05g35370	expressed_protein
M0001	LOC_Os05g35770	serine/threonine-protein_kinase_SAPK4
M0001	LOC_Os05g36250	hypothetical_protein
M0001	LOC_Os05g37260	hypothetical_protein
M0001	LOC_Os05g37710	expressed_protein
M0001	LOC_Os05g37790	hypothetical_protein
M0001	LOC_Os05g38020	expressed_protein
M0001	LOC_Os05g38080	hypothetical_protein
M0001	LOC_Os05g38090	hypothetical_protein
M0001	LOC_Os05g38280	expressed_protein
M0001	LOC_Os05g38850	MCM8_-_Putative_minichromosome_maintenance_MCM_family_subunit_8
M0001	LOC_Os05g38930	hypothetical_protein
M0001	LOC_Os05g39210	expressed_protein
M0001	LOC_Os05g39220	GDSL-like_lipase/acylhydrolase
M0001	LOC_Os05g39900	CBL-interacting_serine/threonine-protein_kinase_15
M0001	LOC_Os05g40230	vacuolar_ATP_synthase_subunit_E
M0001	LOC_Os05g40880	expressed_protein
M0001	LOC_Os05g41230	BRASSINOSTEROID_INSENSITIVE_1-associated_receptor_kinase_1_precursor
M0001	LOC_Os05g42260	expressed_protein
M0001	LOC_Os05g43070	expressed_protein
M0001	LOC_Os05g43290	expressed_protein
M0001	LOC_Os05g44150	expressed_protein
M0001	LOC_Os05g44370	expressed_protein
M0001	LOC_Os05g45470	hypothetical_protein
M0001	LOC_Os05g45500	expressed_protein
M0001	LOC_Os05g45570	expressed_protein
M0001	LOC_Os05g45670	expressed_protein
M0001	LOC_Os05g46060	OsFBDUF27_-_F-box_and_DUF_domain_containing_protein
M0001	LOC_Os05g46100	expressed_protein
M0001	LOC_Os05g46390	OsFBX175_-_F-box_domain_containing_protein
M0001	LOC_Os05g46540	hypothetical_protein
M0001	LOC_Os05g46640	expressed_protein
M0001	LOC_Os05g46874	expressed_protein
M0001	LOC_Os05g46930	expressed_protein
M0001	LOC_Os05g47590	expressed_protein
M0001	LOC_Os05g47620	expressed_protein
M0001	LOC_Os05g47820	expressed_protein
M0001	LOC_Os05g48190	hypothetical_protein
M0001	LOC_Os05g49490	expressed_protein
M0001	LOC_Os05g50320	expressed_protein
M0001	LOC_Os05g50400	expressed_protein
M0001	LOC_Os05g51080	expressed_protein
M0001	LOC_Os05g51100	OsFBX179_-_F-box_domain_containing_protein
M0001	LOC_Os05g51800	peptidyl-tRNA_hydrolase,_mitochondrial_precursor
M0001	LOC_Os06g01150	retrotransposon_protein
M0001	LOC_Os06g01730	DNA_ligase_I
M0001	LOC_Os06g02070	retrotransposon_protein,_Ty3-gypsy_subclass
M0001	LOC_Os06g02080	hypothetical_protein
M0001	LOC_Os06g02190	expressed_protein
M0001	LOC_Os06g02460	expressed_protein
M0001	LOC_Os06g02650	retrotransposon_protein
M0001	LOC_Os06g02710	expressed_protein
M0001	LOC_Os06g03230	hypothetical_protein
M0001	LOC_Os06g04060	expressed_protein
M0001	LOC_Os06g04120	hypothetical_protein
M0001	LOC_Os06g04440	expressed_protein
M0001	LOC_Os06g04570	expressed_protein
M0001	LOC_Os06g04670	CAF1_family_ribonuclease_containing_protein
M0001	LOC_Os06g04860	hypothetical_protein
M0001	LOC_Os06g05220	expressed_protein
M0001	LOC_Os06g05770	expressed_protein
M0001	LOC_Os06g06220	hypothetical_protein
M0001	LOC_Os06g06590	expressed_protein
M0001	LOC_Os06g06700	expressed_protein
M0001	LOC_Os06g06740	MYB_family_transcription_factor
M0001	LOC_Os06g06970	AP2_domain_containing_protein
M0001	LOC_Os06g07590	inactive_receptor_kinase_At2g26730_precursor
M0001	LOC_Os06g07690	expressed_protein
M0001	LOC_Os06g07840	hypothetical_protein
M0001	LOC_Os06g08310	plasma_membrane_ATPase
M0001	LOC_Os06g08450	histidine_kinase
M0001	LOC_Os06g10860	glucosyltransferase
M0001	LOC_Os06g10970	xyloglucan_fucosyltransferase
M0001	LOC_Os06g11010	eukaryotic_aspartyl_protease_domain_containing_protein
M0001	LOC_Os06g11770	hypothetical_protein
M0001	LOC_Os06g11850	expressed_protein
M0001	LOC_Os06g11900	expressed_protein
M0001	LOC_Os06g11940	dehydration-responsive_element_binding_protein
M0001	LOC_Os06g12140	expressed_protein
M0001	LOC_Os06g12270	hypothetical_protein
M0001	LOC_Os06g12300	expressed_protein
M0001	LOC_Os06g12430	expressed_protein
M0001	LOC_Os06g12510	pentatricopeptide
M0001	LOC_Os06g12760	hypothetical_protein
M0001	LOC_Os06g13520	SAM_dependent_carboxyl_methyltransferase_domain_containing_protein
M0001	LOC_Os06g13750	expressed_protein
M0001	LOC_Os06g14270	retrotransposon_protein
M0001	LOC_Os06g14310	potassium_channel_AKT1
M0001	LOC_Os06g14340	hypothetical_protein
M0001	LOC_Os06g14700	myb-like_DNA-binding_domain_containing_protein
M0001	LOC_Os06g14760	NA
M0001	LOC_Os06g15580	hypothetical_protein
M0001	LOC_Os06g15670	expressed_protein
M0001	LOC_Os06g16340	expressed_protein
M0001	LOC_Os06g16590	hypothetical_protein
M0001	LOC_Os06g16790	go35_NBS-LRR
M0001	LOC_Os06g16950	expressed_protein
M0001	LOC_Os06g17080	retrotransposon_protein
M0001	LOC_Os06g17510	expressed_protein
M0001	LOC_Os06g19000	hypothetical_protein
M0001	LOC_Os06g19060	expressed_protein
M0001	LOC_Os06g19220	hypothetical_protein
M0001	LOC_Os06g19430	expressed_protein
M0001	LOC_Os06g19700	expressed_protein
M0001	LOC_Os06g19810	expressed_protein
M0001	LOC_Os06g20180	expressed_protein
M0001	LOC_Os06g20270	hypothetical_protein
M0001	LOC_Os06g20280	retrotransposon_protein,_Ty3-gypsy_subclass
M0001	LOC_Os06g20290	retrotransposon_protein
M0001	LOC_Os06g20600	retrotransposon_protein
M0001	LOC_Os06g20770	SAM_dependent_carboxyl_methyltransferase
M0001	LOC_Os06g21930	inorganic_phosphate_transporter
M0001	LOC_Os06g22040	retrotransposon_protein
M0001	LOC_Os06g22260	conserved_hypothetical_protein
M0001	LOC_Os06g22350	expressed_protein
M0001	LOC_Os06g22400	expressed_protein
M0001	LOC_Os06g22420	ZOS6-04_-_C2H2_zinc_finger_protein
M0001	LOC_Os06g22880	DEFL8_-_Defensin_and_Defensin-like_DEFL_family
M0001	LOC_Os06g23010	conserved_hypothetical_protein
M0001	LOC_Os06g23090	retrotransposon_protein
M0001	LOC_Os06g23130	retrotransposon_protein
M0001	LOC_Os06g23240	retrotransposon_protein,_Ty1-copia_subclass
M0001	LOC_Os06g23310	expressed_protein
M0001	LOC_Os06g23400	expressed_protein
M0001	LOC_Os06g23450	retrotransposon_protein
M0001	LOC_Os06g23570	expressed_protein
M0001	LOC_Os06g23580	expressed_protein
M0001	LOC_Os06g23650	no_apical_meristem_protein
M0001	LOC_Os06g23710	retrotransposon_protein
M0001	LOC_Os06g23740	expressed_protein
M0001	LOC_Os06g24010	hypothetical_protein
M0001	LOC_Os06g24370	retrotransposon,_centromere-specific
M0001	LOC_Os06g24900	hypothetical_protein
M0001	LOC_Os06g25020	expressed_protein
M0001	LOC_Os06g25330	retrotransposon_protein
M0001	LOC_Os06g25390	hypothetical_protein
M0001	LOC_Os06g25410	hypothetical_protein
M0001	LOC_Os06g25610	transposon_protein
M0001	LOC_Os06g25940	expressed_protein
M0001	LOC_Os06g26020	retrotransposon_protein,_Ty3-gypsy_subclass
M0001	LOC_Os06g26170	expressed_protein
M0001	LOC_Os06g26180	expressed_protein
M0001	LOC_Os06g26280	retrotransposon,_centromere-specific
M0001	LOC_Os06g26300	retrotransposon_protein
M0001	LOC_Os06g26330	retrotransposon_protein
M0001	LOC_Os06g27660	hypothetical_protein
M0001	LOC_Os06g28160	expressed_protein
M0001	LOC_Os06g28250	expressed_protein
M0001	LOC_Os06g28270	glycerol_3-phosphate_permease
M0001	LOC_Os06g28420	expressed_protein
M0001	LOC_Os06g28430	retrotransposon,_centromere-specific
M0001	LOC_Os06g28490	retrotransposon_protein
M0001	LOC_Os06g28520	expressed_protein
M0001	LOC_Os06g28570	retrotransposon_protein
M0001	LOC_Os06g28580	retrotransposon,_centromere-specific
M0001	LOC_Os06g28960	expressed_protein
M0001	LOC_Os06g29240	expressed_protein
M0001	LOC_Os06g29590	expressed_protein
M0001	LOC_Os06g29740	OsFBX197_-_F-box_domain_containing_protein
M0001	LOC_Os06g29780	retrotransposon_protein
M0001	LOC_Os06g29800	pentatricopeptide
M0001	LOC_Os06g29860	hypothetical_protein
M0001	LOC_Os06g29870	far1-like
M0001	LOC_Os06g30280	expressed_protein
M0001	LOC_Os06g30880	expressed_protein
M0001	LOC_Os06g32300	hypothetical_protein
M0001	LOC_Os06g32320	THION11_-_Plant_thionin_family_protein_precursor
M0001	LOC_Os06g32420	retrotransposon_protein,_Ty3-gypsy_subclass
M0001	LOC_Os06g32480	expressed_protein
M0001	LOC_Os06g32510	expressed_protein
M0001	LOC_Os06g32540	NA
M0001	LOC_Os06g32590	expressed_protein
M0001	LOC_Os06g32674	hypothetical_protein
M0001	LOC_Os06g32710	expressed_protein
M0001	LOC_Os06g33380	hypothetical_protein
M0001	LOC_Os06g33450	helix-loop-helix_DNA-binding_domain_containing_protein
M0001	LOC_Os06g33470	expressed_protein
M0001	LOC_Os06g33490	CAPIP1
M0001	LOC_Os06g34260	hypothetical_protein
M0001	LOC_Os06g34290	retrotransposon_protein
M0001	LOC_Os06g34420	DEAD/DEAH_box_helicase_domain_protein
M0001	LOC_Os06g34570	retrotransposon_protein
M0001	LOC_Os06g34630	expressed_protein
M0001	LOC_Os06g34700	expressed_protein
M0001	LOC_Os06g34780	expressed_protein
M0001	LOC_Os06g34890	retrotransposon_protein
M0001	LOC_Os06g35130	retrotransposon_protein,_Ty3-gypsy_subclass
M0001	LOC_Os06g35400	hypothetical_protein
M0001	LOC_Os06g35750	expressed_protein
M0001	LOC_Os06g35760	hypothetical_protein
M0001	LOC_Os06g37210	expressed_protein
M0001	LOC_Os06g37240	expressed_protein
M0001	LOC_Os06g37390	hypothetical_protein
M0001	LOC_Os06g37550	expressed_protein
M0001	LOC_Os06g37580	expressed_protein
M0001	LOC_Os06g38100	S-locus-like_receptor_protein_kinase
M0001	LOC_Os06g38160	legume_lectins_beta_domain_containing_protein
M0001	LOC_Os06g38280	NA
M0001	LOC_Os06g38600	expressed_protein
M0001	LOC_Os06g38650	receptor-like_protein_kinase_precursor
M0001	LOC_Os06g38670	receptor-like_protein_kinase_precursor
M0001	LOC_Os06g38880	hypothetical_protein
M0001	LOC_Os06g39000	expressed_protein
M0001	LOC_Os06g39420	expressed_protein
M0001	LOC_Os06g39430	NA
M0001	LOC_Os06g39530	expressed_protein
M0001	LOC_Os06g40290	conserved_hypothetical_protein
M0001	LOC_Os06g40790	MLO_domain_containing_protein
M0001	LOC_Os06g41150	expressed_protein
M0001	LOC_Os06g41260	hypothetical_protein
M0001	LOC_Os06g41280	hypothetical_protein
M0001	LOC_Os06g41310	hypothetical_protein
M0001	LOC_Os06g41320	transposon_protein
M0001	LOC_Os06g41500	D-mannose_binding_lectin_family_protein
M0001	LOC_Os06g41570	hypothetical_protein
M0001	LOC_Os06g42050	hypothetical_protein
M0001	LOC_Os06g42270	expressed_protein
M0001	LOC_Os06g42860	triacylglycerol_lipase_precursor
M0001	LOC_Os06g43360	expressed_protein
M0001	LOC_Os06g43490	cytochrome_P450
M0001	LOC_Os06g43530	expressed_protein
M0001	LOC_Os06g43750	expressed_protein
M0001	LOC_Os06g43910	two-component_response_regulator
M0001	LOC_Os06g44020	expressed_protein
M0001	LOC_Os06g44510	hypothetical_protein
M0001	LOC_Os06g44820	PPR_repeat_domain_containing_protein
M0001	LOC_Os06g45150	pollen_allergen
M0001	LOC_Os06g45200	group_3_pollen_allergen
M0001	LOC_Os06g45210	pollen_allergen
M0001	LOC_Os06g45420	expressed_protein
M0001	LOC_Os06g45650	OsMADS30_-_MADS-box_family_gene_with_MIKCc_type-box
M0001	LOC_Os06g46360	hypothetical_protein
M0001	LOC_Os06g46420	hypothetical_protein
M0001	LOC_Os06g46860	expressed_protein
M0001	LOC_Os06g47020	ZmEBE_protein
M0001	LOC_Os06g47110	COBRA-like_protein_precursor
M0001	LOC_Os06g48830	hypothetical_protein
M0001	LOC_Os06g49410	expressed_protein
M0001	LOC_Os07g01010	expressed_protein
M0001	LOC_Os07g01780	GTPase_activating_protein
M0001	LOC_Os07g02240	transcription_factor_X1
M0001	LOC_Os07g02270	expressed_protein
M0001	LOC_Os07g02380	expressed_protein
M0001	LOC_Os07g02410	transposon_protein,_CACTA,_En/Spm_sub-class
M0001	LOC_Os07g04470	GRF_zinc_finger_family_protein
M0001	LOC_Os07g04540	expressed_protein
M0001	LOC_Os07g04570	RNA_recognition_motif_containing_protein
M0001	LOC_Os07g04720	expressed_protein
M0001	LOC_Os07g04740	hypothetical_protein
M0001	LOC_Os07g04750	OsFBX214_-_F-box_domain_containing_protein
M0001	LOC_Os07g04760	NA
M0001	LOC_Os07g04880	retrotransposon_protein
M0001	LOC_Os07g05020	expressed_protein
M0001	LOC_Os07g05120	expressed_protein
M0001	LOC_Os07g05170	retrotransposon_protein
M0001	LOC_Os07g05240	retrotransposon_protein
M0001	LOC_Os07g05270	expressed_protein
M0001	LOC_Os07g05320	expressed_protein
M0001	LOC_Os07g05590	expressed_protein
M0001	LOC_Os07g05670	expressed_protein
M0001	LOC_Os07g05930	expressed_protein
M0001	LOC_Os07g06770	expressed_protein
M0001	LOC_Os07g07130	expressed_protein
M0001	LOC_Os07g07500	expressed_protein
M0001	LOC_Os07g07730	hypothetical_protein
M0001	LOC_Os07g08480	hypothetical_protein
M0001	LOC_Os07g08540	auxin_response_factor_20
M0001	LOC_Os07g08570	OsFBX218_-_F-box_domain_containing_protein
M0001	LOC_Os07g08650	expressed_protein
M0001	LOC_Os07g08940	expressed_protein
M0001	LOC_Os07g09110	OsFBX219_-_F-box_domain_containing_protein
M0001	LOC_Os07g09210	retrotransposon_protein,_Ty3-gypsy_subclass
M0001	LOC_Os07g09220	IPP_transferase
M0001	LOC_Os07g09270	expressed_protein
M0001	LOC_Os07g09880	expressed_protein
M0001	LOC_Os07g10000	retrotransposon,_centromere-specific
M0001	LOC_Os07g10340	expressed_protein
M0001	LOC_Os07g10380	expressed_protein
M0001	LOC_Os07g10510	expressed_protein
M0001	LOC_Os07g10550	cyclin-related_protein
M0001	LOC_Os07g10650	hypothetical_protein
M0001	LOC_Os07g10700	polygalacturonase
M0001	LOC_Os07g10740	polygalacturonase
M0001	LOC_Os07g10870	ZOS7-03_-_C2H2_zinc_finger_protein
M0001	LOC_Os07g11130	retrotransposon_protein,_Ty3-gypsy_subclass
M0001	LOC_Os07g11170	retrotransposon_protein,_Ty3-gypsy_subclass
M0001	LOC_Os07g11360	RAL3_-_Seed_allergenic_protein_RA5/RA14/RA17_precursor
M0001	LOC_Os07g11370	expressed_protein
M0001	LOC_Os07g11890	cytochrome_P450
M0001	LOC_Os07g12050	expressed_protein
M0001	LOC_Os07g12120	hypothetical_protein
M0001	LOC_Os07g12130	MYB_family_transcription_factor
M0001	LOC_Os07g12170	ADP-ribosylation_factor
M0001	LOC_Os07g12380	hypothetical_protein
M0001	LOC_Os07g12580	expressed_protein
M0001	LOC_Os07g12820	B3_DNA_binding_domain_containing_protein
M0001	LOC_Os07g13240	hypothetical_protein
M0001	LOC_Os07g13380	RALFL11_-_Rapid_ALkalinization_Factor_RALF_family_protein_precursor
M0001	LOC_Os07g13450	RALFL13_-_Rapid_ALkalinization_Factor_RALF_family_protein_precursor
M0001	LOC_Os07g13550	expressed_protein
M0001	LOC_Os07g14000	retrotransposon_protein
M0001	LOC_Os07g14070	SCP-like_extracellular_protein
M0001	LOC_Os07g14110	MYB_family_transcription_factor
M0001	LOC_Os07g14340	retrotransposon_protein
M0001	LOC_Os07g14360	hypothetical_protein
M0001	LOC_Os07g14630	glucosyltransferase-11
M0001	LOC_Os07g15000	expressed_protein
M0001	LOC_Os07g15220	NA
M0001	LOC_Os07g15330	expressed_protein
M0001	LOC_Os07g15420	transposon_protein,_Ac/Ds_sub-class
M0001	LOC_Os07g15580	expressed_protein
M0001	LOC_Os07g15610	hypothetical_protein
M0001	LOC_Os07g16100	retrotransposon_protein
M0001	LOC_Os07g16250	retrotransposon_protein
M0001	LOC_Os07g16270	hypothetical_protein
M0001	LOC_Os07g16740	expressed_protein
M0001	LOC_Os07g16760	expressed_protein
M0001	LOC_Os07g17040	Mak16_protein_domain_containing_protein
M0001	LOC_Os07g17060	hypothetical_protein
M0001	LOC_Os07g17120	late_embryogenesis_abundant_protein
M0001	LOC_Os07g17170	expressed_protein
M0001	LOC_Os07g17300	expressed_protein
M0001	LOC_Os07g17370	expressed_protein
M0001	LOC_Os07g17460	OsFBL36_-_F-box_domain_and_LRR_containing_protein
M0001	LOC_Os07g17490	expressed_protein
M0001	LOC_Os07g17520	expressed_protein
M0001	LOC_Os07g17680	ribosomal_RNA_apurinic_site_specific_lyase
M0001	LOC_Os07g17840	transposon_protein
M0001	LOC_Os07g17940	retrotransposon_protein
M0001	LOC_Os07g18110	expressed_protein
M0001	LOC_Os07g18130	expressed_protein
M0001	LOC_Os07g18140	retrotransposon,_centromere-specific
M0001	LOC_Os07g18290	transposon_protein
M0001	LOC_Os07g18460	expressed_protein
M0001	LOC_Os07g18480	hypothetical_protein
M0001	LOC_Os07g18680	retrotransposon,_centromere-specific
M0001	LOC_Os07g19020	conserved_hypothetical_protein
M0001	LOC_Os07g19050	expressed_protein
M0001	LOC_Os07g19170	expressed_protein
M0001	LOC_Os07g19320	stripe_rust_resistance_protein_Yr10
M0001	LOC_Os07g20520	retrotransposon_protein
M0001	LOC_Os07g20530	hypothetical_protein
M0001	LOC_Os07g20590	retrotransposon,_centromere-specific
M0001	LOC_Os07g20860	retrotransposon_protein,_Ty3-gypsy_subclass
M0001	LOC_Os07g21980	retrotransposon_protein
M0001	LOC_Os07g22120	expressed_protein
M0001	LOC_Os07g22240	expressed_protein
M0001	LOC_Os07g22370	retrotransposon_protein
M0001	LOC_Os07g22560	retrotransposon_protein,_Ty3-gypsy_subclass
M0001	LOC_Os07g22590	hAT_dimerisation_domain_containing_protein
M0001	LOC_Os07g22690	expressed_protein
M0001	LOC_Os07g22890	expressed_protein
M0001	LOC_Os07g22940	expressed_protein
M0001	LOC_Os07g23080	retrotransposon_protein
M0001	LOC_Os07g23530	hypothetical_protein
M0001	LOC_Os07g23690	root_cap_protein_1
M0001	LOC_Os07g24050	carboxyl-terminal_proteinase
M0001	LOC_Os07g24180	retrotransposon_protein
M0001	LOC_Os07g24210	hypothetical_protein
M0001	LOC_Os07g24350	homeobox_domain_containing_protein
M0001	LOC_Os07g25480	expressed_protein
M0001	LOC_Os07g25510	expressed_protein
M0001	LOC_Os07g25530	expressed_protein
M0001	LOC_Os07g25800	OsFBDUF37_-_F-box_and_DUF_domain_containing_protein
M0001	LOC_Os07g25920	retrotransposon_protein
M0001	LOC_Os07g25930	retrotransposon,_centromere-specific
M0001	LOC_Os07g26050	hypothetical_protein
M0001	LOC_Os07g26170	expressed_protein
M0001	LOC_Os07g26180	cysteine-rich_receptor-like_protein_kinase_42_precursor
M0001	LOC_Os07g26190	retrotransposon_protein
M0001	LOC_Os07g26470	transposon_protein,_CACTA,_En/Spm_sub-class
M0001	LOC_Os07g26750	expressed_protein
M0001	LOC_Os07g26960	kinesin-like_protein,_identical
M0001	LOC_Os07g27010	retrotransposon_protein
M0001	LOC_Os07g27050	expressed_protein
M0001	LOC_Os07g27250	expressed_protein
M0001	LOC_Os07g27260	hypothetical_protein
M0001	LOC_Os07g27330	no_apical_meristem_protein
M0001	LOC_Os07g27530	retrotransposon_protein
M0001	LOC_Os07g27860	hypothetical_protein
M0001	LOC_Os07g28080	expressed_protein
M0001	LOC_Os07g28120	retrotransposon_protein
M0001	LOC_Os07g28170	expressed_protein
M0001	LOC_Os07g28290	hypothetical_protein
M0001	LOC_Os07g28320	retrotransposon_protein,_Ty3-gypsy_subclass
M0001	LOC_Os07g28860	expressed_protein
M0001	LOC_Os07g29030	hypothetical_protein
M0001	LOC_Os07g29040	hypothetical_protein
M0001	LOC_Os07g29380	expressed_protein
M0001	LOC_Os07g29830	ankyrin_repeat_domain_containing_protein
M0001	LOC_Os07g29890	retrotransposon_protein,_Ty3-gypsy_subclass
M0001	LOC_Os07g29920	hypothetical_protein
M0001	LOC_Os07g30420	hypothetical_protein
M0001	LOC_Os07g30560	retrotransposon_protein,_Ty3-gypsy_subclass
M0001	LOC_Os07g31350	expressed_protein
M0001	LOC_Os07g31360	hypothetical_protein
M0001	LOC_Os07g31480	expressed_protein
M0001	LOC_Os07g31560	expressed_protein
M0001	LOC_Os07g32000	expressed_protein
M0001	LOC_Os07g32360	expressed_protein
M0001	LOC_Os07g32774	chorismate_mutase/prephenate_dehydratase
M0001	LOC_Os07g32940	hypothetical_protein
M0001	LOC_Os07g33080	expressed_protein
M0001	LOC_Os07g34100	retrotransposon_protein
M0001	LOC_Os07g34170	alpha/beta_hydrolase_fold
M0001	LOC_Os07g34220	expressed_protein
M0001	LOC_Os07g34250	peptidase_aspartic_family_protein
M0001	LOC_Os07g34340	conserved_hypothetical_protein
M0001	LOC_Os07g34360	expressed_protein
M0001	LOC_Os07g34540	hypothetical_protein
M0001	LOC_Os07g35110	Leucine_Rich_Repeat_family_protein
M0001	LOC_Os07g35150	hypothetical_protein
M0001	LOC_Os07g35360	expressed_protein
M0001	LOC_Os07g35470	expressed_protein
M0001	LOC_Os07g35760	expressed_protein
M0001	LOC_Os07g36240	expressed_protein
M0001	LOC_Os07g36280	OsFBX241_-_F-box_domain_containing_protein
M0001	LOC_Os07g36290	OsFBX242_-_F-box_domain_containing_protein
M0001	LOC_Os07g36300	OsFBX243_-_F-box_domain_containing_protein
M0001	LOC_Os07g36310	hypothetical_protein
M0001	LOC_Os07g36640	expressed_protein
M0001	LOC_Os07g36830	OsFBX250_-_F-box_domain_containing_protein
M0001	LOC_Os07g36890	OsFBX253_-_F-box_domain_containing_protein
M0001	LOC_Os07g37080	OsFBX256_-_F-box_domain_containing_protein
M0001	LOC_Os07g37370	hypothetical_protein
M0001	LOC_Os07g37390	hypothetical_protein
M0001	LOC_Os07g37600	hypothetical_protein
M0001	LOC_Os07g37980	cytochrome_P450_51
M0001	LOC_Os07g38040	hypothetical_protein
M0001	LOC_Os07g38720	expressed_protein
M0001	LOC_Os07g38870	expressed_protein
M0001	LOC_Os07g39040	expressed_protein
M0001	LOC_Os07g39100	expressed_protein
M0001	LOC_Os07g39200	hypothetical_protein
M0001	LOC_Os07g39330	hypothetical_protein
M0001	LOC_Os07g39570	expressed_protein
M0001	LOC_Os07g39770	expressed_protein
M0001	LOC_Os07g39950	mitotic_checkpoint_protein
M0001	LOC_Os07g40370	expressed_protein
M0001	LOC_Os07g40420	hypothetical_protein
M0001	LOC_Os07g40740	heparanase-like_protein_precursor
M0001	LOC_Os07g41014	glycosyl_hydrolases_family_17_protein
M0001	LOC_Os07g41390	expressed_protein
M0001	LOC_Os07g41760	expressed_protein
M0001	LOC_Os07g42000	expressed_protein
M0001	LOC_Os07g42130	expressed_protein
M0001	LOC_Os07g42190	expressed_protein
M0001	LOC_Os07g42550	expressed_protein
M0001	LOC_Os07g42850	hypothetical_protein
M0001	LOC_Os07g42885	retrotransposon_protein,_Ty1-copia_subclass
M0001	LOC_Os07g43300	expressed_protein
M0001	LOC_Os07g43340	hypothetical_protein
M0001	LOC_Os07g43600	ribonuclease_T2_family_domain_containing_protein
M0001	LOC_Os07g43610	hypothetical_protein
M0001	LOC_Os07g43690	expressed_protein
M0001	LOC_Os07g43840	nucleic_acid_binding_protein
M0001	LOC_Os07g43910	hypothetical_protein
M0001	LOC_Os07g44120	hypothetical_protein
M0001	LOC_Os07g44680	expressed_protein
M0001	LOC_Os07g45050	expressed_protein
M0001	LOC_Os07g45150	expressed_protein
M0001	LOC_Os07g45180	transposon_protein
M0001	LOC_Os07g45210	expressed_protein
M0001	LOC_Os07g45460	expressed_protein
M0001	LOC_Os07g45510	expressed_protein
M0001	LOC_Os07g45520	expressed_protein
M0001	LOC_Os07g45910	hypothetical_protein
M0001	LOC_Os07g45960	expressed_protein
M0001	LOC_Os07g46210	LTPL2_-_Protease_inhibitor/seed_storage/LTP_family_protein_precursor
M0001	LOC_Os07g46470	expressed_protein
M0001	LOC_Os07g46530	expressed_protein
M0001	LOC_Os07g47060	retrotransposon_protein
M0001	LOC_Os07g47160	OsFBX259_-_F-box_domain_containing_protein
M0001	LOC_Os07g47280	DNA_polymerase_zeta_catalytic_subunit
M0001	LOC_Os07g47410	WD40-like_domain_containing_protein
M0001	LOC_Os07g47520	expressed_protein
M0001	LOC_Os07g47690	hypothetical_protein
M0001	LOC_Os07g47810	expressed_protein
M0001	LOC_Os07g48380	hypothetical_protein
M0001	LOC_Os07g48440	expressed_protein
M0001	LOC_Os07g48860	NA
M0001	LOC_Os07g48930	expressed_protein
M0001	LOC_Os07g49070	expressed_protein
M0001	LOC_Os07g49180	retrotransposon_protein
M0001	LOC_Os08g01020	retrotransposon_protein
M0001	LOC_Os08g01200	retrotransposon_protein
M0001	LOC_Os08g01440	hypothetical_protein
M0001	LOC_Os08g01560	expressed_protein
M0001	LOC_Os08g01640	Rf1,_mitochondrial_precursor
M0001	LOC_Os08g01820	expressed_protein
M0001	LOC_Os08g02010	hypothetical_protein
M0001	LOC_Os08g02270	hypothetical_protein
M0001	LOC_Os08g02290	expressed_protein
M0001	LOC_Os08g02320	expressed_protein
M0001	LOC_Os08g02560	DUF1517_domain_containing_protein
M0001	LOC_Os08g02570	DUF1517_domain_containing_protein
M0001	LOC_Os08g02580	expressed_protein
M0001	LOC_Os08g02710	plant_protein_of_unknown_function_domain_containing_protein
M0001	LOC_Os08g02740	expressed_protein
M0001	LOC_Os08g02870	expressed_protein
M0001	LOC_Os08g02970	expressed_protein
M0001	LOC_Os08g03080	retrotransposon_protein
M0001	LOC_Os08g03150	receptor_like_protein_kinase
M0001	LOC_Os08g03470	MBTB15_-_Bric-a-Brac,_Tramtrack,_Broad_Complex_BTB_domain_with_Meprin_and_TRAF_Homology_MATH_domain
M0001	LOC_Os08g03820	expressed_protein
M0001	LOC_Os08g03890	hypothetical_protein
M0001	LOC_Os08g04490	expressed_protein
M0001	LOC_Os08g04900	hypothetical_protein
M0001	LOC_Os08g05050	expressed_protein
M0001	LOC_Os08g05090	expressed_protein
M0001	LOC_Os08g05110	expressed_protein
M0001	LOC_Os08g05370	conserved_hypothetical_protein
M0001	LOC_Os08g05380	expressed_protein
M0001	LOC_Os08g05410	expressed_protein
M0001	LOC_Os08g05460	OsFBL40_-_F-box_domain_and_LRR_containing_protein
M0001	LOC_Os08g05710	ABC_transporter,_ATP-binding_protein
M0001	LOC_Os08g05820	monocopper_oxidase
M0001	LOC_Os08g06400	hypothetical_protein
M0001	LOC_Os08g06680	hypothetical_protein
M0001	LOC_Os08g06730	expressed_protein
M0001	LOC_Os08g06770	expressed_protein
M0001	LOC_Os08g06830	expressed_protein
M0001	LOC_Os08g07480	DNA-directed_RNA_polymerase_subunit
M0001	LOC_Os08g07930	resistance_protein
M0001	LOC_Os08g08270	expressed_protein
M0001	LOC_Os08g08790	ubiquitin_family_protein
M0001	LOC_Os08g08890	expressed_protein
M0001	LOC_Os08g08900	expressed_protein
M0001	LOC_Os08g09050	expressed_protein
M0001	LOC_Os08g09580	hypothetical_protein
M0001	LOC_Os08g09600	F-box_protein
M0001	LOC_Os08g09640	OsFBL43_-_F-box_domain_and_LRR_containing_protein
M0001	LOC_Os08g09970	expressed_protein
M0001	LOC_Os08g10090	expressed_protein
M0001	LOC_Os08g10560	histone-like_transcription_factor_and_archaeal_histone_family_protein
M0001	LOC_Os08g10620	expressed_protein
M0001	LOC_Os08g10880	retrotransposon_protein
M0001	LOC_Os08g10970	retrotransposon_protein,_Ty3-gypsy_subclass
M0001	LOC_Os08g11050	retrotransposon_protein
M0001	LOC_Os08g11500	expressed_protein
M0001	LOC_Os08g11520	expressed_protein
M0001	LOC_Os08g11880	retrotransposon_protein
M0001	LOC_Os08g12160	expressed_protein
M0001	LOC_Os08g12230	expressed_protein
M0001	LOC_Os08g12250	hypothetical_protein
M0001	LOC_Os08g12320	hypothetical_protein
M0001	LOC_Os08g12630	expressed_protein
M0001	LOC_Os08g12790	cytokinin_inducible_protein
M0001	LOC_Os08g12890	DNA_binding_protein
M0001	LOC_Os08g12930	hypothetical_protein
M0001	LOC_Os08g12960	speckle-type_POZ_protein-like
M0001	LOC_Os08g12970	expressed_protein
M0001	LOC_Os08g13080	retrotransposon_protein
M0001	LOC_Os08g13490	expressed_protein
M0001	LOC_Os08g13530	hypothetical_protein
M0001	LOC_Os08g13650	expressed_protein
M0001	LOC_Os08g13660	transposon_protein
M0001	LOC_Os08g13740	expressed_protein
M0001	LOC_Os08g14130	hypothetical_protein
M0001	LOC_Os08g14230	villin
M0001	LOC_Os08g14650	expressed_protein
M0001	LOC_Os08g14820	hypothetical_protein
M0001	LOC_Os08g14910	expressed_protein
M0001	LOC_Os08g15510	transposon_protein
M0001	LOC_Os08g15680	retrotransposon_protein
M0001	LOC_Os08g15730	hypothetical_protein
M0001	LOC_Os08g15900	transposon_protein
M0001	LOC_Os08g15950	retrotransposon_protein,_Ty3-gypsy_subclass
M0001	LOC_Os08g15980	expressed_protein
M0001	LOC_Os08g16020	hypothetical_protein
M0001	LOC_Os08g16460	NBS-LRR_disease_resistance_protein
M0001	LOC_Os08g16690	expressed_protein
M0001	LOC_Os08g16860	OsFBX282_-_F-box_domain_containing_protein
M0001	LOC_Os08g16870	expressed_protein
M0001	LOC_Os08g18030	expressed_protein
M0001	LOC_Os08g18980	expressed_protein
M0001	LOC_Os08g19030	retrotransposon_protein
M0001	LOC_Os08g19040	retrotransposon_protein
M0001	LOC_Os08g19200	expressed_protein
M0001	LOC_Os08g19270	expressed_protein
M0001	LOC_Os08g19620	hypothetical_protein
M0001	LOC_Os08g19630	expressed_protein
M0001	LOC_Os08g19800	expressed_protein
M0001	LOC_Os08g19820	expressed_protein
M0001	LOC_Os08g20620	expressed_protein
M0001	LOC_Os08g20690	retrotransposon_protein
M0001	LOC_Os08g21000	retrotransposon_protein
M0001	LOC_Os08g21250	retrotransposon_protein
M0001	LOC_Os08g21470	retrotransposon,_centromere-specific
M0001	LOC_Os08g21474	retrotransposon,_centromere-specific
M0001	LOC_Os08g21650	expressed_protein
M0001	LOC_Os08g21654	retrotransposon_protein,_Ty3-gypsy_subclass
M0001	LOC_Os08g21820	retrotransposon,_centromere-specific
M0001	LOC_Os08g21869	hypothetical_protein
M0001	LOC_Os08g22520	retrotransposon_protein
M0001	LOC_Os08g22780	retrotransposon_protein,_Ty3-gypsy_subclass
M0001	LOC_Os08g22970	retrotransposon_protein
M0001	LOC_Os08g23570	B3_DNA_binding_domain_containing_protein
M0001	LOC_Os08g23590	ankyrin_repeat_domain_containing_protein
M0001	LOC_Os08g24170	expressed_protein
M0001	LOC_Os08g24190	OsFBX286_-_F-box_domain_containing_protein
M0001	LOC_Os08g24350	hypothetical_protein
M0001	LOC_Os08g24620	hypothetical_protein
M0001	LOC_Os08g24880	EDM2
M0001	LOC_Os08g24900	retrotransposon_protein
M0001	LOC_Os08g24920	expressed_protein
M0001	LOC_Os08g25100	hypothetical_protein
M0001	LOC_Os08g25480	hypothetical_protein
M0001	LOC_Os08g25710	CSLD3_-_cellulose_synthase-like_family_D
M0001	LOC_Os08g26310	expressed_protein
M0001	LOC_Os08g26810	expressed_protein
M0001	LOC_Os08g27060	expressed_protein
M0001	LOC_Os08g27190	OsFBX288_-_F-box_domain_containing_protein
M0001	LOC_Os08g27290	hAT_dimerisation_domain-containing_protein
M0001	LOC_Os08g27740	transposon_protein
M0001	LOC_Os08g28110	hypothetical_protein
M0001	LOC_Os08g28150	hypothetical_protein
M0001	LOC_Os08g28160	hypothetical_protein
M0001	LOC_Os08g28410	retinal_pigment_epithelial_membrane_protein
M0001	LOC_Os08g28420	hypothetical_protein
M0001	LOC_Os08g28480	expressed_protein
M0001	LOC_Os08g28510	expressed_protein
M0001	LOC_Os08g28550	expressed_protein
M0001	LOC_Os08g28640	retrotransposon_protein,_Ty3-gypsy_subclass
M0001	LOC_Os08g28780	SKP1
M0001	LOC_Os08g28940	OsFBX289_-_F-box_domain_containing_protein
M0001	LOC_Os08g29030	expressed_protein
M0001	LOC_Os08g29090	hypothetical_protein
M0001	LOC_Os08g29140	hypothetical_protein
M0001	LOC_Os08g29190	expressed_protein
M0001	LOC_Os08g29220	expressed_protein
M0001	LOC_Os08g29270	retrotransposon_protein,_Ty3-gypsy_subclass
M0001	LOC_Os08g29330	hypothetical_protein
M0001	LOC_Os08g29350	hypothetical_protein
M0001	LOC_Os08g29550	retrotransposon_protein
M0001	LOC_Os08g29740	expressed_protein
M0001	LOC_Os08g29950	expressed_protein
M0001	LOC_Os08g29960	retrotransposon_protein
M0001	LOC_Os08g30560	expressed_protein
M0001	LOC_Os08g30650	expressed_protein
M0001	LOC_Os08g30660	NB-ARC_domain_containing_protein
M0001	LOC_Os08g31020	hypothetical_protein
M0001	LOC_Os08g31070	expressed_protein
M0001	LOC_Os08g31080	DUF260_domain_containing_protein
M0001	LOC_Os08g31180	hypothetical_protein
M0001	LOC_Os08g31430	MBTB27_-_Bric-a-Brac,_Tramtrack,_Broad_Complex_BTB_domain_with_Meprin_and_TRAF_Homology_MATH_domain
M0001	LOC_Os08g31790	expressed_protein
M0001	LOC_Os08g32460	expressed_protein
M0001	LOC_Os08g33045	expressed_protein
M0001	LOC_Os08g33410	hypothetical_protein
M0001	LOC_Os08g34100	conserved_hypothetical_protein
M0001	LOC_Os08g34470	expressed_protein
M0001	LOC_Os08g34500	expressed_protein
M0001	LOC_Os08g34610	hypothetical_protein
M0001	LOC_Os08g34840	expressed_protein
M0001	LOC_Os08g35060	protein_binding_protein
M0001	LOC_Os08g35140	hypothetical_protein
M0001	LOC_Os08g35230	hypothetical_protein
M0001	LOC_Os08g35650	expressed_protein
M0001	LOC_Os08g36000	OsFBL51_-_F-box_domain_and_LRR_containing_protein
M0001	LOC_Os08g36120	retrotransposon_protein
M0001	LOC_Os08g36330	POLE2B_-_Putative_DNA_polymerase_epsilon_complex_subunit
M0001	LOC_Os08g36660	expressed_protein
M0001	LOC_Os08g37160	expressed_protein
M0001	LOC_Os08g37620	NA
M0001	LOC_Os08g38030	expressed_protein
M0001	LOC_Os08g38120	expressed_protein
M0001	LOC_Os08g38340	interferon-related_developmental_regulator_family_protein
M0001	LOC_Os08g38430	retrotransposon_protein
M0001	LOC_Os08g38540	expressed_protein
M0001	LOC_Os08g38550	expressed_protein
M0001	LOC_Os08g38650	expressed_protein
M0001	LOC_Os08g39030	expressed_protein
M0001	LOC_Os08g39220	OsWAK75_-_OsWAK_receptor-like_protein_kinase
M0001	LOC_Os08g39340	expressed_protein
M0001	LOC_Os08g39400	expressed_protein
M0001	LOC_Os08g39520	transposon_protein
M0001	LOC_Os08g39950	potassium_transporter
M0001	LOC_Os08g40490	BTB/POZ_domain_containing_protein
M0001	LOC_Os08g40640	retrotransposon_protein,_Ty1-copia_subclass
M0001	LOC_Os08g40650	senescence-induced_receptor-like_serine/threonine-protein_kinase_precursor
M0001	LOC_Os08g41200	BTB/POZ
M0001	LOC_Os08g41220	BTB/POZ_domain_containing_protein
M0001	LOC_Os08g41410	glucan_endo-1,3-beta-glucosidase_precursor
M0001	LOC_Os08g41510	hypothetical_protein
M0001	LOC_Os08g41660	expressed_protein
M0001	LOC_Os08g41950	OsMADS7_-_MADS-box_family_gene_with_MIKCc_type-box
M0001	LOC_Os08g43070	helix-loop-helix_DNA-binding_domain_containing_protein
M0001	LOC_Os08g43080	POLD4B_-_Putative_DNA_polymerase_delta_complex_subunit
M0001	LOC_Os08g43240	LTPL97_-_Protease_inhibitor/seed_storage/LTP_family_protein_precursor
M0001	LOC_Os08g43260	hypothetical_protein
M0001	LOC_Os08g43530	OsFBX306_-_F-box_domain_containing_protein
M0001	LOC_Os08g44670	calreticulin_precursor
M0001	LOC_Os09g01670	peptidyl-prolyl_cis-trans_isomerase,_FKBP-type
M0001	LOC_Os09g01890	expressed_protein
M0001	LOC_Os09g02040	expressed_protein
M0001	LOC_Os09g02050	retrotransposon_protein
M0001	LOC_Os09g02150	expressed_protein
M0001	LOC_Os09g02340	hypothetical_protein
M0001	LOC_Os09g02520	expressed_protein
M0001	LOC_Os09g02790	zinc-binding_protein
M0001	LOC_Os09g02800	retrotransposon_protein
M0001	LOC_Os09g02820	TNP1
M0001	LOC_Os09g02880	hypothetical_protein
M0001	LOC_Os09g02890	transposon_protein
M0001	LOC_Os09g02920	retrotransposon_protein,_Ty3-gypsy_subclass
M0001	LOC_Os09g03080	conserved_hypothetical_protein
M0001	LOC_Os09g03280	expressed_protein
M0001	LOC_Os09g03670	retrotransposon_protein
M0001	LOC_Os09g03760	NA
M0001	LOC_Os09g03800	expressed_protein
M0001	LOC_Os09g03970	conserved_hypothetical_protein
M0001	LOC_Os09g04770	hypothetical_protein
M0001	LOC_Os09g04820	expressed_protein
M0001	LOC_Os09g04870	expressed_protein
M0001	LOC_Os09g06340	retrotransposon_protein
M0001	LOC_Os09g06480	retrotransposon,_centromere-specific
M0001	LOC_Os09g06520	expressed_protein
M0001	LOC_Os09g06580	retrotransposon_protein,_Ty3-gypsy_subclass
M0001	LOC_Os09g06590	retrotransposon_protein,_Ty3-gypsy_subclass
M0001	LOC_Os09g06680	WD_domain,_G-beta_repeat_domain_containing_protein
M0001	LOC_Os09g06830	hypothetical_protein
M0001	LOC_Os09g07180	retrotransposon_protein
M0001	LOC_Os09g07370	hypothetical_protein
M0001	LOC_Os09g07590	RGH1A
M0001	LOC_Os09g07930	retrotransposon_protein
M0001	LOC_Os09g08140	hypothetical_protein
M0001	LOC_Os09g08290	retrotransposon,_centromere-specific
M0001	LOC_Os09g08300	expressed_protein
M0001	LOC_Os09g09220	protein_kinase_domain_containing_protein
M0001	LOC_Os09g09610	retrotransposon_protein
M0001	LOC_Os09g09820	retrotransposon_protein
M0001	LOC_Os09g10190	transposon_protein
M0001	LOC_Os09g10330	expressed_protein
M0001	LOC_Os09g10430	retrotransposon_protein
M0001	LOC_Os09g10570	expressed_protein
M0001	LOC_Os09g10580	expressed_protein
M0001	LOC_Os09g11320	expressed_protein
M0001	LOC_Os09g11390	transposon_protein
M0001	LOC_Os09g11760	expressed_protein
M0001	LOC_Os09g11790	DEFL14_-_Defensin_and_Defensin-like_DEFL_family
M0001	LOC_Os09g11850	ulp1_protease_family,_C-terminal_catalytic_domain_containing_protein
M0001	LOC_Os09g11960	retrotransposon_protein
M0001	LOC_Os09g12010	retrotransposon_protein
M0001	LOC_Os09g12220	retrotransposon_protein
M0001	LOC_Os09g12410	hAT_dimerisation_domain-containing_protein
M0001	LOC_Os09g12440	retrotransposon_protein
M0001	LOC_Os09g12460	retrotransposon,_centromere-specific
M0001	LOC_Os09g12610	expressed_protein
M0001	LOC_Os09g13020	expressed_protein
M0001	LOC_Os09g13050	expressed_protein
M0001	LOC_Os09g13260	expressed_protein
M0001	LOC_Os09g13420	mucin
M0001	LOC_Os09g13530	zinc_finger_C-x8-C-x5-C-x3-H_type_family_protein
M0001	LOC_Os09g13810	expressed_protein
M0001	LOC_Os09g14040	transposon_protein
M0001	LOC_Os09g14110	retrotransposon_protein
M0001	LOC_Os09g14780	retrotransposon,_centromere-specific
M0001	LOC_Os09g14860	retrotransposon_protein
M0001	LOC_Os09g14920	hypothetical_protein
M0001	LOC_Os09g15210	retrotransposon_protein
M0001	LOC_Os09g15260	hypothetical_protein
M0001	LOC_Os09g15450	NA
M0001	LOC_Os09g15550	OsFBX313_-_F-box_domain_containing_protein
M0001	LOC_Os09g15730	NA
M0001	LOC_Os09g16070	expressed_protein
M0001	LOC_Os09g16120	hypothetical_protein
M0001	LOC_Os09g16150	proton-dependent_oligopeptide_transport
M0001	LOC_Os09g16200	expressed_protein
M0001	LOC_Os09g16220	expressed_protein
M0001	LOC_Os09g16250	expressed_protein
M0001	LOC_Os09g16410	expressed_protein
M0001	LOC_Os09g16590	cysteine-rich_receptor-like_protein_kinase_21_precursor
M0001	LOC_Os09g16810	OsFBX317_-_F-box_domain_containing_protein
M0001	LOC_Os09g16980	OsWAK86_-_OsWAK_pseudogene
M0001	LOC_Os09g16990	hypothetical_protein
M0001	LOC_Os09g17000	glycerophosphoryl_diester_phosphodiesterase_family_protein
M0001	LOC_Os09g17130	expressed_protein
M0001	LOC_Os09g17230	hypothetical_protein
M0001	LOC_Os09g17880	senescence-induced_receptor-like_serine/threonine-protein_kinase_precursor
M0001	LOC_Os09g17990	senescence-induced_receptor-like_serine/threonine-protein_kinase_precursor
M0001	LOC_Os09g18010	expressed_protein
M0001	LOC_Os09g18070	conserved_hypothetical_protein
M0001	LOC_Os09g18250	expressed_protein
M0001	LOC_Os09g18540	expressed_protein
M0001	LOC_Os09g18550	NA
M0001	LOC_Os09g19260	retrotransposon_protein
M0001	LOC_Os09g19440	conserved_hypothetical_protein
M0001	LOC_Os09g19470	retrotransposon_protein
M0001	LOC_Os09g19500	senescence-induced_receptor-like_serine/threonine-protein_kinase_precursor
M0001	LOC_Os09g20150	C1-like_domain_containing_protein
M0001	LOC_Os09g20560	pumilio-family_RNA_binding_repeat_containing_protein
M0001	LOC_Os09g21300	NA
M0001	LOC_Os09g21420	transposon_protein
M0001	LOC_Os09g21550	expressed_protein
M0001	LOC_Os09g21590	conserved_hypothetical_protein
M0001	LOC_Os09g21730	NA
M0001	LOC_Os09g21750	hypothetical_protein
M0001	LOC_Os09g22100	retrotransposon_protein
M0001	LOC_Os09g22130	expressed_protein
M0001	LOC_Os09g23410	expressed_protein
M0001	LOC_Os09g24280	hypothetical_protein
M0001	LOC_Os09g24560	No_apical_meristem_protein
M0001	LOC_Os09g24730	expressed_protein
M0001	LOC_Os09g24830	hypothetical_protein
M0001	LOC_Os09g24870	expressed_protein
M0001	LOC_Os09g25010	expressed_protein
M0001	LOC_Os09g25130	hypothetical_protein
M0001	LOC_Os09g25170	retrotransposon_protein
M0001	LOC_Os09g25220	protein_binding_protein
M0001	LOC_Os09g25520	expressed_protein
M0001	LOC_Os09g25630	expressed_protein
M0001	LOC_Os09g26040	expressed_protein
M0001	LOC_Os09g26470	zinc_finger,_C3HC4_type_family_protein
M0001	LOC_Os09g26600	expressed_protein
M0001	LOC_Os09g27190	RWP-RK_domain-containing_protein
M0001	LOC_Os09g27390	transposon_protein
M0001	LOC_Os09g27440	hypothetical_protein
M0001	LOC_Os09g27490	expressed_protein
M0001	LOC_Os09g27520	expressed_protein
M0001	LOC_Os09g27560	expressed_protein
M0001	LOC_Os09g27840	transposon_protein
M0001	LOC_Os09g28450	paramyosin
M0001	LOC_Os09g28700	expressed_protein
M0001	LOC_Os09g28820	hypothetical_protein
M0001	LOC_Os09g29584	OsWAK84_-_OsWAK_receptor-like__protein_OsWAK-RLP
M0001	LOC_Os09g29610	hypothetical_protein
M0001	LOC_Os09g29650	expressed_protein
M0001	LOC_Os09g29740	beta-expansin_precursor
M0001	LOC_Os09g30442	expressed_protein
M0001	LOC_Os09g32190	tRNA-splicing_endonuclease_positive_effector-related
M0001	LOC_Os09g32340	expressed_protein
M0001	LOC_Os09g34880	basic_region_leucine_zipper_domain_containing_protein
M0001	LOC_Os09g34940	expressed_protein
M0001	LOC_Os09g35590	expressed_protein
M0001	LOC_Os09g36380	expressed_protein
M0001	LOC_Os09g37300	transporter,_monovalent_cation:proton_antiporter-2_family
M0001	LOC_Os09g38120	expressed_protein
M0001	LOC_Os09g38150	expressed_protein
M0001	LOC_Os09g39160	thiol_protease_SEN102_precursor
M0001	LOC_Os09g39360	expressed_protein
M0001	LOC_Os10g01030	hypothetical_protein
M0001	LOC_Os10g01090	retrotransposon_protein,_Ty3-gypsy_subclass
M0001	LOC_Os10g01120	retrotransposon_protein,_Ty1-copia_subclass
M0001	LOC_Os10g01260	retrotransposon_protein
M0001	LOC_Os10g01274	NA
M0001	LOC_Os10g01370	retrotransposon_protein
M0001	LOC_Os10g01560	serine/threonine-protein_kinase
M0001	LOC_Os10g01620	hypothetical_protein
M0001	LOC_Os10g01650	transferase_family_protein
M0001	LOC_Os10g01710	hypothetical_protein
M0001	LOC_Os10g01730	hypothetical_protein
M0001	LOC_Os10g01900	retrotransposon_protein,_LINE_subclass
M0001	LOC_Os10g02284	OsWAK97_-_OsWAK_receptor-like_protein_kinase
M0001	LOC_Os10g02330	hypothetical_protein
M0001	LOC_Os10g02450	retrotransposon,_centromere-specific
M0001	LOC_Os10g02640	expressed_protein
M0001	LOC_Os10g02720	OsWAK99_-_OsWAK_receptor-like_protein_kinase
M0001	LOC_Os10g02740	retrotransposon_protein
M0001	LOC_Os10g02790	transposon_protein,_Mariner_sub-class
M0001	LOC_Os10g02814	G-protein_alpha_subunit
M0001	LOC_Os10g02830	expressed_protein
M0001	LOC_Os10g02890	expressed_protein
M0001	LOC_Os10g03050	leucine-rich_repeat_receptor_protein_kinase_EXS_precursor
M0001	LOC_Os10g03060	retrotransposon,_centromere-specific
M0001	LOC_Os10g03080	retrotransposon_protein
M0001	LOC_Os10g03120	retrotransposon_protein
[truncated: 31,878 more rows]
