# Supplementary material for: Using Network-Based Machine Learning to Predict Transcription Factors Involved in Drought Resistance
Source: Front Genet. 2021 Jun 24;12:652189. doi: 10.3389/fgene.2021.652189 (PMC8264776; doi:10.3389/fgene.2021.652189)
Supplement: Supplementary Data 3 — Module CRE annotations. [file Data_Sheet_3.XLSX]

## Sheet: Sheet1
Supplemental Data S3: Module-motif relationships predicted in the de novo analysis by FIRE
FireMotif	IUPAC	REGEX	Module	Fraction of module genes with motif	Total modle genes	Agris	agris Evalue	AthaMap	AthaMap Evalue	Place	PLACE Evalue
Motif22	GTACW	GTAC[AT]	M0001	0.655	3373	SBP-box	8.6207e-05	AtSPL3	3.3413e-05	ABRE3HVA22	0.0001309
Motif22	GTACW	GTAC[AT]	M0002	0.791	1621	SBP-box	8.6207e-05	AtSPL3	3.3413e-05	ABRE3HVA22	0.0001309
Motif22	GTACW	GTAC[AT]	M0003	0.691	1594	SBP-box	8.6207e-05	AtSPL3	3.3413e-05	ABRE3HVA22	0.0001309
Motif22	GTACW	GTAC[AT]	M0004	0.687	1053	SBP-box	8.6207e-05	AtSPL3	3.3413e-05	ABRE3HVA22	0.0001309
Motif22	GTACW	GTAC[AT]	M0005	0.73	914	SBP-box	8.6207e-05	AtSPL3	3.3413e-05	ABRE3HVA22	0.0001309
Motif22	GTACW	GTAC[AT]	M0006	0.846	905	SBP-box	8.6207e-05	AtSPL3	3.3413e-05	ABRE3HVA22	0.0001309
Motif22	GTACW	GTAC[AT]	M0007	0.853	892	SBP-box	8.6207e-05	AtSPL3	3.3413e-05	ABRE3HVA22	0.0001309
Motif22	GTACW	GTAC[AT]	M0008	0.74	763	SBP-box	8.6207e-05	AtSPL3	3.3413e-05	ABRE3HVA22	0.0001309
Motif22	GTACW	GTAC[AT]	M0009	0.824	681	SBP-box	8.6207e-05	AtSPL3	3.3413e-05	ABRE3HVA22	0.0001309
Motif22	GTACW	GTAC[AT]	M0010	0.851	482	SBP-box	8.6207e-05	AtSPL3	3.3413e-05	ABRE3HVA22	0.0001309
Motif22	GTACW	GTAC[AT]	M0011	0.853	414	SBP-box	8.6207e-05	AtSPL3	3.3413e-05	ABRE3HVA22	0.0001309
Motif22	GTACW	GTAC[AT]	M0012	0.732	399	SBP-box	8.6207e-05	AtSPL3	3.3413e-05	ABRE3HVA22	0.0001309
Motif22	GTACW	GTAC[AT]	M0013	0.751	365	SBP-box	8.6207e-05	AtSPL3	3.3413e-05	ABRE3HVA22	0.0001309
Motif22	GTACW	GTAC[AT]	M0014	0.792	341	SBP-box	8.6207e-05	AtSPL3	3.3413e-05	ABRE3HVA22	0.0001309
Motif22	GTACW	GTAC[AT]	M0015	0.689	318	SBP-box	8.6207e-05	AtSPL3	3.3413e-05	ABRE3HVA22	0.0001309
Motif22	GTACW	GTAC[AT]	M0016	0.789	303	SBP-box	8.6207e-05	AtSPL3	3.3413e-05	ABRE3HVA22	0.0001309
Motif22	GTACW	GTAC[AT]	M0017	0.815	292	SBP-box	8.6207e-05	AtSPL3	3.3413e-05	ABRE3HVA22	0.0001309
Motif22	GTACW	GTAC[AT]	M0018	0.795	263	SBP-box	8.6207e-05	AtSPL3	3.3413e-05	ABRE3HVA22	0.0001309
Motif22	GTACW	GTAC[AT]	M0019	0.763	262	SBP-box	8.6207e-05	AtSPL3	3.3413e-05	ABRE3HVA22	0.0001309
Motif22	GTACW	GTAC[AT]	M0020	0.706	252	SBP-box	8.6207e-05	AtSPL3	3.3413e-05	ABRE3HVA22	0.0001309
Motif22	GTACW	GTAC[AT]	M0021	0.684	215	SBP-box	8.6207e-05	AtSPL3	3.3413e-05	ABRE3HVA22	0.0001309
Motif22	GTACW	GTAC[AT]	M0022	0.74	208	SBP-box	8.6207e-05	AtSPL3	3.3413e-05	ABRE3HVA22	0.0001309
Motif22	GTACW	GTAC[AT]	M0023	0.775	204	SBP-box	8.6207e-05	AtSPL3	3.3413e-05	ABRE3HVA22	0.0001309
Motif22	GTACW	GTAC[AT]	M0024	0.67	182	SBP-box	8.6207e-05	AtSPL3	3.3413e-05	ABRE3HVA22	0.0001309
Motif22	GTACW	GTAC[AT]	M0025	0.746	181	SBP-box	8.6207e-05	AtSPL3	3.3413e-05	ABRE3HVA22	0.0001309
Motif22	GTACW	GTAC[AT]	M0026	0.688	170	SBP-box	8.6207e-05	AtSPL3	3.3413e-05	ABRE3HVA22	0.0001309
Motif22	GTACW	GTAC[AT]	M0027	0.634	164	SBP-box	8.6207e-05	AtSPL3	3.3413e-05	ABRE3HVA22	0.0001309
Motif22	GTACW	GTAC[AT]	M0028	0.73	159	SBP-box	8.6207e-05	AtSPL3	3.3413e-05	ABRE3HVA22	0.0001309
Motif22	GTACW	GTAC[AT]	M0029	0.76	154	SBP-box	8.6207e-05	AtSPL3	3.3413e-05	ABRE3HVA22	0.0001309
Motif22	GTACW	GTAC[AT]	M0030	0.793	145	SBP-box	8.6207e-05	AtSPL3	3.3413e-05	ABRE3HVA22	0.0001309
Motif22	GTACW	GTAC[AT]	M0031	0.652	141	SBP-box	8.6207e-05	AtSPL3	3.3413e-05	ABRE3HVA22	0.0001309
Motif22	GTACW	GTAC[AT]	M0032	0.645	138	SBP-box	8.6207e-05	AtSPL3	3.3413e-05	ABRE3HVA22	0.0001309
Motif22	GTACW	GTAC[AT]	M0033	0.845	129	SBP-box	8.6207e-05	AtSPL3	3.3413e-05	ABRE3HVA22	0.0001309
Motif22	GTACW	GTAC[AT]	M0034	0.609	128	SBP-box	8.6207e-05	AtSPL3	3.3413e-05	ABRE3HVA22	0.0001309
Motif22	GTACW	GTAC[AT]	M0035	0.76	121	SBP-box	8.6207e-05	AtSPL3	3.3413e-05	ABRE3HVA22	0.0001309
Motif22	GTACW	GTAC[AT]	M0036	0.748	119	SBP-box	8.6207e-05	AtSPL3	3.3413e-05	ABRE3HVA22	0.0001309
Motif22	GTACW	GTAC[AT]	M0037	0.746	118	SBP-box	8.6207e-05	AtSPL3	3.3413e-05	ABRE3HVA22	0.0001309
Motif22	GTACW	GTAC[AT]	M0038	0.724	116	SBP-box	8.6207e-05	AtSPL3	3.3413e-05	ABRE3HVA22	0.0001309
Motif22	GTACW	GTAC[AT]	M0039	0.746	114	SBP-box	8.6207e-05	AtSPL3	3.3413e-05	ABRE3HVA22	0.0001309
Motif22	GTACW	GTAC[AT]	M0040	0.712	111	SBP-box	8.6207e-05	AtSPL3	3.3413e-05	ABRE3HVA22	0.0001309
Motif22	GTACW	GTAC[AT]	M0041	0.655	110	SBP-box	8.6207e-05	AtSPL3	3.3413e-05	ABRE3HVA22	0.0001309
Motif22	GTACW	GTAC[AT]	M0042	0.689	106	SBP-box	8.6207e-05	AtSPL3	3.3413e-05	ABRE3HVA22	0.0001309
Motif22	GTACW	GTAC[AT]	M0043	0.765	102	SBP-box	8.6207e-05	AtSPL3	3.3413e-05	ABRE3HVA22	0.0001309
Motif22	GTACW	GTAC[AT]	M0044	0.853	102	SBP-box	8.6207e-05	AtSPL3	3.3413e-05	ABRE3HVA22	0.0001309
Motif22	GTACW	GTAC[AT]	M0045	0.717	99	SBP-box	8.6207e-05	AtSPL3	3.3413e-05	ABRE3HVA22	0.0001309
Motif22	GTACW	GTAC[AT]	M0046	0.737	99	SBP-box	8.6207e-05	AtSPL3	3.3413e-05	ABRE3HVA22	0.0001309
Motif22	GTACW	GTAC[AT]	M0047	0.722	97	SBP-box	8.6207e-05	AtSPL3	3.3413e-05	ABRE3HVA22	0.0001309
Motif22	GTACW	GTAC[AT]	M0048	0.735	98	SBP-box	8.6207e-05	AtSPL3	3.3413e-05	ABRE3HVA22	0.0001309
Motif22	GTACW	GTAC[AT]	M0049	0.76	96	SBP-box	8.6207e-05	AtSPL3	3.3413e-05	ABRE3HVA22	0.0001309
Motif22	GTACW	GTAC[AT]	M0050	0.646	96	SBP-box	8.6207e-05	AtSPL3	3.3413e-05	ABRE3HVA22	0.0001309
Motif22	GTACW	GTAC[AT]	M0051	0.763	93	SBP-box	8.6207e-05	AtSPL3	3.3413e-05	ABRE3HVA22	0.0001309
Motif22	GTACW	GTAC[AT]	M0052	0.837	92	SBP-box	8.6207e-05	AtSPL3	3.3413e-05	ABRE3HVA22	0.0001309
Motif22	GTACW	GTAC[AT]	M0053	0.67	91	SBP-box	8.6207e-05	AtSPL3	3.3413e-05	ABRE3HVA22	0.0001309
Motif22	GTACW	GTAC[AT]	M0054	0.716	88	SBP-box	8.6207e-05	AtSPL3	3.3413e-05	ABRE3HVA22	0.0001309
Motif22	GTACW	GTAC[AT]	M0055	0.787	89	SBP-box	8.6207e-05	AtSPL3	3.3413e-05	ABRE3HVA22	0.0001309
Motif22	GTACW	GTAC[AT]	M0056	0.697	89	SBP-box	8.6207e-05	AtSPL3	3.3413e-05	ABRE3HVA22	0.0001309
Motif22	GTACW	GTAC[AT]	M0057	0.784	88	SBP-box	8.6207e-05	AtSPL3	3.3413e-05	ABRE3HVA22	0.0001309
Motif22	GTACW	GTAC[AT]	M0058	0.761	88	SBP-box	8.6207e-05	AtSPL3	3.3413e-05	ABRE3HVA22	0.0001309
Motif22	GTACW	GTAC[AT]	M0059	0.759	83	SBP-box	8.6207e-05	AtSPL3	3.3413e-05	ABRE3HVA22	0.0001309
Motif22	GTACW	GTAC[AT]	M0060	0.753	81	SBP-box	8.6207e-05	AtSPL3	3.3413e-05	ABRE3HVA22	0.0001309
Motif22	GTACW	GTAC[AT]	M0061	0.675	80	SBP-box	8.6207e-05	AtSPL3	3.3413e-05	ABRE3HVA22	0.0001309
Motif22	GTACW	GTAC[AT]	M0062	0.712	80	SBP-box	8.6207e-05	AtSPL3	3.3413e-05	ABRE3HVA22	0.0001309
Motif22	GTACW	GTAC[AT]	M0063	0.833	78	SBP-box	8.6207e-05	AtSPL3	3.3413e-05	ABRE3HVA22	0.0001309
Motif22	GTACW	GTAC[AT]	M0064	0.76	75	SBP-box	8.6207e-05	AtSPL3	3.3413e-05	ABRE3HVA22	0.0001309
Motif22	GTACW	GTAC[AT]	M0065	0.72	75	SBP-box	8.6207e-05	AtSPL3	3.3413e-05	ABRE3HVA22	0.0001309
Motif22	GTACW	GTAC[AT]	M0066	0.838	74	SBP-box	8.6207e-05	AtSPL3	3.3413e-05	ABRE3HVA22	0.0001309
Motif22	GTACW	GTAC[AT]	M0067	0.716	74	SBP-box	8.6207e-05	AtSPL3	3.3413e-05	ABRE3HVA22	0.0001309
Motif22	GTACW	GTAC[AT]	M0068	0.778	72	SBP-box	8.6207e-05	AtSPL3	3.3413e-05	ABRE3HVA22	0.0001309
Motif22	GTACW	GTAC[AT]	M0069	0.775	71	SBP-box	8.6207e-05	AtSPL3	3.3413e-05	ABRE3HVA22	0.0001309
Motif22	GTACW	GTAC[AT]	M0070	0.743	70	SBP-box	8.6207e-05	AtSPL3	3.3413e-05	ABRE3HVA22	0.0001309
Motif22	GTACW	GTAC[AT]	M0071	0.691	68	SBP-box	8.6207e-05	AtSPL3	3.3413e-05	ABRE3HVA22	0.0001309
Motif22	GTACW	GTAC[AT]	M0072	0.662	68	SBP-box	8.6207e-05	AtSPL3	3.3413e-05	ABRE3HVA22	0.0001309
Motif22	GTACW	GTAC[AT]	M0073	0.791	67	SBP-box	8.6207e-05	AtSPL3	3.3413e-05	ABRE3HVA22	0.0001309
Motif22	GTACW	GTAC[AT]	M0074	0.742	66	SBP-box	8.6207e-05	AtSPL3	3.3413e-05	ABRE3HVA22	0.0001309
Motif22	GTACW	GTAC[AT]	M0075	0.862	65	SBP-box	8.6207e-05	AtSPL3	3.3413e-05	ABRE3HVA22	0.0001309
Motif22	GTACW	GTAC[AT]	M0076	0.785	65	SBP-box	8.6207e-05	AtSPL3	3.3413e-05	ABRE3HVA22	0.0001309
Motif22	GTACW	GTAC[AT]	M0077	0.828	64	SBP-box	8.6207e-05	AtSPL3	3.3413e-05	ABRE3HVA22	0.0001309
Motif22	GTACW	GTAC[AT]	M0078	0.75	64	SBP-box	8.6207e-05	AtSPL3	3.3413e-05	ABRE3HVA22	0.0001309
Motif22	GTACW	GTAC[AT]	M0079	0.645	62	SBP-box	8.6207e-05	AtSPL3	3.3413e-05	ABRE3HVA22	0.0001309
Motif22	GTACW	GTAC[AT]	M0080	0.774	62	SBP-box	8.6207e-05	AtSPL3	3.3413e-05	ABRE3HVA22	0.0001309
Motif22	GTACW	GTAC[AT]	M0081	0.726	62	SBP-box	8.6207e-05	AtSPL3	3.3413e-05	ABRE3HVA22	0.0001309
Motif22	GTACW	GTAC[AT]	M0082	0.823	62	SBP-box	8.6207e-05	AtSPL3	3.3413e-05	ABRE3HVA22	0.0001309
Motif22	GTACW	GTAC[AT]	M0083	0.71	62	SBP-box	8.6207e-05	AtSPL3	3.3413e-05	ABRE3HVA22	0.0001309
Motif22	GTACW	GTAC[AT]	M0084	0.656	61	SBP-box	8.6207e-05	AtSPL3	3.3413e-05	ABRE3HVA22	0.0001309
Motif22	GTACW	GTAC[AT]	M0085	0.776	58	SBP-box	8.6207e-05	AtSPL3	3.3413e-05	ABRE3HVA22	0.0001309
Motif22	GTACW	GTAC[AT]	M0086	0.895	57	SBP-box	8.6207e-05	AtSPL3	3.3413e-05	ABRE3HVA22	0.0001309
Motif22	GTACW	GTAC[AT]	M0087	0.737	57	SBP-box	8.6207e-05	AtSPL3	3.3413e-05	ABRE3HVA22	0.0001309
Motif22	GTACW	GTAC[AT]	M0088	0.614	57	SBP-box	8.6207e-05	AtSPL3	3.3413e-05	ABRE3HVA22	0.0001309
Motif22	GTACW	GTAC[AT]	M0089	0.782	55	SBP-box	8.6207e-05	AtSPL3	3.3413e-05	ABRE3HVA22	0.0001309
Motif22	GTACW	GTAC[AT]	M0090	0.873	55	SBP-box	8.6207e-05	AtSPL3	3.3413e-05	ABRE3HVA22	0.0001309
Motif22	GTACW	GTAC[AT]	M0091	0.709	55	SBP-box	8.6207e-05	AtSPL3	3.3413e-05	ABRE3HVA22	0.0001309
Motif22	GTACW	GTAC[AT]	M0092	0.655	55	SBP-box	8.6207e-05	AtSPL3	3.3413e-05	ABRE3HVA22	0.0001309
Motif22	GTACW	GTAC[AT]	M0093	0.759	54	SBP-box	8.6207e-05	AtSPL3	3.3413e-05	ABRE3HVA22	0.0001309
Motif22	GTACW	GTAC[AT]	M0094	0.852	54	SBP-box	8.6207e-05	AtSPL3	3.3413e-05	ABRE3HVA22	0.0001309
Motif22	GTACW	GTAC[AT]	M0095	0.755	53	SBP-box	8.6207e-05	AtSPL3	3.3413e-05	ABRE3HVA22	0.0001309
Motif22	GTACW	GTAC[AT]	M0096	0.717	53	SBP-box	8.6207e-05	AtSPL3	3.3413e-05	ABRE3HVA22	0.0001309
Motif22	GTACW	GTAC[AT]	M0097	0.769	52	SBP-box	8.6207e-05	AtSPL3	3.3413e-05	ABRE3HVA22	0.0001309
Motif22	GTACW	GTAC[AT]	M0098	0.635	52	SBP-box	8.6207e-05	AtSPL3	3.3413e-05	ABRE3HVA22	0.0001309
Motif22	GTACW	GTAC[AT]	M0099	0.654	52	SBP-box	8.6207e-05	AtSPL3	3.3413e-05	ABRE3HVA22	0.0001309
Motif22	GTACW	GTAC[AT]	M0100	0.804	51	SBP-box	8.6207e-05	AtSPL3	3.3413e-05	ABRE3HVA22	0.0001309
Motif22	GTACW	GTAC[AT]	M0101	0.74	50	SBP-box	8.6207e-05	AtSPL3	3.3413e-05	ABRE3HVA22	0.0001309
Motif22	GTACW	GTAC[AT]	M0102	0.72	50	SBP-box	8.6207e-05	AtSPL3	3.3413e-05	ABRE3HVA22	0.0001309
Motif22	GTACW	GTAC[AT]	M0103	0.76	50	SBP-box	8.6207e-05	AtSPL3	3.3413e-05	ABRE3HVA22	0.0001309
Motif22	GTACW	GTAC[AT]	M0104	0.72	50	SBP-box	8.6207e-05	AtSPL3	3.3413e-05	ABRE3HVA22	0.0001309
Motif22	GTACW	GTAC[AT]	M0105	0.816	49	SBP-box	8.6207e-05	AtSPL3	3.3413e-05	ABRE3HVA22	0.0001309
Motif22	GTACW	GTAC[AT]	M0106	0.833	48	SBP-box	8.6207e-05	AtSPL3	3.3413e-05	ABRE3HVA22	0.0001309
Motif22	GTACW	GTAC[AT]	M0107	0.875	48	SBP-box	8.6207e-05	AtSPL3	3.3413e-05	ABRE3HVA22	0.0001309
Motif22	GTACW	GTAC[AT]	M0108	0.75	48	SBP-box	8.6207e-05	AtSPL3	3.3413e-05	ABRE3HVA22	0.0001309
Motif22	GTACW	GTAC[AT]	M0109	0.787	47	SBP-box	8.6207e-05	AtSPL3	3.3413e-05	ABRE3HVA22	0.0001309
Motif22	GTACW	GTAC[AT]	M0110	0.702	47	SBP-box	8.6207e-05	AtSPL3	3.3413e-05	ABRE3HVA22	0.0001309
Motif22	GTACW	GTAC[AT]	M0111	0.804	46	SBP-box	8.6207e-05	AtSPL3	3.3413e-05	ABRE3HVA22	0.0001309
Motif22	GTACW	GTAC[AT]	M0112	0.804	46	SBP-box	8.6207e-05	AtSPL3	3.3413e-05	ABRE3HVA22	0.0001309
Motif22	GTACW	GTAC[AT]	M0113	0.778	45	SBP-box	8.6207e-05	AtSPL3	3.3413e-05	ABRE3HVA22	0.0001309
Motif22	GTACW	GTAC[AT]	M0114	0.822	45	SBP-box	8.6207e-05	AtSPL3	3.3413e-05	ABRE3HVA22	0.0001309
Motif22	GTACW	GTAC[AT]	M0115	0.689	45	SBP-box	8.6207e-05	AtSPL3	3.3413e-05	ABRE3HVA22	0.0001309
Motif22	GTACW	GTAC[AT]	M0116	0.778	45	SBP-box	8.6207e-05	AtSPL3	3.3413e-05	ABRE3HVA22	0.0001309
Motif22	GTACW	GTAC[AT]	M0117	0.622	45	SBP-box	8.6207e-05	AtSPL3	3.3413e-05	ABRE3HVA22	0.0001309
Motif22	GTACW	GTAC[AT]	M0118	0.689	45	SBP-box	8.6207e-05	AtSPL3	3.3413e-05	ABRE3HVA22	0.0001309
Motif22	GTACW	GTAC[AT]	M0119	0.791	43	SBP-box	8.6207e-05	AtSPL3	3.3413e-05	ABRE3HVA22	0.0001309
Motif22	GTACW	GTAC[AT]	M0120	0.773	44	SBP-box	8.6207e-05	AtSPL3	3.3413e-05	ABRE3HVA22	0.0001309
Motif22	GTACW	GTAC[AT]	M0121	0.545	44	SBP-box	8.6207e-05	AtSPL3	3.3413e-05	ABRE3HVA22	0.0001309
Motif22	GTACW	GTAC[AT]	M0122	0.727	44	SBP-box	8.6207e-05	AtSPL3	3.3413e-05	ABRE3HVA22	0.0001309
Motif22	GTACW	GTAC[AT]	M0123	0.818	44	SBP-box	8.6207e-05	AtSPL3	3.3413e-05	ABRE3HVA22	0.0001309
Motif22	GTACW	GTAC[AT]	M0124	0.837	43	SBP-box	8.6207e-05	AtSPL3	3.3413e-05	ABRE3HVA22	0.0001309
Motif22	GTACW	GTAC[AT]	M0125	0.767	43	SBP-box	8.6207e-05	AtSPL3	3.3413e-05	ABRE3HVA22	0.0001309
Motif22	GTACW	GTAC[AT]	M0126	0.698	43	SBP-box	8.6207e-05	AtSPL3	3.3413e-05	ABRE3HVA22	0.0001309
Motif22	GTACW	GTAC[AT]	M0127	0.791	43	SBP-box	8.6207e-05	AtSPL3	3.3413e-05	ABRE3HVA22	0.0001309
Motif22	GTACW	GTAC[AT]	M0128	0.791	43	SBP-box	8.6207e-05	AtSPL3	3.3413e-05	ABRE3HVA22	0.0001309
Motif22	GTACW	GTAC[AT]	M0129	0.674	43	SBP-box	8.6207e-05	AtSPL3	3.3413e-05	ABRE3HVA22	0.0001309
Motif22	GTACW	GTAC[AT]	M0130	0.814	43	SBP-box	8.6207e-05	AtSPL3	3.3413e-05	ABRE3HVA22	0.0001309
Motif22	GTACW	GTAC[AT]	M0131	0.907	43	SBP-box	8.6207e-05	AtSPL3	3.3413e-05	ABRE3HVA22	0.0001309
Motif22	GTACW	GTAC[AT]	M0132	0.714	42	SBP-box	8.6207e-05	AtSPL3	3.3413e-05	ABRE3HVA22	0.0001309
Motif22	GTACW	GTAC[AT]	M0133	0.667	42	SBP-box	8.6207e-05	AtSPL3	3.3413e-05	ABRE3HVA22	0.0001309
Motif22	GTACW	GTAC[AT]	M0134	0.905	42	SBP-box	8.6207e-05	AtSPL3	3.3413e-05	ABRE3HVA22	0.0001309
Motif22	GTACW	GTAC[AT]	M0135	0.619	42	SBP-box	8.6207e-05	AtSPL3	3.3413e-05	ABRE3HVA22	0.0001309
Motif22	GTACW	GTAC[AT]	M0136	0.714	42	SBP-box	8.6207e-05	AtSPL3	3.3413e-05	ABRE3HVA22	0.0001309
Motif22	GTACW	GTAC[AT]	M0137	0.905	42	SBP-box	8.6207e-05	AtSPL3	3.3413e-05	ABRE3HVA22	0.0001309
Motif22	GTACW	GTAC[AT]	M0138	0.756	41	SBP-box	8.6207e-05	AtSPL3	3.3413e-05	ABRE3HVA22	0.0001309
Motif22	GTACW	GTAC[AT]	M0139	0.634	41	SBP-box	8.6207e-05	AtSPL3	3.3413e-05	ABRE3HVA22	0.0001309
Motif22	GTACW	GTAC[AT]	M0140	0.805	41	SBP-box	8.6207e-05	AtSPL3	3.3413e-05	ABRE3HVA22	0.0001309
Motif22	GTACW	GTAC[AT]	M0141	0.65	40	SBP-box	8.6207e-05	AtSPL3	3.3413e-05	ABRE3HVA22	0.0001309
Motif22	GTACW	GTAC[AT]	M0142	0.725	40	SBP-box	8.6207e-05	AtSPL3	3.3413e-05	ABRE3HVA22	0.0001309
Motif22	GTACW	GTAC[AT]	M0143	0.725	40	SBP-box	8.6207e-05	AtSPL3	3.3413e-05	ABRE3HVA22	0.0001309
Motif22	GTACW	GTAC[AT]	M0144	0.725	40	SBP-box	8.6207e-05	AtSPL3	3.3413e-05	ABRE3HVA22	0.0001309
Motif22	GTACW	GTAC[AT]	M0145	0.7	40	SBP-box	8.6207e-05	AtSPL3	3.3413e-05	ABRE3HVA22	0.0001309
Motif22	GTACW	GTAC[AT]	M0146	0.55	40	SBP-box	8.6207e-05	AtSPL3	3.3413e-05	ABRE3HVA22	0.0001309
Motif22	GTACW	GTAC[AT]	M0147	0.897	39	SBP-box	8.6207e-05	AtSPL3	3.3413e-05	ABRE3HVA22	0.0001309
Motif22	GTACW	GTAC[AT]	M0148	0.744	39	SBP-box	8.6207e-05	AtSPL3	3.3413e-05	ABRE3HVA22	0.0001309
Motif22	GTACW	GTAC[AT]	M0149	0.769	39	SBP-box	8.6207e-05	AtSPL3	3.3413e-05	ABRE3HVA22	0.0001309
Motif22	GTACW	GTAC[AT]	M0150	0.737	38	SBP-box	8.6207e-05	AtSPL3	3.3413e-05	ABRE3HVA22	0.0001309
Motif22	GTACW	GTAC[AT]	M0151	0.711	38	SBP-box	8.6207e-05	AtSPL3	3.3413e-05	ABRE3HVA22	0.0001309
Motif22	GTACW	GTAC[AT]	M0152	0.921	38	SBP-box	8.6207e-05	AtSPL3	3.3413e-05	ABRE3HVA22	0.0001309
Motif22	GTACW	GTAC[AT]	M0153	0.763	38	SBP-box	8.6207e-05	AtSPL3	3.3413e-05	ABRE3HVA22	0.0001309
Motif22	GTACW	GTAC[AT]	M0154	0.763	38	SBP-box	8.6207e-05	AtSPL3	3.3413e-05	ABRE3HVA22	0.0001309
Motif22	GTACW	GTAC[AT]	M0155	0.632	38	SBP-box	8.6207e-05	AtSPL3	3.3413e-05	ABRE3HVA22	0.0001309
Motif22	GTACW	GTAC[AT]	M0156	0.763	38	SBP-box	8.6207e-05	AtSPL3	3.3413e-05	ABRE3HVA22	0.0001309
Motif22	GTACW	GTAC[AT]	M0157	0.789	38	SBP-box	8.6207e-05	AtSPL3	3.3413e-05	ABRE3HVA22	0.0001309
Motif22	GTACW	GTAC[AT]	M0158	0.842	38	SBP-box	8.6207e-05	AtSPL3	3.3413e-05	ABRE3HVA22	0.0001309
Motif22	GTACW	GTAC[AT]	M0159	0.737	38	SBP-box	8.6207e-05	AtSPL3	3.3413e-05	ABRE3HVA22	0.0001309
Motif22	GTACW	GTAC[AT]	M0160	0.737	38	SBP-box	8.6207e-05	AtSPL3	3.3413e-05	ABRE3HVA22	0.0001309
Motif22	GTACW	GTAC[AT]	M0161	0.892	37	SBP-box	8.6207e-05	AtSPL3	3.3413e-05	ABRE3HVA22	0.0001309
Motif22	GTACW	GTAC[AT]	M0162	0.811	37	SBP-box	8.6207e-05	AtSPL3	3.3413e-05	ABRE3HVA22	0.0001309
Motif22	GTACW	GTAC[AT]	M0163	0.889	36	SBP-box	8.6207e-05	AtSPL3	3.3413e-05	ABRE3HVA22	0.0001309
Motif22	GTACW	GTAC[AT]	M0164	0.778	36	SBP-box	8.6207e-05	AtSPL3	3.3413e-05	ABRE3HVA22	0.0001309
Motif22	GTACW	GTAC[AT]	M0165	0.861	36	SBP-box	8.6207e-05	AtSPL3	3.3413e-05	ABRE3HVA22	0.0001309
Motif22	GTACW	GTAC[AT]	M0166	0.889	36	SBP-box	8.6207e-05	AtSPL3	3.3413e-05	ABRE3HVA22	0.0001309
Motif22	GTACW	GTAC[AT]	M0167	0.694	36	SBP-box	8.6207e-05	AtSPL3	3.3413e-05	ABRE3HVA22	0.0001309
Motif22	GTACW	GTAC[AT]	M0168	0.8	35	SBP-box	8.6207e-05	AtSPL3	3.3413e-05	ABRE3HVA22	0.0001309
Motif22	GTACW	GTAC[AT]	M0169	0.857	35	SBP-box	8.6207e-05	AtSPL3	3.3413e-05	ABRE3HVA22	0.0001309
Motif22	GTACW	GTAC[AT]	M0170	0.657	35	SBP-box	8.6207e-05	AtSPL3	3.3413e-05	ABRE3HVA22	0.0001309
Motif22	GTACW	GTAC[AT]	M0171	0.714	35	SBP-box	8.6207e-05	AtSPL3	3.3413e-05	ABRE3HVA22	0.0001309
Motif22	GTACW	GTAC[AT]	M0172	0.829	35	SBP-box	8.6207e-05	AtSPL3	3.3413e-05	ABRE3HVA22	0.0001309
Motif22	GTACW	GTAC[AT]	M0173	0.829	35	SBP-box	8.6207e-05	AtSPL3	3.3413e-05	ABRE3HVA22	0.0001309
Motif22	GTACW	GTAC[AT]	M0174	0.529	34	SBP-box	8.6207e-05	AtSPL3	3.3413e-05	ABRE3HVA22	0.0001309
Motif22	GTACW	GTAC[AT]	M0175	0.912	34	SBP-box	8.6207e-05	AtSPL3	3.3413e-05	ABRE3HVA22	0.0001309
Motif22	GTACW	GTAC[AT]	M0176	0.647	34	SBP-box	8.6207e-05	AtSPL3	3.3413e-05	ABRE3HVA22	0.0001309
Motif22	GTACW	GTAC[AT]	M0177	0.824	34	SBP-box	8.6207e-05	AtSPL3	3.3413e-05	ABRE3HVA22	0.0001309
Motif22	GTACW	GTAC[AT]	M0178	0.765	34	SBP-box	8.6207e-05	AtSPL3	3.3413e-05	ABRE3HVA22	0.0001309
Motif22	GTACW	GTAC[AT]	M0179	0.882	34	SBP-box	8.6207e-05	AtSPL3	3.3413e-05	ABRE3HVA22	0.0001309
Motif22	GTACW	GTAC[AT]	M0180	0.818	33	SBP-box	8.6207e-05	AtSPL3	3.3413e-05	ABRE3HVA22	0.0001309
Motif22	GTACW	GTAC[AT]	M0181	0.879	33	SBP-box	8.6207e-05	AtSPL3	3.3413e-05	ABRE3HVA22	0.0001309
Motif22	GTACW	GTAC[AT]	M0182	0.818	33	SBP-box	8.6207e-05	AtSPL3	3.3413e-05	ABRE3HVA22	0.0001309
Motif22	GTACW	GTAC[AT]	M0183	0.906	32	SBP-box	8.6207e-05	AtSPL3	3.3413e-05	ABRE3HVA22	0.0001309
Motif22	GTACW	GTAC[AT]	M0184	0.812	32	SBP-box	8.6207e-05	AtSPL3	3.3413e-05	ABRE3HVA22	0.0001309
Motif22	GTACW	GTAC[AT]	M0185	0.812	32	SBP-box	8.6207e-05	AtSPL3	3.3413e-05	ABRE3HVA22	0.0001309
Motif22	GTACW	GTAC[AT]	M0186	0.656	32	SBP-box	8.6207e-05	AtSPL3	3.3413e-05	ABRE3HVA22	0.0001309
Motif22	GTACW	GTAC[AT]	M0187	0.844	32	SBP-box	8.6207e-05	AtSPL3	3.3413e-05	ABRE3HVA22	0.0001309
Motif22	GTACW	GTAC[AT]	M0188	0.75	32	SBP-box	8.6207e-05	AtSPL3	3.3413e-05	ABRE3HVA22	0.0001309
Motif22	GTACW	GTAC[AT]	M0189	0.812	32	SBP-box	8.6207e-05	AtSPL3	3.3413e-05	ABRE3HVA22	0.0001309
Motif22	GTACW	GTAC[AT]	M0190	0.625	32	SBP-box	8.6207e-05	AtSPL3	3.3413e-05	ABRE3HVA22	0.0001309
Motif22	GTACW	GTAC[AT]	M0191	0.75	32	SBP-box	8.6207e-05	AtSPL3	3.3413e-05	ABRE3HVA22	0.0001309
Motif22	GTACW	GTAC[AT]	M0192	0.839	31	SBP-box	8.6207e-05	AtSPL3	3.3413e-05	ABRE3HVA22	0.0001309
Motif22	GTACW	GTAC[AT]	M0193	0.742	31	SBP-box	8.6207e-05	AtSPL3	3.3413e-05	ABRE3HVA22	0.0001309
Motif22	GTACW	GTAC[AT]	M0194	0.613	31	SBP-box	8.6207e-05	AtSPL3	3.3413e-05	ABRE3HVA22	0.0001309
Motif22	GTACW	GTAC[AT]	M0195	0.71	31	SBP-box	8.6207e-05	AtSPL3	3.3413e-05	ABRE3HVA22	0.0001309
Motif22	GTACW	GTAC[AT]	M0196	0.581	31	SBP-box	8.6207e-05	AtSPL3	3.3413e-05	ABRE3HVA22	0.0001309
Motif22	GTACW	GTAC[AT]	M0197	0.774	31	SBP-box	8.6207e-05	AtSPL3	3.3413e-05	ABRE3HVA22	0.0001309
Motif22	GTACW	GTAC[AT]	M0198	0.871	31	SBP-box	8.6207e-05	AtSPL3	3.3413e-05	ABRE3HVA22	0.0001309
Motif22	GTACW	GTAC[AT]	M0199	0.742	31	SBP-box	8.6207e-05	AtSPL3	3.3413e-05	ABRE3HVA22	0.0001309
Motif22	GTACW	GTAC[AT]	M0200	0.867	30	SBP-box	8.6207e-05	AtSPL3	3.3413e-05	ABRE3HVA22	0.0001309
Motif22	GTACW	GTAC[AT]	M0201	0.9	30	SBP-box	8.6207e-05	AtSPL3	3.3413e-05	ABRE3HVA22	0.0001309
Motif22	GTACW	GTAC[AT]	M0202	0.828	29	SBP-box	8.6207e-05	AtSPL3	3.3413e-05	ABRE3HVA22	0.0001309
Motif22	GTACW	GTAC[AT]	M0203	0.7	30	SBP-box	8.6207e-05	AtSPL3	3.3413e-05	ABRE3HVA22	0.0001309
Motif22	GTACW	GTAC[AT]	M0204	0.8	30	SBP-box	8.6207e-05	AtSPL3	3.3413e-05	ABRE3HVA22	0.0001309
Motif22	GTACW	GTAC[AT]	M0205	0.833	30	SBP-box	8.6207e-05	AtSPL3	3.3413e-05	ABRE3HVA22	0.0001309
Motif22	GTACW	GTAC[AT]	M0206	0.7	30	SBP-box	8.6207e-05	AtSPL3	3.3413e-05	ABRE3HVA22	0.0001309
Motif22	GTACW	GTAC[AT]	M0207	0.933	30	SBP-box	8.6207e-05	AtSPL3	3.3413e-05	ABRE3HVA22	0.0001309
Motif22	GTACW	GTAC[AT]	M0208	0.828	29	SBP-box	8.6207e-05	AtSPL3	3.3413e-05	ABRE3HVA22	0.0001309
Motif22	GTACW	GTAC[AT]	M0209	0.69	29	SBP-box	8.6207e-05	AtSPL3	3.3413e-05	ABRE3HVA22	0.0001309
Motif22	GTACW	GTAC[AT]	M0210	0.621	29	SBP-box	8.6207e-05	AtSPL3	3.3413e-05	ABRE3HVA22	0.0001309
Motif22	GTACW	GTAC[AT]	M0211	0.724	29	SBP-box	8.6207e-05	AtSPL3	3.3413e-05	ABRE3HVA22	0.0001309
Motif22	GTACW	GTAC[AT]	M0212	0.586	29	SBP-box	8.6207e-05	AtSPL3	3.3413e-05	ABRE3HVA22	0.0001309
Motif22	GTACW	GTAC[AT]	M0213	0.759	29	SBP-box	8.6207e-05	AtSPL3	3.3413e-05	ABRE3HVA22	0.0001309
Motif22	GTACW	GTAC[AT]	M0214	0.724	29	SBP-box	8.6207e-05	AtSPL3	3.3413e-05	ABRE3HVA22	0.0001309
Motif22	GTACW	GTAC[AT]	M0215	0.714	28	SBP-box	8.6207e-05	AtSPL3	3.3413e-05	ABRE3HVA22	0.0001309
Motif22	GTACW	GTAC[AT]	M0216	0.857	28	SBP-box	8.6207e-05	AtSPL3	3.3413e-05	ABRE3HVA22	0.0001309
Motif22	GTACW	GTAC[AT]	M0217	0.571	28	SBP-box	8.6207e-05	AtSPL3	3.3413e-05	ABRE3HVA22	0.0001309
Motif22	GTACW	GTAC[AT]	M0218	0.714	28	SBP-box	8.6207e-05	AtSPL3	3.3413e-05	ABRE3HVA22	0.0001309
Motif22	GTACW	GTAC[AT]	M0219	0.857	28	SBP-box	8.6207e-05	AtSPL3	3.3413e-05	ABRE3HVA22	0.0001309
Motif22	GTACW	GTAC[AT]	M0220	0.679	28	SBP-box	8.6207e-05	AtSPL3	3.3413e-05	ABRE3HVA22	0.0001309
Motif22	GTACW	GTAC[AT]	M0221	0.679	28	SBP-box	8.6207e-05	AtSPL3	3.3413e-05	ABRE3HVA22	0.0001309
Motif22	GTACW	GTAC[AT]	M0222	0.714	28	SBP-box	8.6207e-05	AtSPL3	3.3413e-05	ABRE3HVA22	0.0001309
Motif22	GTACW	GTAC[AT]	M0223	0.821	28	SBP-box	8.6207e-05	AtSPL3	3.3413e-05	ABRE3HVA22	0.0001309
Motif22	GTACW	GTAC[AT]	M0224	0.821	28	SBP-box	8.6207e-05	AtSPL3	3.3413e-05	ABRE3HVA22	0.0001309
Motif22	GTACW	GTAC[AT]	M0225	0.786	28	SBP-box	8.6207e-05	AtSPL3	3.3413e-05	ABRE3HVA22	0.0001309
Motif22	GTACW	GTAC[AT]	M0226	0.929	28	SBP-box	8.6207e-05	AtSPL3	3.3413e-05	ABRE3HVA22	0.0001309
Motif22	GTACW	GTAC[AT]	M0227	0.786	28	SBP-box	8.6207e-05	AtSPL3	3.3413e-05	ABRE3HVA22	0.0001309
Motif22	GTACW	GTAC[AT]	M0228	0.704	27	SBP-box	8.6207e-05	AtSPL3	3.3413e-05	ABRE3HVA22	0.0001309
Motif22	GTACW	GTAC[AT]	M0229	0.63	27	SBP-box	8.6207e-05	AtSPL3	3.3413e-05	ABRE3HVA22	0.0001309
Motif22	GTACW	GTAC[AT]	M0230	0.704	27	SBP-box	8.6207e-05	AtSPL3	3.3413e-05	ABRE3HVA22	0.0001309
Motif22	GTACW	GTAC[AT]	M0231	0.852	27	SBP-box	8.6207e-05	AtSPL3	3.3413e-05	ABRE3HVA22	0.0001309
Motif22	GTACW	GTAC[AT]	M0232	0.654	26	SBP-box	8.6207e-05	AtSPL3	3.3413e-05	ABRE3HVA22	0.0001309
Motif22	GTACW	GTAC[AT]	M0233	0.769	26	SBP-box	8.6207e-05	AtSPL3	3.3413e-05	ABRE3HVA22	0.0001309
Motif22	GTACW	GTAC[AT]	M0234	0.654	26	SBP-box	8.6207e-05	AtSPL3	3.3413e-05	ABRE3HVA22	0.0001309
Motif22	GTACW	GTAC[AT]	M0235	0.769	26	SBP-box	8.6207e-05	AtSPL3	3.3413e-05	ABRE3HVA22	0.0001309
Motif22	GTACW	GTAC[AT]	M0236	0.692	26	SBP-box	8.6207e-05	AtSPL3	3.3413e-05	ABRE3HVA22	0.0001309
Motif22	GTACW	GTAC[AT]	M0237	0.654	26	SBP-box	8.6207e-05	AtSPL3	3.3413e-05	ABRE3HVA22	0.0001309
Motif22	GTACW	GTAC[AT]	M0238	0.808	26	SBP-box	8.6207e-05	AtSPL3	3.3413e-05	ABRE3HVA22	0.0001309
Motif22	GTACW	GTAC[AT]	M0239	0.846	26	SBP-box	8.6207e-05	AtSPL3	3.3413e-05	ABRE3HVA22	0.0001309
Motif22	GTACW	GTAC[AT]	M0240	0.654	26	SBP-box	8.6207e-05	AtSPL3	3.3413e-05	ABRE3HVA22	0.0001309
Motif22	GTACW	GTAC[AT]	M0241	0.84	25	SBP-box	8.6207e-05	AtSPL3	3.3413e-05	ABRE3HVA22	0.0001309
Motif22	GTACW	GTAC[AT]	M0242	0.84	25	SBP-box	8.6207e-05	AtSPL3	3.3413e-05	ABRE3HVA22	0.0001309
Motif22	GTACW	GTAC[AT]	M0243	0.72	25	SBP-box	8.6207e-05	AtSPL3	3.3413e-05	ABRE3HVA22	0.0001309
Motif22	GTACW	GTAC[AT]	M0244	0.68	25	SBP-box	8.6207e-05	AtSPL3	3.3413e-05	ABRE3HVA22	0.0001309
Motif22	GTACW	GTAC[AT]	M0245	0.84	25	SBP-box	8.6207e-05	AtSPL3	3.3413e-05	ABRE3HVA22	0.0001309
Motif22	GTACW	GTAC[AT]	M0246	0.8	25	SBP-box	8.6207e-05	AtSPL3	3.3413e-05	ABRE3HVA22	0.0001309
Motif22	GTACW	GTAC[AT]	M0247	0.8	25	SBP-box	8.6207e-05	AtSPL3	3.3413e-05	ABRE3HVA22	0.0001309
Motif22	GTACW	GTAC[AT]	M0248	0.64	25	SBP-box	8.6207e-05	AtSPL3	3.3413e-05	ABRE3HVA22	0.0001309
Motif22	GTACW	GTAC[AT]	M0249	0.8	25	SBP-box	8.6207e-05	AtSPL3	3.3413e-05	ABRE3HVA22	0.0001309
Motif22	GTACW	GTAC[AT]	M0250	0.84	25	SBP-box	8.6207e-05	AtSPL3	3.3413e-05	ABRE3HVA22	0.0001309
Motif22	GTACW	GTAC[AT]	M0251	0.792	24	SBP-box	8.6207e-05	AtSPL3	3.3413e-05	ABRE3HVA22	0.0001309
Motif22	GTACW	GTAC[AT]	M0252	0.75	24	SBP-box	8.6207e-05	AtSPL3	3.3413e-05	ABRE3HVA22	0.0001309
Motif22	GTACW	GTAC[AT]	M0253	0.75	24	SBP-box	8.6207e-05	AtSPL3	3.3413e-05	ABRE3HVA22	0.0001309
Motif22	GTACW	GTAC[AT]	M0254	0.833	24	SBP-box	8.6207e-05	AtSPL3	3.3413e-05	ABRE3HVA22	0.0001309
Motif22	GTACW	GTAC[AT]	M0255	0.875	24	SBP-box	8.6207e-05	AtSPL3	3.3413e-05	ABRE3HVA22	0.0001309
Motif22	GTACW	GTAC[AT]	M0256	0.75	24	SBP-box	8.6207e-05	AtSPL3	3.3413e-05	ABRE3HVA22	0.0001309
Motif22	GTACW	GTAC[AT]	M0257	0.792	24	SBP-box	8.6207e-05	AtSPL3	3.3413e-05	ABRE3HVA22	0.0001309
Motif22	GTACW	GTAC[AT]	M0258	0.792	24	SBP-box	8.6207e-05	AtSPL3	3.3413e-05	ABRE3HVA22	0.0001309
Motif22	GTACW	GTAC[AT]	M0259	0.875	24	SBP-box	8.6207e-05	AtSPL3	3.3413e-05	ABRE3HVA22	0.0001309
Motif22	GTACW	GTAC[AT]	M0260	0.792	24	SBP-box	8.6207e-05	AtSPL3	3.3413e-05	ABRE3HVA22	0.0001309
Motif22	GTACW	GTAC[AT]	M0261	0.917	24	SBP-box	8.6207e-05	AtSPL3	3.3413e-05	ABRE3HVA22	0.0001309
Motif22	GTACW	GTAC[AT]	M0262	0.625	24	SBP-box	8.6207e-05	AtSPL3	3.3413e-05	ABRE3HVA22	0.0001309
Motif22	GTACW	GTAC[AT]	M0263	0.833	24	SBP-box	8.6207e-05	AtSPL3	3.3413e-05	ABRE3HVA22	0.0001309
Motif22	GTACW	GTAC[AT]	M0264	0.875	24	SBP-box	8.6207e-05	AtSPL3	3.3413e-05	ABRE3HVA22	0.0001309
Motif22	GTACW	GTAC[AT]	M0265	0.826	23	SBP-box	8.6207e-05	AtSPL3	3.3413e-05	ABRE3HVA22	0.0001309
Motif22	GTACW	GTAC[AT]	M0266	0.826	23	SBP-box	8.6207e-05	AtSPL3	3.3413e-05	ABRE3HVA22	0.0001309
Motif22	GTACW	GTAC[AT]	M0267	0.652	23	SBP-box	8.6207e-05	AtSPL3	3.3413e-05	ABRE3HVA22	0.0001309
Motif22	GTACW	GTAC[AT]	M0268	0.826	23	SBP-box	8.6207e-05	AtSPL3	3.3413e-05	ABRE3HVA22	0.0001309
Motif22	GTACW	GTAC[AT]	M0269	0.609	23	SBP-box	8.6207e-05	AtSPL3	3.3413e-05	ABRE3HVA22	0.0001309
Motif22	GTACW	GTAC[AT]	M0270	0.783	23	SBP-box	8.6207e-05	AtSPL3	3.3413e-05	ABRE3HVA22	0.0001309
Motif22	GTACW	GTAC[AT]	M0271	0.87	23	SBP-box	8.6207e-05	AtSPL3	3.3413e-05	ABRE3HVA22	0.0001309
Motif22	GTACW	GTAC[AT]	M0272	0.87	23	SBP-box	8.6207e-05	AtSPL3	3.3413e-05	ABRE3HVA22	0.0001309
Motif22	GTACW	GTAC[AT]	M0273	0.818	22	SBP-box	8.6207e-05	AtSPL3	3.3413e-05	ABRE3HVA22	0.0001309
Motif22	GTACW	GTAC[AT]	M0274	0.818	22	SBP-box	8.6207e-05	AtSPL3	3.3413e-05	ABRE3HVA22	0.0001309
Motif22	GTACW	GTAC[AT]	M0275	0.818	22	SBP-box	8.6207e-05	AtSPL3	3.3413e-05	ABRE3HVA22	0.0001309
Motif22	GTACW	GTAC[AT]	M0276	0.773	22	SBP-box	8.6207e-05	AtSPL3	3.3413e-05	ABRE3HVA22	0.0001309
Motif22	GTACW	GTAC[AT]	M0277	0.727	22	SBP-box	8.6207e-05	AtSPL3	3.3413e-05	ABRE3HVA22	0.0001309
Motif22	GTACW	GTAC[AT]	M0278	0.636	22	SBP-box	8.6207e-05	AtSPL3	3.3413e-05	ABRE3HVA22	0.0001309
Motif22	GTACW	GTAC[AT]	M0279	0.727	22	SBP-box	8.6207e-05	AtSPL3	3.3413e-05	ABRE3HVA22	0.0001309
Motif22	GTACW	GTAC[AT]	M0280	0.636	22	SBP-box	8.6207e-05	AtSPL3	3.3413e-05	ABRE3HVA22	0.0001309
Motif22	GTACW	GTAC[AT]	M0281	0.727	22	SBP-box	8.6207e-05	AtSPL3	3.3413e-05	ABRE3HVA22	0.0001309
Motif22	GTACW	GTAC[AT]	M0282	0.955	22	SBP-box	8.6207e-05	AtSPL3	3.3413e-05	ABRE3HVA22	0.0001309
Motif22	GTACW	GTAC[AT]	M0283	0.818	22	SBP-box	8.6207e-05	AtSPL3	3.3413e-05	ABRE3HVA22	0.0001309
Motif22	GTACW	GTAC[AT]	M0284	0.636	22	SBP-box	8.6207e-05	AtSPL3	3.3413e-05	ABRE3HVA22	0.0001309
Motif22	GTACW	GTAC[AT]	M0285	0.773	22	SBP-box	8.6207e-05	AtSPL3	3.3413e-05	ABRE3HVA22	0.0001309
Motif22	GTACW	GTAC[AT]	M0286	0.762	21	SBP-box	8.6207e-05	AtSPL3	3.3413e-05	ABRE3HVA22	0.0001309
Motif22	GTACW	GTAC[AT]	M0287	0.81	21	SBP-box	8.6207e-05	AtSPL3	3.3413e-05	ABRE3HVA22	0.0001309
Motif22	GTACW	GTAC[AT]	M0288	0.714	21	SBP-box	8.6207e-05	AtSPL3	3.3413e-05	ABRE3HVA22	0.0001309
Motif22	GTACW	GTAC[AT]	M0289	0.81	21	SBP-box	8.6207e-05	AtSPL3	3.3413e-05	ABRE3HVA22	0.0001309
Motif22	GTACW	GTAC[AT]	M0290	0.619	21	SBP-box	8.6207e-05	AtSPL3	3.3413e-05	ABRE3HVA22	0.0001309
Motif22	GTACW	GTAC[AT]	M0291	0.81	21	SBP-box	8.6207e-05	AtSPL3	3.3413e-05	ABRE3HVA22	0.0001309
Motif22	GTACW	GTAC[AT]	M0292	0.714	21	SBP-box	8.6207e-05	AtSPL3	3.3413e-05	ABRE3HVA22	0.0001309
Motif22	GTACW	GTAC[AT]	M0293	0.857	21	SBP-box	8.6207e-05	AtSPL3	3.3413e-05	ABRE3HVA22	0.0001309
Motif22	GTACW	GTAC[AT]	M0294	0.81	21	SBP-box	8.6207e-05	AtSPL3	3.3413e-05	ABRE3HVA22	0.0001309
Motif22	GTACW	GTAC[AT]	M0295	0.857	21	SBP-box	8.6207e-05	AtSPL3	3.3413e-05	ABRE3HVA22	0.0001309
Motif22	GTACW	GTAC[AT]	M0296	0.714	21	SBP-box	8.6207e-05	AtSPL3	3.3413e-05	ABRE3HVA22	0.0001309
Motif22	GTACW	GTAC[AT]	M0297	0.857	21	SBP-box	8.6207e-05	AtSPL3	3.3413e-05	ABRE3HVA22	0.0001309
Motif22	GTACW	GTAC[AT]	M0298	0.85	20	SBP-box	8.6207e-05	AtSPL3	3.3413e-05	ABRE3HVA22	0.0001309
Motif22	GTACW	GTAC[AT]	M0299	0.75	20	SBP-box	8.6207e-05	AtSPL3	3.3413e-05	ABRE3HVA22	0.0001309
Motif22	GTACW	GTAC[AT]	M0301	0.8	20	SBP-box	8.6207e-05	AtSPL3	3.3413e-05	ABRE3HVA22	0.0001309
Motif22	GTACW	GTAC[AT]	M0302	0.7	20	SBP-box	8.6207e-05	AtSPL3	3.3413e-05	ABRE3HVA22	0.0001309
Motif22	GTACW	GTAC[AT]	M0303	0.75	20	SBP-box	8.6207e-05	AtSPL3	3.3413e-05	ABRE3HVA22	0.0001309
Motif22	GTACW	GTAC[AT]	M0304	0.8	20	SBP-box	8.6207e-05	AtSPL3	3.3413e-05	ABRE3HVA22	0.0001309
Motif22	GTACW	GTAC[AT]	M0305	0.65	20	SBP-box	8.6207e-05	AtSPL3	3.3413e-05	ABRE3HVA22	0.0001309
Motif22	GTACW	GTAC[AT]	M0306	0.6	20	SBP-box	8.6207e-05	AtSPL3	3.3413e-05	ABRE3HVA22	0.0001309
Motif22	GTACW	GTAC[AT]	M0307	0.85	20	SBP-box	8.6207e-05	AtSPL3	3.3413e-05	ABRE3HVA22	0.0001309
Motif22	GTACW	GTAC[AT]	M0308	0.85	20	SBP-box	8.6207e-05	AtSPL3	3.3413e-05	ABRE3HVA22	0.0001309
Motif22	GTACW	GTAC[AT]	M0309	0.8	20	SBP-box	8.6207e-05	AtSPL3	3.3413e-05	ABRE3HVA22	0.0001309
Motif22	GTACW	GTAC[AT]	M0310	0.85	20	SBP-box	8.6207e-05	AtSPL3	3.3413e-05	ABRE3HVA22	0.0001309
Motif22	GTACW	GTAC[AT]	M0311	0.95	20	SBP-box	8.6207e-05	AtSPL3	3.3413e-05	ABRE3HVA22	0.0001309
Motif22	GTACW	GTAC[AT]	M0312	0.85	20	SBP-box	8.6207e-05	AtSPL3	3.3413e-05	ABRE3HVA22	0.0001309
Motif22	GTACW	GTAC[AT]	M0313	0.65	20	SBP-box	8.6207e-05	AtSPL3	3.3413e-05	ABRE3HVA22	0.0001309
Motif22	GTACW	GTAC[AT]	M0314	0.85	20	SBP-box	8.6207e-05	AtSPL3	3.3413e-05	ABRE3HVA22	0.0001309
Motif22	GTACW	GTAC[AT]	M0315	0.842	19	SBP-box	8.6207e-05	AtSPL3	3.3413e-05	ABRE3HVA22	0.0001309
Motif22	GTACW	GTAC[AT]	M0316	0.737	19	SBP-box	8.6207e-05	AtSPL3	3.3413e-05	ABRE3HVA22	0.0001309
Motif22	GTACW	GTAC[AT]	M0317	0.789	19	SBP-box	8.6207e-05	AtSPL3	3.3413e-05	ABRE3HVA22	0.0001309
Motif22	GTACW	GTAC[AT]	M0318	0.737	19	SBP-box	8.6207e-05	AtSPL3	3.3413e-05	ABRE3HVA22	0.0001309
Motif22	GTACW	GTAC[AT]	M0319	0.737	19	SBP-box	8.6207e-05	AtSPL3	3.3413e-05	ABRE3HVA22	0.0001309
Motif22	GTACW	GTAC[AT]	M0320	0.737	19	SBP-box	8.6207e-05	AtSPL3	3.3413e-05	ABRE3HVA22	0.0001309
Motif22	GTACW	GTAC[AT]	M0322	0.632	19	SBP-box	8.6207e-05	AtSPL3	3.3413e-05	ABRE3HVA22	0.0001309
Motif22	GTACW	GTAC[AT]	M0323	0.842	19	SBP-box	8.6207e-05	AtSPL3	3.3413e-05	ABRE3HVA22	0.0001309
Motif22	GTACW	GTAC[AT]	M0324	0.684	19	SBP-box	8.6207e-05	AtSPL3	3.3413e-05	ABRE3HVA22	0.0001309
Motif22	GTACW	GTAC[AT]	M0325	0.789	19	SBP-box	8.6207e-05	AtSPL3	3.3413e-05	ABRE3HVA22	0.0001309
Motif22	GTACW	GTAC[AT]	M0326	0.895	19	SBP-box	8.6207e-05	AtSPL3	3.3413e-05	ABRE3HVA22	0.0001309
Motif22	GTACW	GTAC[AT]	M0327	0.737	19	SBP-box	8.6207e-05	AtSPL3	3.3413e-05	ABRE3HVA22	0.0001309
Motif22	GTACW	GTAC[AT]	M0328	0.684	19	SBP-box	8.6207e-05	AtSPL3	3.3413e-05	ABRE3HVA22	0.0001309
Motif22	GTACW	GTAC[AT]	M0329	0.789	19	SBP-box	8.6207e-05	AtSPL3	3.3413e-05	ABRE3HVA22	0.0001309
Motif22	GTACW	GTAC[AT]	M0330	1	19	SBP-box	8.6207e-05	AtSPL3	3.3413e-05	ABRE3HVA22	0.0001309
Motif22	GTACW	GTAC[AT]	M0331	0.889	18	SBP-box	8.6207e-05	AtSPL3	3.3413e-05	ABRE3HVA22	0.0001309
Motif22	GTACW	GTAC[AT]	M0332	0.833	18	SBP-box	8.6207e-05	AtSPL3	3.3413e-05	ABRE3HVA22	0.0001309
Motif22	GTACW	GTAC[AT]	M0333	0.833	18	SBP-box	8.6207e-05	AtSPL3	3.3413e-05	ABRE3HVA22	0.0001309
Motif22	GTACW	GTAC[AT]	M0334	0.722	18	SBP-box	8.6207e-05	AtSPL3	3.3413e-05	ABRE3HVA22	0.0001309
Motif22	GTACW	GTAC[AT]	M0335	0.824	17	SBP-box	8.6207e-05	AtSPL3	3.3413e-05	ABRE3HVA22	0.0001309
Motif22	GTACW	GTAC[AT]	M0336	0.889	18	SBP-box	8.6207e-05	AtSPL3	3.3413e-05	ABRE3HVA22	0.0001309
Motif22	GTACW	GTAC[AT]	M0337	0.889	18	SBP-box	8.6207e-05	AtSPL3	3.3413e-05	ABRE3HVA22	0.0001309
Motif22	GTACW	GTAC[AT]	M0338	0.722	18	SBP-box	8.6207e-05	AtSPL3	3.3413e-05	ABRE3HVA22	0.0001309
Motif22	GTACW	GTAC[AT]	M0339	0.722	18	SBP-box	8.6207e-05	AtSPL3	3.3413e-05	ABRE3HVA22	0.0001309
Motif22	GTACW	GTAC[AT]	M0340	0.778	18	SBP-box	8.6207e-05	AtSPL3	3.3413e-05	ABRE3HVA22	0.0001309
Motif22	GTACW	GTAC[AT]	M0341	0.889	18	SBP-box	8.6207e-05	AtSPL3	3.3413e-05	ABRE3HVA22	0.0001309
Motif22	GTACW	GTAC[AT]	M0342	0.667	18	SBP-box	8.6207e-05	AtSPL3	3.3413e-05	ABRE3HVA22	0.0001309
Motif22	GTACW	GTAC[AT]	M0343	0.667	18	SBP-box	8.6207e-05	AtSPL3	3.3413e-05	ABRE3HVA22	0.0001309
Motif22	GTACW	GTAC[AT]	M0344	0.889	18	SBP-box	8.6207e-05	AtSPL3	3.3413e-05	ABRE3HVA22	0.0001309
Motif22	GTACW	GTAC[AT]	M0345	0.944	18	SBP-box	8.6207e-05	AtSPL3	3.3413e-05	ABRE3HVA22	0.0001309
Motif22	GTACW	GTAC[AT]	M0346	0.778	18	SBP-box	8.6207e-05	AtSPL3	3.3413e-05	ABRE3HVA22	0.0001309
Motif22	GTACW	GTAC[AT]	M0347	0.778	18	SBP-box	8.6207e-05	AtSPL3	3.3413e-05	ABRE3HVA22	0.0001309
Motif22	GTACW	GTAC[AT]	M0348	0.833	18	SBP-box	8.6207e-05	AtSPL3	3.3413e-05	ABRE3HVA22	0.0001309
Motif22	GTACW	GTAC[AT]	M0349	0.722	18	SBP-box	8.6207e-05	AtSPL3	3.3413e-05	ABRE3HVA22	0.0001309
Motif22	GTACW	GTAC[AT]	M0350	0.778	18	SBP-box	8.6207e-05	AtSPL3	3.3413e-05	ABRE3HVA22	0.0001309
Motif22	GTACW	GTAC[AT]	M0351	0.833	18	SBP-box	8.6207e-05	AtSPL3	3.3413e-05	ABRE3HVA22	0.0001309
Motif22	GTACW	GTAC[AT]	M0352	0.778	18	SBP-box	8.6207e-05	AtSPL3	3.3413e-05	ABRE3HVA22	0.0001309
Motif22	GTACW	GTAC[AT]	M0353	0.882	17	SBP-box	8.6207e-05	AtSPL3	3.3413e-05	ABRE3HVA22	0.0001309
Motif22	GTACW	GTAC[AT]	M0354	0.882	17	SBP-box	8.6207e-05	AtSPL3	3.3413e-05	ABRE3HVA22	0.0001309
Motif22	GTACW	GTAC[AT]	M0355	0.824	17	SBP-box	8.6207e-05	AtSPL3	3.3413e-05	ABRE3HVA22	0.0001309
Motif22	GTACW	GTAC[AT]	M0356	0.941	17	SBP-box	8.6207e-05	AtSPL3	3.3413e-05	ABRE3HVA22	0.0001309
Motif22	GTACW	GTAC[AT]	M0357	0.765	17	SBP-box	8.6207e-05	AtSPL3	3.3413e-05	ABRE3HVA22	0.0001309
Motif22	GTACW	GTAC[AT]	M0358	0.824	17	SBP-box	8.6207e-05	AtSPL3	3.3413e-05	ABRE3HVA22	0.0001309
Motif22	GTACW	GTAC[AT]	M0359	0.824	17	SBP-box	8.6207e-05	AtSPL3	3.3413e-05	ABRE3HVA22	0.0001309
Motif22	GTACW	GTAC[AT]	M0360	0.824	17	SBP-box	8.6207e-05	AtSPL3	3.3413e-05	ABRE3HVA22	0.0001309
Motif22	GTACW	GTAC[AT]	M0361	0.824	17	SBP-box	8.6207e-05	AtSPL3	3.3413e-05	ABRE3HVA22	0.0001309
Motif22	GTACW	GTAC[AT]	M0362	0.765	17	SBP-box	8.6207e-05	AtSPL3	3.3413e-05	ABRE3HVA22	0.0001309
Motif22	GTACW	GTAC[AT]	M0363	0.647	17	SBP-box	8.6207e-05	AtSPL3	3.3413e-05	ABRE3HVA22	0.0001309
Motif22	GTACW	GTAC[AT]	M0364	0.941	17	SBP-box	8.6207e-05	AtSPL3	3.3413e-05	ABRE3HVA22	0.0001309
Motif22	GTACW	GTAC[AT]	M0365	0.706	17	SBP-box	8.6207e-05	AtSPL3	3.3413e-05	ABRE3HVA22	0.0001309
Motif22	GTACW	GTAC[AT]	M0366	0.647	17	SBP-box	8.6207e-05	AtSPL3	3.3413e-05	ABRE3HVA22	0.0001309
Motif22	GTACW	GTAC[AT]	M0367	0.647	17	SBP-box	8.6207e-05	AtSPL3	3.3413e-05	ABRE3HVA22	0.0001309
Motif22	GTACW	GTAC[AT]	M0368	0.588	17	SBP-box	8.6207e-05	AtSPL3	3.3413e-05	ABRE3HVA22	0.0001309
Motif22	GTACW	GTAC[AT]	M0369	0.765	17	SBP-box	8.6207e-05	AtSPL3	3.3413e-05	ABRE3HVA22	0.0001309
Motif22	GTACW	GTAC[AT]	M0370	0.824	17	SBP-box	8.6207e-05	AtSPL3	3.3413e-05	ABRE3HVA22	0.0001309
Motif22	GTACW	GTAC[AT]	M0371	0.941	17	SBP-box	8.6207e-05	AtSPL3	3.3413e-05	ABRE3HVA22	0.0001309
Motif22	GTACW	GTAC[AT]	M0372	0.706	17	SBP-box	8.6207e-05	AtSPL3	3.3413e-05	ABRE3HVA22	0.0001309
Motif22	GTACW	GTAC[AT]	M0373	0.75	16	SBP-box	8.6207e-05	AtSPL3	3.3413e-05	ABRE3HVA22	0.0001309
Motif22	GTACW	GTAC[AT]	M0374	0.875	16	SBP-box	8.6207e-05	AtSPL3	3.3413e-05	ABRE3HVA22	0.0001309
Motif22	GTACW	GTAC[AT]	M0375	1	16	SBP-box	8.6207e-05	AtSPL3	3.3413e-05	ABRE3HVA22	0.0001309
Motif22	GTACW	GTAC[AT]	M0376	0.938	16	SBP-box	8.6207e-05	AtSPL3	3.3413e-05	ABRE3HVA22	0.0001309
Motif22	GTACW	GTAC[AT]	M0377	0.688	16	SBP-box	8.6207e-05	AtSPL3	3.3413e-05	ABRE3HVA22	0.0001309
Motif22	GTACW	GTAC[AT]	M0378	0.875	16	SBP-box	8.6207e-05	AtSPL3	3.3413e-05	ABRE3HVA22	0.0001309
Motif22	GTACW	GTAC[AT]	M0379	0.812	16	SBP-box	8.6207e-05	AtSPL3	3.3413e-05	ABRE3HVA22	0.0001309
Motif22	GTACW	GTAC[AT]	M0380	0.938	16	SBP-box	8.6207e-05	AtSPL3	3.3413e-05	ABRE3HVA22	0.0001309
Motif22	GTACW	GTAC[AT]	M0381	0.938	16	SBP-box	8.6207e-05	AtSPL3	3.3413e-05	ABRE3HVA22	0.0001309
Motif22	GTACW	GTAC[AT]	M0382	0.938	16	SBP-box	8.6207e-05	AtSPL3	3.3413e-05	ABRE3HVA22	0.0001309
Motif22	GTACW	GTAC[AT]	M0383	0.875	16	SBP-box	8.6207e-05	AtSPL3	3.3413e-05	ABRE3HVA22	0.0001309
Motif22	GTACW	GTAC[AT]	M0384	0.812	16	SBP-box	8.6207e-05	AtSPL3	3.3413e-05	ABRE3HVA22	0.0001309
Motif22	GTACW	GTAC[AT]	M0385	0.75	16	SBP-box	8.6207e-05	AtSPL3	3.3413e-05	ABRE3HVA22	0.0001309
Motif22	GTACW	GTAC[AT]	M0386	0.812	16	SBP-box	8.6207e-05	AtSPL3	3.3413e-05	ABRE3HVA22	0.0001309
Motif22	GTACW	GTAC[AT]	M0387	0.812	16	SBP-box	8.6207e-05	AtSPL3	3.3413e-05	ABRE3HVA22	0.0001309
Motif22	GTACW	GTAC[AT]	M0388	0.812	16	SBP-box	8.6207e-05	AtSPL3	3.3413e-05	ABRE3HVA22	0.0001309
Motif22	GTACW	GTAC[AT]	M0389	0.75	16	SBP-box	8.6207e-05	AtSPL3	3.3413e-05	ABRE3HVA22	0.0001309
Motif22	GTACW	GTAC[AT]	M0390	0.875	16	SBP-box	8.6207e-05	AtSPL3	3.3413e-05	ABRE3HVA22	0.0001309
Motif22	GTACW	GTAC[AT]	M0391	0.6	15	SBP-box	8.6207e-05	AtSPL3	3.3413e-05	ABRE3HVA22	0.0001309
Motif22	GTACW	GTAC[AT]	M0392	0.733	15	SBP-box	8.6207e-05	AtSPL3	3.3413e-05	ABRE3HVA22	0.0001309
Motif22	GTACW	GTAC[AT]	M0393	0.733	15	SBP-box	8.6207e-05	AtSPL3	3.3413e-05	ABRE3HVA22	0.0001309
Motif22	GTACW	GTAC[AT]	M0394	0.733	15	SBP-box	8.6207e-05	AtSPL3	3.3413e-05	ABRE3HVA22	0.0001309
Motif22	GTACW	GTAC[AT]	M0395	0.733	15	SBP-box	8.6207e-05	AtSPL3	3.3413e-05	ABRE3HVA22	0.0001309
Motif22	GTACW	GTAC[AT]	M0396	0.8	15	SBP-box	8.6207e-05	AtSPL3	3.3413e-05	ABRE3HVA22	0.0001309
Motif22	GTACW	GTAC[AT]	M0397	0.733	15	SBP-box	8.6207e-05	AtSPL3	3.3413e-05	ABRE3HVA22	0.0001309
Motif22	GTACW	GTAC[AT]	M0398	0.733	15	SBP-box	8.6207e-05	AtSPL3	3.3413e-05	ABRE3HVA22	0.0001309
Motif22	GTACW	GTAC[AT]	M0399	0.8	15	SBP-box	8.6207e-05	AtSPL3	3.3413e-05	ABRE3HVA22	0.0001309
Motif22	GTACW	GTAC[AT]	M0400	0.667	15	SBP-box	8.6207e-05	AtSPL3	3.3413e-05	ABRE3HVA22	0.0001309
Motif22	GTACW	GTAC[AT]	M0401	0.733	15	SBP-box	8.6207e-05	AtSPL3	3.3413e-05	ABRE3HVA22	0.0001309
Motif22	GTACW	GTAC[AT]	M0402	1	15	SBP-box	8.6207e-05	AtSPL3	3.3413e-05	ABRE3HVA22	0.0001309
Motif22	GTACW	GTAC[AT]	M0403	0.733	15	SBP-box	8.6207e-05	AtSPL3	3.3413e-05	ABRE3HVA22	0.0001309
Motif22	GTACW	GTAC[AT]	M0404	0.667	15	SBP-box	8.6207e-05	AtSPL3	3.3413e-05	ABRE3HVA22	0.0001309
Motif22	GTACW	GTAC[AT]	M0405	0.867	15	SBP-box	8.6207e-05	AtSPL3	3.3413e-05	ABRE3HVA22	0.0001309
Motif22	GTACW	GTAC[AT]	M0406	0.8	15	SBP-box	8.6207e-05	AtSPL3	3.3413e-05	ABRE3HVA22	0.0001309
Motif22	GTACW	GTAC[AT]	M0407	0.6	15	SBP-box	8.6207e-05	AtSPL3	3.3413e-05	ABRE3HVA22	0.0001309
Motif22	GTACW	GTAC[AT]	M0408	0.667	15	SBP-box	8.6207e-05	AtSPL3	3.3413e-05	ABRE3HVA22	0.0001309
Motif22	GTACW	GTAC[AT]	M0410	0.929	14	SBP-box	8.6207e-05	AtSPL3	3.3413e-05	ABRE3HVA22	0.0001309
Motif22	GTACW	GTAC[AT]	M0411	0.786	14	SBP-box	8.6207e-05	AtSPL3	3.3413e-05	ABRE3HVA22	0.0001309
Motif22	GTACW	GTAC[AT]	M0412	0.929	14	SBP-box	8.6207e-05	AtSPL3	3.3413e-05	ABRE3HVA22	0.0001309
Motif22	GTACW	GTAC[AT]	M0413	0.929	14	SBP-box	8.6207e-05	AtSPL3	3.3413e-05	ABRE3HVA22	0.0001309
Motif22	GTACW	GTAC[AT]	M0414	0.786	14	SBP-box	8.6207e-05	AtSPL3	3.3413e-05	ABRE3HVA22	0.0001309
Motif22	GTACW	GTAC[AT]	M0415	0.929	14	SBP-box	8.6207e-05	AtSPL3	3.3413e-05	ABRE3HVA22	0.0001309
Motif22	GTACW	GTAC[AT]	M0416	0.857	14	SBP-box	8.6207e-05	AtSPL3	3.3413e-05	ABRE3HVA22	0.0001309
Motif22	GTACW	GTAC[AT]	M0417	0.714	14	SBP-box	8.6207e-05	AtSPL3	3.3413e-05	ABRE3HVA22	0.0001309
Motif22	GTACW	GTAC[AT]	M0418	0.571	14	SBP-box	8.6207e-05	AtSPL3	3.3413e-05	ABRE3HVA22	0.0001309
Motif22	GTACW	GTAC[AT]	M0419	1	14	SBP-box	8.6207e-05	AtSPL3	3.3413e-05	ABRE3HVA22	0.0001309
Motif22	GTACW	GTAC[AT]	M0420	0.643	14	SBP-box	8.6207e-05	AtSPL3	3.3413e-05	ABRE3HVA22	0.0001309
Motif22	GTACW	GTAC[AT]	M0421	0.857	14	SBP-box	8.6207e-05	AtSPL3	3.3413e-05	ABRE3HVA22	0.0001309
Motif22	GTACW	GTAC[AT]	M0422	0.714	14	SBP-box	8.6207e-05	AtSPL3	3.3413e-05	ABRE3HVA22	0.0001309
Motif22	GTACW	GTAC[AT]	M0423	0.786	14	SBP-box	8.6207e-05	AtSPL3	3.3413e-05	ABRE3HVA22	0.0001309
Motif22	GTACW	GTAC[AT]	M0424	0.923	13	SBP-box	8.6207e-05	AtSPL3	3.3413e-05	ABRE3HVA22	0.0001309
Motif22	GTACW	GTAC[AT]	M0425	0.769	13	SBP-box	8.6207e-05	AtSPL3	3.3413e-05	ABRE3HVA22	0.0001309
Motif22	GTACW	GTAC[AT]	M0426	0.769	13	SBP-box	8.6207e-05	AtSPL3	3.3413e-05	ABRE3HVA22	0.0001309
Motif22	GTACW	GTAC[AT]	M0427	0.769	13	SBP-box	8.6207e-05	AtSPL3	3.3413e-05	ABRE3HVA22	0.0001309
Motif22	GTACW	GTAC[AT]	M0428	0.769	13	SBP-box	8.6207e-05	AtSPL3	3.3413e-05	ABRE3HVA22	0.0001309
Motif22	GTACW	GTAC[AT]	M0429	0.923	13	SBP-box	8.6207e-05	AtSPL3	3.3413e-05	ABRE3HVA22	0.0001309
Motif22	GTACW	GTAC[AT]	M0430	0.923	13	SBP-box	8.6207e-05	AtSPL3	3.3413e-05	ABRE3HVA22	0.0001309
Motif22	GTACW	GTAC[AT]	M0431	0.846	13	SBP-box	8.6207e-05	AtSPL3	3.3413e-05	ABRE3HVA22	0.0001309
Motif22	GTACW	GTAC[AT]	M0432	1	13	SBP-box	8.6207e-05	AtSPL3	3.3413e-05	ABRE3HVA22	0.0001309
Motif22	GTACW	GTAC[AT]	M0433	0.615	13	SBP-box	8.6207e-05	AtSPL3	3.3413e-05	ABRE3HVA22	0.0001309
Motif22	GTACW	GTAC[AT]	M0434	0.769	13	SBP-box	8.6207e-05	AtSPL3	3.3413e-05	ABRE3HVA22	0.0001309
Motif22	GTACW	GTAC[AT]	M0435	0.769	13	SBP-box	8.6207e-05	AtSPL3	3.3413e-05	ABRE3HVA22	0.0001309
Motif22	GTACW	GTAC[AT]	M0436	0.769	13	SBP-box	8.6207e-05	AtSPL3	3.3413e-05	ABRE3HVA22	0.0001309
Motif22	GTACW	GTAC[AT]	M0437	0.692	13	SBP-box	8.6207e-05	AtSPL3	3.3413e-05	ABRE3HVA22	0.0001309
Motif22	GTACW	GTAC[AT]	M0438	0.846	13	SBP-box	8.6207e-05	AtSPL3	3.3413e-05	ABRE3HVA22	0.0001309
Motif22	GTACW	GTAC[AT]	M0439	0.769	13	SBP-box	8.6207e-05	AtSPL3	3.3413e-05	ABRE3HVA22	0.0001309
Motif22	GTACW	GTAC[AT]	M0440	0.846	13	SBP-box	8.6207e-05	AtSPL3	3.3413e-05	ABRE3HVA22	0.0001309
Motif22	GTACW	GTAC[AT]	M0441	0.846	13	SBP-box	8.6207e-05	AtSPL3	3.3413e-05	ABRE3HVA22	0.0001309
Motif22	GTACW	GTAC[AT]	M0442	0.75	12	SBP-box	8.6207e-05	AtSPL3	3.3413e-05	ABRE3HVA22	0.0001309
Motif22	GTACW	GTAC[AT]	M0443	0.75	12	SBP-box	8.6207e-05	AtSPL3	3.3413e-05	ABRE3HVA22	0.0001309
Motif22	GTACW	GTAC[AT]	M0444	0.75	12	SBP-box	8.6207e-05	AtSPL3	3.3413e-05	ABRE3HVA22	0.0001309
Motif22	GTACW	GTAC[AT]	M0445	0.833	12	SBP-box	8.6207e-05	AtSPL3	3.3413e-05	ABRE3HVA22	0.0001309
Motif22	GTACW	GTAC[AT]	M0446	0.917	12	SBP-box	8.6207e-05	AtSPL3	3.3413e-05	ABRE3HVA22	0.0001309
Motif22	GTACW	GTAC[AT]	M0447	0.667	12	SBP-box	8.6207e-05	AtSPL3	3.3413e-05	ABRE3HVA22	0.0001309
Motif22	GTACW	GTAC[AT]	M0448	0.667	12	SBP-box	8.6207e-05	AtSPL3	3.3413e-05	ABRE3HVA22	0.0001309
Motif22	GTACW	GTAC[AT]	M0449	0.833	12	SBP-box	8.6207e-05	AtSPL3	3.3413e-05	ABRE3HVA22	0.0001309
Motif22	GTACW	GTAC[AT]	M0450	0.667	12	SBP-box	8.6207e-05	AtSPL3	3.3413e-05	ABRE3HVA22	0.0001309
Motif22	GTACW	GTAC[AT]	M0451	0.917	12	SBP-box	8.6207e-05	AtSPL3	3.3413e-05	ABRE3HVA22	0.0001309
Motif22	GTACW	GTAC[AT]	M0452	0.833	12	SBP-box	8.6207e-05	AtSPL3	3.3413e-05	ABRE3HVA22	0.0001309
Motif22	GTACW	GTAC[AT]	M0453	0.75	12	SBP-box	8.6207e-05	AtSPL3	3.3413e-05	ABRE3HVA22	0.0001309
Motif22	GTACW	GTAC[AT]	M0454	0.75	12	SBP-box	8.6207e-05	AtSPL3	3.3413e-05	ABRE3HVA22	0.0001309
Motif22	GTACW	GTAC[AT]	M0455	0.833	12	SBP-box	8.6207e-05	AtSPL3	3.3413e-05	ABRE3HVA22	0.0001309
Motif22	GTACW	GTAC[AT]	M0456	0.833	12	SBP-box	8.6207e-05	AtSPL3	3.3413e-05	ABRE3HVA22	0.0001309
Motif22	GTACW	GTAC[AT]	M0457	0.667	12	SBP-box	8.6207e-05	AtSPL3	3.3413e-05	ABRE3HVA22	0.0001309
Motif22	GTACW	GTAC[AT]	M0458	0.75	12	SBP-box	8.6207e-05	AtSPL3	3.3413e-05	ABRE3HVA22	0.0001309
Motif22	GTACW	GTAC[AT]	M0459	0.833	12	SBP-box	8.6207e-05	AtSPL3	3.3413e-05	ABRE3HVA22	0.0001309
Motif22	GTACW	GTAC[AT]	M0460	0.833	12	SBP-box	8.6207e-05	AtSPL3	3.3413e-05	ABRE3HVA22	0.0001309
Motif22	GTACW	GTAC[AT]	M0461	0.75	12	SBP-box	8.6207e-05	AtSPL3	3.3413e-05	ABRE3HVA22	0.0001309
Motif22	GTACW	GTAC[AT]	M0462	0.833	12	SBP-box	8.6207e-05	AtSPL3	3.3413e-05	ABRE3HVA22	0.0001309
Motif22	GTACW	GTAC[AT]	M0463	0.583	12	SBP-box	8.6207e-05	AtSPL3	3.3413e-05	ABRE3HVA22	0.0001309
Motif22	GTACW	GTAC[AT]	M0464	0.75	12	SBP-box	8.6207e-05	AtSPL3	3.3413e-05	ABRE3HVA22	0.0001309
Motif22	GTACW	GTAC[AT]	M0465	0.833	12	SBP-box	8.6207e-05	AtSPL3	3.3413e-05	ABRE3HVA22	0.0001309
Motif22	GTACW	GTAC[AT]	M0466	0.583	12	SBP-box	8.6207e-05	AtSPL3	3.3413e-05	ABRE3HVA22	0.0001309
Motif22	GTACW	GTAC[AT]	M0467	0.818	11	SBP-box	8.6207e-05	AtSPL3	3.3413e-05	ABRE3HVA22	0.0001309
Motif22	GTACW	GTAC[AT]	M0468	0.727	11	SBP-box	8.6207e-05	AtSPL3	3.3413e-05	ABRE3HVA22	0.0001309
Motif22	GTACW	GTAC[AT]	M0469	0.636	11	SBP-box	8.6207e-05	AtSPL3	3.3413e-05	ABRE3HVA22	0.0001309
Motif22	GTACW	GTAC[AT]	M0470	0.727	11	SBP-box	8.6207e-05	AtSPL3	3.3413e-05	ABRE3HVA22	0.0001309
Motif22	GTACW	GTAC[AT]	M0471	0.727	11	SBP-box	8.6207e-05	AtSPL3	3.3413e-05	ABRE3HVA22	0.0001309
Motif22	GTACW	GTAC[AT]	M0472	1	11	SBP-box	8.6207e-05	AtSPL3	3.3413e-05	ABRE3HVA22	0.0001309
Motif22	GTACW	GTAC[AT]	M0473	0.818	11	SBP-box	8.6207e-05	AtSPL3	3.3413e-05	ABRE3HVA22	0.0001309
Motif22	GTACW	GTAC[AT]	M0474	0.909	11	SBP-box	8.6207e-05	AtSPL3	3.3413e-05	ABRE3HVA22	0.0001309
Motif22	GTACW	GTAC[AT]	M0475	0.636	11	SBP-box	8.6207e-05	AtSPL3	3.3413e-05	ABRE3HVA22	0.0001309
Motif22	GTACW	GTAC[AT]	M0476	0.727	11	SBP-box	8.6207e-05	AtSPL3	3.3413e-05	ABRE3HVA22	0.0001309
Motif22	GTACW	GTAC[AT]	M0477	0.818	11	SBP-box	8.6207e-05	AtSPL3	3.3413e-05	ABRE3HVA22	0.0001309
Motif22	GTACW	GTAC[AT]	M0478	0.636	11	SBP-box	8.6207e-05	AtSPL3	3.3413e-05	ABRE3HVA22	0.0001309
Motif22	GTACW	GTAC[AT]	M0479	0.727	11	SBP-box	8.6207e-05	AtSPL3	3.3413e-05	ABRE3HVA22	0.0001309
Motif22	GTACW	GTAC[AT]	M0480	0.545	11	SBP-box	8.6207e-05	AtSPL3	3.3413e-05	ABRE3HVA22	0.0001309
Motif22	GTACW	GTAC[AT]	M0481	0.909	11	SBP-box	8.6207e-05	AtSPL3	3.3413e-05	ABRE3HVA22	0.0001309
Motif22	GTACW	GTAC[AT]	M0482	0.909	11	SBP-box	8.6207e-05	AtSPL3	3.3413e-05	ABRE3HVA22	0.0001309
Motif22	GTACW	GTAC[AT]	M0484	0.818	11	SBP-box	8.6207e-05	AtSPL3	3.3413e-05	ABRE3HVA22	0.0001309
Motif22	GTACW	GTAC[AT]	M0486	0.727	11	SBP-box	8.6207e-05	AtSPL3	3.3413e-05	ABRE3HVA22	0.0001309
Motif22	GTACW	GTAC[AT]	M0487	0.545	11	SBP-box	8.6207e-05	AtSPL3	3.3413e-05	ABRE3HVA22	0.0001309
Motif22	GTACW	GTAC[AT]	M0488	0.818	11	SBP-box	8.6207e-05	AtSPL3	3.3413e-05	ABRE3HVA22	0.0001309
Motif22	GTACW	GTAC[AT]	M0489	0.636	11	SBP-box	8.6207e-05	AtSPL3	3.3413e-05	ABRE3HVA22	0.0001309
Motif22	GTACW	GTAC[AT]	M0490	0.545	11	SBP-box	8.6207e-05	AtSPL3	3.3413e-05	ABRE3HVA22	0.0001309
Motif22	GTACW	GTAC[AT]	M0491	0.636	11	SBP-box	8.6207e-05	AtSPL3	3.3413e-05	ABRE3HVA22	0.0001309
Motif22	GTACW	GTAC[AT]	M0492	0.818	11	SBP-box	8.6207e-05	AtSPL3	3.3413e-05	ABRE3HVA22	0.0001309
Motif22	GTACW	GTAC[AT]	M0493	1	11	SBP-box	8.6207e-05	AtSPL3	3.3413e-05	ABRE3HVA22	0.0001309
Motif22	GTACW	GTAC[AT]	M0494	0.909	11	SBP-box	8.6207e-05	AtSPL3	3.3413e-05	ABRE3HVA22	0.0001309
Motif22	GTACW	GTAC[AT]	M0495	0.7	10	SBP-box	8.6207e-05	AtSPL3	3.3413e-05	ABRE3HVA22	0.0001309
Motif22	GTACW	GTAC[AT]	M0496	0.6	10	SBP-box	8.6207e-05	AtSPL3	3.3413e-05	ABRE3HVA22	0.0001309
Motif22	GTACW	GTAC[AT]	M0497	0.9	10	SBP-box	8.6207e-05	AtSPL3	3.3413e-05	ABRE3HVA22	0.0001309
Motif22	GTACW	GTAC[AT]	M0498	0.7	10	SBP-box	8.6207e-05	AtSPL3	3.3413e-05	ABRE3HVA22	0.0001309
Motif22	GTACW	GTAC[AT]	M0499	0.8	10	SBP-box	8.6207e-05	AtSPL3	3.3413e-05	ABRE3HVA22	0.0001309
Motif22	GTACW	GTAC[AT]	M0500	0.8	10	SBP-box	8.6207e-05	AtSPL3	3.3413e-05	ABRE3HVA22	0.0001309
Motif22	GTACW	GTAC[AT]	M0501	0.8	10	SBP-box	8.6207e-05	AtSPL3	3.3413e-05	ABRE3HVA22	0.0001309
Motif22	GTACW	GTAC[AT]	M0502	0.8	10	SBP-box	8.6207e-05	AtSPL3	3.3413e-05	ABRE3HVA22	0.0001309
Motif22	GTACW	GTAC[AT]	M0503	0.9	10	SBP-box	8.6207e-05	AtSPL3	3.3413e-05	ABRE3HVA22	0.0001309
Motif22	GTACW	GTAC[AT]	M0504	0.9	10	SBP-box	8.6207e-05	AtSPL3	3.3413e-05	ABRE3HVA22	0.0001309
Motif22	GTACW	GTAC[AT]	M0505	0.7	10	SBP-box	8.6207e-05	AtSPL3	3.3413e-05	ABRE3HVA22	0.0001309
Motif22	GTACW	GTAC[AT]	M0506	0.8	10	SBP-box	8.6207e-05	AtSPL3	3.3413e-05	ABRE3HVA22	0.0001309
Motif22	GTACW	GTAC[AT]	M0509	1	10	SBP-box	8.6207e-05	AtSPL3	3.3413e-05	ABRE3HVA22	0.0001309
Motif22	GTACW	GTAC[AT]	M0510	0.7	10	SBP-box	8.6207e-05	AtSPL3	3.3413e-05	ABRE3HVA22	0.0001309
Motif22	GTACW	GTAC[AT]	M0511	0.9	10	SBP-box	8.6207e-05	AtSPL3	3.3413e-05	ABRE3HVA22	0.0001309
Motif22	GTACW	GTAC[AT]	M0512	0.8	10	SBP-box	8.6207e-05	AtSPL3	3.3413e-05	ABRE3HVA22	0.0001309
Motif22	GTACW	GTAC[AT]	M0513	0.778	9	SBP-box	8.6207e-05	AtSPL3	3.3413e-05	ABRE3HVA22	0.0001309
Motif22	GTACW	GTAC[AT]	M0514	0.667	9	SBP-box	8.6207e-05	AtSPL3	3.3413e-05	ABRE3HVA22	0.0001309
Motif22	GTACW	GTAC[AT]	M0515	0.778	9	SBP-box	8.6207e-05	AtSPL3	3.3413e-05	ABRE3HVA22	0.0001309
Motif22	GTACW	GTAC[AT]	M0516	0.778	9	SBP-box	8.6207e-05	AtSPL3	3.3413e-05	ABRE3HVA22	0.0001309
Motif22	GTACW	GTAC[AT]	M0517	0.778	9	SBP-box	8.6207e-05	AtSPL3	3.3413e-05	ABRE3HVA22	0.0001309
Motif22	GTACW	GTAC[AT]	M0518	0.667	9	SBP-box	8.6207e-05	AtSPL3	3.3413e-05	ABRE3HVA22	0.0001309
Motif22	GTACW	GTAC[AT]	M0519	0.556	9	SBP-box	8.6207e-05	AtSPL3	3.3413e-05	ABRE3HVA22	0.0001309
Motif22	GTACW	GTAC[AT]	M0520	1	9	SBP-box	8.6207e-05	AtSPL3	3.3413e-05	ABRE3HVA22	0.0001309
Motif22	GTACW	GTAC[AT]	M0522	0.556	9	SBP-box	8.6207e-05	AtSPL3	3.3413e-05	ABRE3HVA22	0.0001309
Motif22	GTACW	GTAC[AT]	M0523	0.889	9	SBP-box	8.6207e-05	AtSPL3	3.3413e-05	ABRE3HVA22	0.0001309
Motif22	GTACW	GTAC[AT]	M0524	0.556	9	SBP-box	8.6207e-05	AtSPL3	3.3413e-05	ABRE3HVA22	0.0001309
Motif22	GTACW	GTAC[AT]	M0525	0.778	9	SBP-box	8.6207e-05	AtSPL3	3.3413e-05	ABRE3HVA22	0.0001309
Motif22	GTACW	GTAC[AT]	M0526	0.889	9	SBP-box	8.6207e-05	AtSPL3	3.3413e-05	ABRE3HVA22	0.0001309
Motif22	GTACW	GTAC[AT]	M0527	0.889	9	SBP-box	8.6207e-05	AtSPL3	3.3413e-05	ABRE3HVA22	0.0001309
Motif22	GTACW	GTAC[AT]	M0528	0.778	9	SBP-box	8.6207e-05	AtSPL3	3.3413e-05	ABRE3HVA22	0.0001309
Motif22	GTACW	GTAC[AT]	M0529	0.875	8	SBP-box	8.6207e-05	AtSPL3	3.3413e-05	ABRE3HVA22	0.0001309
Motif22	GTACW	GTAC[AT]	M0530	0.667	9	SBP-box	8.6207e-05	AtSPL3	3.3413e-05	ABRE3HVA22	0.0001309
Motif22	GTACW	GTAC[AT]	M0531	1	9	SBP-box	8.6207e-05	AtSPL3	3.3413e-05	ABRE3HVA22	0.0001309
Motif22	GTACW	GTAC[AT]	M0532	0.889	9	SBP-box	8.6207e-05	AtSPL3	3.3413e-05	ABRE3HVA22	0.0001309
Motif22	GTACW	GTAC[AT]	M0533	0.778	9	SBP-box	8.6207e-05	AtSPL3	3.3413e-05	ABRE3HVA22	0.0001309
Motif22	GTACW	GTAC[AT]	M0534	0.778	9	SBP-box	8.6207e-05	AtSPL3	3.3413e-05	ABRE3HVA22	0.0001309
Motif22	GTACW	GTAC[AT]	M0535	0.889	9	SBP-box	8.6207e-05	AtSPL3	3.3413e-05	ABRE3HVA22	0.0001309
Motif22	GTACW	GTAC[AT]	M0536	0.778	9	SBP-box	8.6207e-05	AtSPL3	3.3413e-05	ABRE3HVA22	0.0001309
Motif22	GTACW	GTAC[AT]	M0537	0.75	8	SBP-box	8.6207e-05	AtSPL3	3.3413e-05	ABRE3HVA22	0.0001309
Motif22	GTACW	GTAC[AT]	M0539	0.875	8	SBP-box	8.6207e-05	AtSPL3	3.3413e-05	ABRE3HVA22	0.0001309
Motif22	GTACW	GTAC[AT]	M0543	0.875	8	SBP-box	8.6207e-05	AtSPL3	3.3413e-05	ABRE3HVA22	0.0001309
Motif22	GTACW	GTAC[AT]	M0544	0.75	8	SBP-box	8.6207e-05	AtSPL3	3.3413e-05	ABRE3HVA22	0.0001309
Motif22	GTACW	GTAC[AT]	M0545	0.875	8	SBP-box	8.6207e-05	AtSPL3	3.3413e-05	ABRE3HVA22	0.0001309
Motif22	GTACW	GTAC[AT]	M0546	0.875	8	SBP-box	8.6207e-05	AtSPL3	3.3413e-05	ABRE3HVA22	0.0001309
Motif22	GTACW	GTAC[AT]	M0547	0.875	8	SBP-box	8.6207e-05	AtSPL3	3.3413e-05	ABRE3HVA22	0.0001309
Motif22	GTACW	GTAC[AT]	M0548	0.75	8	SBP-box	8.6207e-05	AtSPL3	3.3413e-05	ABRE3HVA22	0.0001309
Motif22	GTACW	GTAC[AT]	M0549	1	8	SBP-box	8.6207e-05	AtSPL3	3.3413e-05	ABRE3HVA22	0.0001309
Motif22	GTACW	GTAC[AT]	M0550	1	8	SBP-box	8.6207e-05	AtSPL3	3.3413e-05	ABRE3HVA22	0.0001309
Motif22	GTACW	GTAC[AT]	M0551	0.875	8	SBP-box	8.6207e-05	AtSPL3	3.3413e-05	ABRE3HVA22	0.0001309
Motif22	GTACW	GTAC[AT]	M0552	0.875	8	SBP-box	8.6207e-05	AtSPL3	3.3413e-05	ABRE3HVA22	0.0001309
Motif22	GTACW	GTAC[AT]	M0553	0.75	8	SBP-box	8.6207e-05	AtSPL3	3.3413e-05	ABRE3HVA22	0.0001309
Motif22	GTACW	GTAC[AT]	M0554	1	8	SBP-box	8.6207e-05	AtSPL3	3.3413e-05	ABRE3HVA22	0.0001309
Motif22	GTACW	GTAC[AT]	M0555	0.875	8	SBP-box	8.6207e-05	AtSPL3	3.3413e-05	ABRE3HVA22	0.0001309
Motif22	GTACW	GTAC[AT]	M0556	0.75	8	SBP-box	8.6207e-05	AtSPL3	3.3413e-05	ABRE3HVA22	0.0001309
Motif22	GTACW	GTAC[AT]	M0557	1	8	SBP-box	8.6207e-05	AtSPL3	3.3413e-05	ABRE3HVA22	0.0001309
Motif22	GTACW	GTAC[AT]	M0558	0.625	8	SBP-box	8.6207e-05	AtSPL3	3.3413e-05	ABRE3HVA22	0.0001309
Motif22	GTACW	GTAC[AT]	M0559	0.75	8	SBP-box	8.6207e-05	AtSPL3	3.3413e-05	ABRE3HVA22	0.0001309
Motif22	GTACW	GTAC[AT]	M0560	0.875	8	SBP-box	8.6207e-05	AtSPL3	3.3413e-05	ABRE3HVA22	0.0001309
Motif22	GTACW	GTAC[AT]	M0561	0.75	8	SBP-box	8.6207e-05	AtSPL3	3.3413e-05	ABRE3HVA22	0.0001309
Motif22	GTACW	GTAC[AT]	M0562	1	8	SBP-box	8.6207e-05	AtSPL3	3.3413e-05	ABRE3HVA22	0.0001309
Motif22	GTACW	GTAC[AT]	M0563	0.714	7	SBP-box	8.6207e-05	AtSPL3	3.3413e-05	ABRE3HVA22	0.0001309
Motif22	GTACW	GTAC[AT]	M0564	0.571	7	SBP-box	8.6207e-05	AtSPL3	3.3413e-05	ABRE3HVA22	0.0001309
Motif22	GTACW	GTAC[AT]	M0565	0.857	7	SBP-box	8.6207e-05	AtSPL3	3.3413e-05	ABRE3HVA22	0.0001309
Motif22	GTACW	GTAC[AT]	M0566	0.714	7	SBP-box	8.6207e-05	AtSPL3	3.3413e-05	ABRE3HVA22	0.0001309
Motif22	GTACW	GTAC[AT]	M0567	0.714	7	SBP-box	8.6207e-05	AtSPL3	3.3413e-05	ABRE3HVA22	0.0001309
Motif22	GTACW	GTAC[AT]	M0568	1	7	SBP-box	8.6207e-05	AtSPL3	3.3413e-05	ABRE3HVA22	0.0001309
Motif22	GTACW	GTAC[AT]	M0569	0.714	7	SBP-box	8.6207e-05	AtSPL3	3.3413e-05	ABRE3HVA22	0.0001309
Motif22	GTACW	GTAC[AT]	M0570	1	7	SBP-box	8.6207e-05	AtSPL3	3.3413e-05	ABRE3HVA22	0.0001309
Motif22	GTACW	GTAC[AT]	M0571	0.714	7	SBP-box	8.6207e-05	AtSPL3	3.3413e-05	ABRE3HVA22	0.0001309
Motif22	GTACW	GTAC[AT]	M0574	1	7	SBP-box	8.6207e-05	AtSPL3	3.3413e-05	ABRE3HVA22	0.0001309
Motif22	GTACW	GTAC[AT]	M0575	1	7	SBP-box	8.6207e-05	AtSPL3	3.3413e-05	ABRE3HVA22	0.0001309
Motif22	GTACW	GTAC[AT]	M0576	0.857	7	SBP-box	8.6207e-05	AtSPL3	3.3413e-05	ABRE3HVA22	0.0001309
Motif22	GTACW	GTAC[AT]	M0577	0.714	7	SBP-box	8.6207e-05	AtSPL3	3.3413e-05	ABRE3HVA22	0.0001309
Motif22	GTACW	GTAC[AT]	M0578	0.714	7	SBP-box	8.6207e-05	AtSPL3	3.3413e-05	ABRE3HVA22	0.0001309
Motif22	GTACW	GTAC[AT]	M0580	0.571	7	SBP-box	8.6207e-05	AtSPL3	3.3413e-05	ABRE3HVA22	0.0001309
Motif22	GTACW	GTAC[AT]	M0581	0.857	7	SBP-box	8.6207e-05	AtSPL3	3.3413e-05	ABRE3HVA22	0.0001309
Motif22	GTACW	GTAC[AT]	M0582	1	7	SBP-box	8.6207e-05	AtSPL3	3.3413e-05	ABRE3HVA22	0.0001309
Motif22	GTACW	GTAC[AT]	M0584	0.857	7	SBP-box	8.6207e-05	AtSPL3	3.3413e-05	ABRE3HVA22	0.0001309
Motif22	GTACW	GTAC[AT]	M0585	0.857	7	SBP-box	8.6207e-05	AtSPL3	3.3413e-05	ABRE3HVA22	0.0001309
Motif22	GTACW	GTAC[AT]	M0586	0.857	7	SBP-box	8.6207e-05	AtSPL3	3.3413e-05	ABRE3HVA22	0.0001309
Motif22	GTACW	GTAC[AT]	M0587	0.714	7	SBP-box	8.6207e-05	AtSPL3	3.3413e-05	ABRE3HVA22	0.0001309
Motif22	GTACW	GTAC[AT]	M0588	1	7	SBP-box	8.6207e-05	AtSPL3	3.3413e-05	ABRE3HVA22	0.0001309
Motif22	GTACW	GTAC[AT]	M0589	0.714	7	SBP-box	8.6207e-05	AtSPL3	3.3413e-05	ABRE3HVA22	0.0001309
Motif22	GTACW	GTAC[AT]	M0591	1	7	SBP-box	8.6207e-05	AtSPL3	3.3413e-05	ABRE3HVA22	0.0001309
Motif22	GTACW	GTAC[AT]	M0592	0.714	7	SBP-box	8.6207e-05	AtSPL3	3.3413e-05	ABRE3HVA22	0.0001309
Motif22	GTACW	GTAC[AT]	M0593	1	6	SBP-box	8.6207e-05	AtSPL3	3.3413e-05	ABRE3HVA22	0.0001309
Motif22	GTACW	GTAC[AT]	M0594	0.833	6	SBP-box	8.6207e-05	AtSPL3	3.3413e-05	ABRE3HVA22	0.0001309
Motif22	GTACW	GTAC[AT]	M0595	1	6	SBP-box	8.6207e-05	AtSPL3	3.3413e-05	ABRE3HVA22	0.0001309
Motif22	GTACW	GTAC[AT]	M0596	0.667	6	SBP-box	8.6207e-05	AtSPL3	3.3413e-05	ABRE3HVA22	0.0001309
Motif22	GTACW	GTAC[AT]	M0597	1	6	SBP-box	8.6207e-05	AtSPL3	3.3413e-05	ABRE3HVA22	0.0001309
Motif22	GTACW	GTAC[AT]	M0598	1	6	SBP-box	8.6207e-05	AtSPL3	3.3413e-05	ABRE3HVA22	0.0001309
Motif22	GTACW	GTAC[AT]	M0601	1	6	SBP-box	8.6207e-05	AtSPL3	3.3413e-05	ABRE3HVA22	0.0001309
Motif22	GTACW	GTAC[AT]	M0603	0.667	6	SBP-box	8.6207e-05	AtSPL3	3.3413e-05	ABRE3HVA22	0.0001309
Motif22	GTACW	GTAC[AT]	M0604	1	6	SBP-box	8.6207e-05	AtSPL3	3.3413e-05	ABRE3HVA22	0.0001309
Motif22	GTACW	GTAC[AT]	M0605	0.667	6	SBP-box	8.6207e-05	AtSPL3	3.3413e-05	ABRE3HVA22	0.0001309
Motif22	GTACW	GTAC[AT]	M0606	0.833	6	SBP-box	8.6207e-05	AtSPL3	3.3413e-05	ABRE3HVA22	0.0001309
Motif22	GTACW	GTAC[AT]	M0607	0.667	6	SBP-box	8.6207e-05	AtSPL3	3.3413e-05	ABRE3HVA22	0.0001309
Motif22	GTACW	GTAC[AT]	M0608	1	6	SBP-box	8.6207e-05	AtSPL3	3.3413e-05	ABRE3HVA22	0.0001309
Motif22	GTACW	GTAC[AT]	M0609	0.833	6	SBP-box	8.6207e-05	AtSPL3	3.3413e-05	ABRE3HVA22	0.0001309
Motif22	GTACW	GTAC[AT]	M0610	0.833	6	SBP-box	8.6207e-05	AtSPL3	3.3413e-05	ABRE3HVA22	0.0001309
Motif22	GTACW	GTAC[AT]	M0612	0.667	6	SBP-box	8.6207e-05	AtSPL3	3.3413e-05	ABRE3HVA22	0.0001309
Motif22	GTACW	GTAC[AT]	M0613	0.833	6	SBP-box	8.6207e-05	AtSPL3	3.3413e-05	ABRE3HVA22	0.0001309
Motif22	GTACW	GTAC[AT]	M0615	0.833	6	SBP-box	8.6207e-05	AtSPL3	3.3413e-05	ABRE3HVA22	0.0001309
Motif22	GTACW	GTAC[AT]	M0617	0.833	6	SBP-box	8.6207e-05	AtSPL3	3.3413e-05	ABRE3HVA22	0.0001309
Motif22	GTACW	GTAC[AT]	M0618	0.667	6	SBP-box	8.6207e-05	AtSPL3	3.3413e-05	ABRE3HVA22	0.0001309
Motif22	GTACW	GTAC[AT]	M0620	0.8	5	SBP-box	8.6207e-05	AtSPL3	3.3413e-05	ABRE3HVA22	0.0001309
Motif22	GTACW	GTAC[AT]	M0621	0.8	5	SBP-box	8.6207e-05	AtSPL3	3.3413e-05	ABRE3HVA22	0.0001309
Motif22	GTACW	GTAC[AT]	M0622	0.6	5	SBP-box	8.6207e-05	AtSPL3	3.3413e-05	ABRE3HVA22	0.0001309
Motif22	GTACW	GTAC[AT]	M0623	0.8	5	SBP-box	8.6207e-05	AtSPL3	3.3413e-05	ABRE3HVA22	0.0001309
Motif22	GTACW	GTAC[AT]	M0624	0.8	5	SBP-box	8.6207e-05	AtSPL3	3.3413e-05	ABRE3HVA22	0.0001309
Motif22	GTACW	GTAC[AT]	M0625	0.8	5	SBP-box	8.6207e-05	AtSPL3	3.3413e-05	ABRE3HVA22	0.0001309
Motif22	GTACW	GTAC[AT]	M0626	1	5	SBP-box	8.6207e-05	AtSPL3	3.3413e-05	ABRE3HVA22	0.0001309
Motif22	GTACW	GTAC[AT]	M0627	0.8	5	SBP-box	8.6207e-05	AtSPL3	3.3413e-05	ABRE3HVA22	0.0001309
Motif22	GTACW	GTAC[AT]	M0628	0.6	5	SBP-box	8.6207e-05	AtSPL3	3.3413e-05	ABRE3HVA22	0.0001309
Motif22	GTACW	GTAC[AT]	M0629	0.6	5	SBP-box	8.6207e-05	AtSPL3	3.3413e-05	ABRE3HVA22	0.0001309
Motif22	GTACW	GTAC[AT]	M0630	0.8	5	SBP-box	8.6207e-05	AtSPL3	3.3413e-05	ABRE3HVA22	0.0001309
Motif22	GTACW	GTAC[AT]	M0631	0.8	5	SBP-box	8.6207e-05	AtSPL3	3.3413e-05	ABRE3HVA22	0.0001309
Motif22	GTACW	GTAC[AT]	M0632	0.8	5	SBP-box	8.6207e-05	AtSPL3	3.3413e-05	ABRE3HVA22	0.0001309
Motif22	GTACW	GTAC[AT]	M0633	0.8	5	SBP-box	8.6207e-05	AtSPL3	3.3413e-05	ABRE3HVA22	0.0001309
Motif22	GTACW	GTAC[AT]	M0634	1	5	SBP-box	8.6207e-05	AtSPL3	3.3413e-05	ABRE3HVA22	0.0001309
Motif22	GTACW	GTAC[AT]	M0635	0.6	5	SBP-box	8.6207e-05	AtSPL3	3.3413e-05	ABRE3HVA22	0.0001309
Motif22	GTACW	GTAC[AT]	M0636	0.8	5	SBP-box	8.6207e-05	AtSPL3	3.3413e-05	ABRE3HVA22	0.0001309
Motif22	GTACW	GTAC[AT]	M0637	1	5	SBP-box	8.6207e-05	AtSPL3	3.3413e-05	ABRE3HVA22	0.0001309
Motif22	GTACW	GTAC[AT]	M0638	0.8	5	SBP-box	8.6207e-05	AtSPL3	3.3413e-05	ABRE3HVA22	0.0001309
Motif22	GTACW	GTAC[AT]	M0639	1	5	SBP-box	8.6207e-05	AtSPL3	3.3413e-05	ABRE3HVA22	0.0001309
Motif22	GTACW	GTAC[AT]	M0640	0.8	5	SBP-box	8.6207e-05	AtSPL3	3.3413e-05	ABRE3HVA22	0.0001309
Motif22	GTACW	GTAC[AT]	M0641	1	5	SBP-box	8.6207e-05	AtSPL3	3.3413e-05	ABRE3HVA22	0.0001309
Motif22	GTACW	GTAC[AT]	M0642	0.8	5	SBP-box	8.6207e-05	AtSPL3	3.3413e-05	ABRE3HVA22	0.0001309
Motif22	GTACW	GTAC[AT]	M0643	0.8	5	SBP-box	8.6207e-05	AtSPL3	3.3413e-05	ABRE3HVA22	0.0001309
Motif22	GTACW	GTAC[AT]	M0644	1	5	SBP-box	8.6207e-05	AtSPL3	3.3413e-05	ABRE3HVA22	0.0001309
Motif22	GTACW	GTAC[AT]	M0645	0.75	4	SBP-box	8.6207e-05	AtSPL3	3.3413e-05	ABRE3HVA22	0.0001309
Motif22	GTACW	GTAC[AT]	M0646	0.75	4	SBP-box	8.6207e-05	AtSPL3	3.3413e-05	ABRE3HVA22	0.0001309
Motif22	GTACW	GTAC[AT]	M0647	1	4	SBP-box	8.6207e-05	AtSPL3	3.3413e-05	ABRE3HVA22	0.0001309
Motif22	GTACW	GTAC[AT]	M0648	0.75	4	SBP-box	8.6207e-05	AtSPL3	3.3413e-05	ABRE3HVA22	0.0001309
Motif22	GTACW	GTAC[AT]	M0649	1	4	SBP-box	8.6207e-05	AtSPL3	3.3413e-05	ABRE3HVA22	0.0001309
Motif22	GTACW	GTAC[AT]	M0650	0.75	4	SBP-box	8.6207e-05	AtSPL3	3.3413e-05	ABRE3HVA22	0.0001309
Motif22	GTACW	GTAC[AT]	M0651	1	4	SBP-box	8.6207e-05	AtSPL3	3.3413e-05	ABRE3HVA22	0.0001309
Motif22	GTACW	GTAC[AT]	M0652	1	4	SBP-box	8.6207e-05	AtSPL3	3.3413e-05	ABRE3HVA22	0.0001309
Motif22	GTACW	GTAC[AT]	M0653	0.75	4	SBP-box	8.6207e-05	AtSPL3	3.3413e-05	ABRE3HVA22	0.0001309
Motif22	GTACW	GTAC[AT]	M0654	0.75	4	SBP-box	8.6207e-05	AtSPL3	3.3413e-05	ABRE3HVA22	0.0001309
Motif22	GTACW	GTAC[AT]	M0655	1	4	SBP-box	8.6207e-05	AtSPL3	3.3413e-05	ABRE3HVA22	0.0001309
Motif22	GTACW	GTAC[AT]	M0656	0.75	4	SBP-box	8.6207e-05	AtSPL3	3.3413e-05	ABRE3HVA22	0.0001309
Motif22	GTACW	GTAC[AT]	M0657	0.75	4	SBP-box	8.6207e-05	AtSPL3	3.3413e-05	ABRE3HVA22	0.0001309
Motif22	GTACW	GTAC[AT]	M0658	0.75	4	SBP-box	8.6207e-05	AtSPL3	3.3413e-05	ABRE3HVA22	0.0001309
Motif22	GTACW	GTAC[AT]	M0659	1	4	SBP-box	8.6207e-05	AtSPL3	3.3413e-05	ABRE3HVA22	0.0001309
Motif22	GTACW	GTAC[AT]	M0660	0.75	4	SBP-box	8.6207e-05	AtSPL3	3.3413e-05	ABRE3HVA22	0.0001309
Motif22	GTACW	GTAC[AT]	M0661	1	4	SBP-box	8.6207e-05	AtSPL3	3.3413e-05	ABRE3HVA22	0.0001309
Motif22	GTACW	GTAC[AT]	M0662	1	4	SBP-box	8.6207e-05	AtSPL3	3.3413e-05	ABRE3HVA22	0.0001309
Motif22	GTACW	GTAC[AT]	M0663	0.75	4	SBP-box	8.6207e-05	AtSPL3	3.3413e-05	ABRE3HVA22	0.0001309
Motif22	GTACW	GTAC[AT]	M0664	0.75	4	SBP-box	8.6207e-05	AtSPL3	3.3413e-05	ABRE3HVA22	0.0001309
Motif22	GTACW	GTAC[AT]	M0665	0.75	4	SBP-box	8.6207e-05	AtSPL3	3.3413e-05	ABRE3HVA22	0.0001309
Motif22	GTACW	GTAC[AT]	M0667	0.75	4	SBP-box	8.6207e-05	AtSPL3	3.3413e-05	ABRE3HVA22	0.0001309
Motif22	GTACW	GTAC[AT]	M0669	0.75	4	SBP-box	8.6207e-05	AtSPL3	3.3413e-05	ABRE3HVA22	0.0001309
Motif22	GTACW	GTAC[AT]	M0671	1	4	SBP-box	8.6207e-05	AtSPL3	3.3413e-05	ABRE3HVA22	0.0001309
Motif22	GTACW	GTAC[AT]	M0672	0.75	4	SBP-box	8.6207e-05	AtSPL3	3.3413e-05	ABRE3HVA22	0.0001309
Motif22	GTACW	GTAC[AT]	M0673	1	4	SBP-box	8.6207e-05	AtSPL3	3.3413e-05	ABRE3HVA22	0.0001309
Motif22	GTACW	GTAC[AT]	M0674	1	4	SBP-box	8.6207e-05	AtSPL3	3.3413e-05	ABRE3HVA22	0.0001309
Motif22	GTACW	GTAC[AT]	M0675	1	4	SBP-box	8.6207e-05	AtSPL3	3.3413e-05	ABRE3HVA22	0.0001309
Motif22	GTACW	GTAC[AT]	M0677	0.75	4	SBP-box	8.6207e-05	AtSPL3	3.3413e-05	ABRE3HVA22	0.0001309
Motif22	GTACW	GTAC[AT]	M0678	1	3	SBP-box	8.6207e-05	AtSPL3	3.3413e-05	ABRE3HVA22	0.0001309
Motif22	GTACW	GTAC[AT]	M0679	0.667	3	SBP-box	8.6207e-05	AtSPL3	3.3413e-05	ABRE3HVA22	0.0001309
Motif22	GTACW	GTAC[AT]	M0680	0.667	3	SBP-box	8.6207e-05	AtSPL3	3.3413e-05	ABRE3HVA22	0.0001309
Motif22	GTACW	GTAC[AT]	M0681	1	3	SBP-box	8.6207e-05	AtSPL3	3.3413e-05	ABRE3HVA22	0.0001309
Motif22	GTACW	GTAC[AT]	M0682	0.667	3	SBP-box	8.6207e-05	AtSPL3	3.3413e-05	ABRE3HVA22	0.0001309
Motif22	GTACW	GTAC[AT]	M0683	0.667	3	SBP-box	8.6207e-05	AtSPL3	3.3413e-05	ABRE3HVA22	0.0001309
Motif22	GTACW	GTAC[AT]	M0684	1	3	SBP-box	8.6207e-05	AtSPL3	3.3413e-05	ABRE3HVA22	0.0001309
Motif22	GTACW	GTAC[AT]	M0686	0.667	3	SBP-box	8.6207e-05	AtSPL3	3.3413e-05	ABRE3HVA22	0.0001309
Motif22	GTACW	GTAC[AT]	M0687	1	3	SBP-box	8.6207e-05	AtSPL3	3.3413e-05	ABRE3HVA22	0.0001309
Motif22	GTACW	GTAC[AT]	M0688	1	3	SBP-box	8.6207e-05	AtSPL3	3.3413e-05	ABRE3HVA22	0.0001309
Motif22	GTACW	GTAC[AT]	M0689	0.667	3	SBP-box	8.6207e-05	AtSPL3	3.3413e-05	ABRE3HVA22	0.0001309
Motif22	GTACW	GTAC[AT]	M0693	0.667	3	SBP-box	8.6207e-05	AtSPL3	3.3413e-05	ABRE3HVA22	0.0001309
Motif22	GTACW	GTAC[AT]	M0694	0.667	3	SBP-box	8.6207e-05	AtSPL3	3.3413e-05	ABRE3HVA22	0.0001309
Motif22	GTACW	GTAC[AT]	M0695	0.667	3	SBP-box	8.6207e-05	AtSPL3	3.3413e-05	ABRE3HVA22	0.0001309
Motif22	GTACW	GTAC[AT]	M0696	0.667	3	SBP-box	8.6207e-05	AtSPL3	3.3413e-05	ABRE3HVA22	0.0001309
Motif22	GTACW	GTAC[AT]	M0697	0.667	3	SBP-box	8.6207e-05	AtSPL3	3.3413e-05	ABRE3HVA22	0.0001309
Motif22	GTACW	GTAC[AT]	M0698	1	3	SBP-box	8.6207e-05	AtSPL3	3.3413e-05	ABRE3HVA22	0.0001309
Motif22	GTACW	GTAC[AT]	M0699	0.667	3	SBP-box	8.6207e-05	AtSPL3	3.3413e-05	ABRE3HVA22	0.0001309
Motif22	GTACW	GTAC[AT]	M0700	1	3	SBP-box	8.6207e-05	AtSPL3	3.3413e-05	ABRE3HVA22	0.0001309
Motif22	GTACW	GTAC[AT]	M0702	1	3	SBP-box	8.6207e-05	AtSPL3	3.3413e-05	ABRE3HVA22	0.0001309
Motif22	GTACW	GTAC[AT]	M0703	0.667	3	SBP-box	8.6207e-05	AtSPL3	3.3413e-05	ABRE3HVA22	0.0001309
Motif22	GTACW	GTAC[AT]	M0708	1	2	SBP-box	8.6207e-05	AtSPL3	3.3413e-05	ABRE3HVA22	0.0001309
Motif22	GTACW	GTAC[AT]	M0709	1	2	SBP-box	8.6207e-05	AtSPL3	3.3413e-05	ABRE3HVA22	0.0001309
Motif22	GTACW	GTAC[AT]	M0710	1	2	SBP-box	8.6207e-05	AtSPL3	3.3413e-05	ABRE3HVA22	0.0001309
Motif22	GTACW	GTAC[AT]	M0712	1	2	SBP-box	8.6207e-05	AtSPL3	3.3413e-05	ABRE3HVA22	0.0001309
Motif22	GTACW	GTAC[AT]	M0716	1	2	SBP-box	8.6207e-05	AtSPL3	3.3413e-05	ABRE3HVA22	0.0001309
Motif22	GTACW	GTAC[AT]	M0717	1	2	SBP-box	8.6207e-05	AtSPL3	3.3413e-05	ABRE3HVA22	0.0001309
Motif22	GTACW	GTAC[AT]	M0720	1	2	SBP-box	8.6207e-05	AtSPL3	3.3413e-05	ABRE3HVA22	0.0001309
Motif22	GTACW	GTAC[AT]	M0721	1	2	SBP-box	8.6207e-05	AtSPL3	3.3413e-05	ABRE3HVA22	0.0001309
Motif22	GTACW	GTAC[AT]	M0722	1	2	SBP-box	8.6207e-05	AtSPL3	3.3413e-05	ABRE3HVA22	0.0001309
Motif22	GTACW	GTAC[AT]	M0724	1	2	SBP-box	8.6207e-05	AtSPL3	3.3413e-05	ABRE3HVA22	0.0001309
Motif22	GTACW	GTAC[AT]	M0725	1	1	SBP-box	8.6207e-05	AtSPL3	3.3413e-05	ABRE3HVA22	0.0001309
Motif22	GTACW	GTAC[AT]	M0726	1	1	SBP-box	8.6207e-05	AtSPL3	3.3413e-05	ABRE3HVA22	0.0001309
Motif22	GTACW	GTAC[AT]	M0727	1	1	SBP-box	8.6207e-05	AtSPL3	3.3413e-05	ABRE3HVA22	0.0001309
Motif22	GTACW	GTAC[AT]	M0728	1	1	SBP-box	8.6207e-05	AtSPL3	3.3413e-05	ABRE3HVA22	0.0001309
Motif22	GTACW	GTAC[AT]	M0729	1	1	SBP-box	8.6207e-05	AtSPL3	3.3413e-05	ABRE3HVA22	0.0001309
Motif22	GTACW	GTAC[AT]	M0730	1	1	SBP-box	8.6207e-05	AtSPL3	3.3413e-05	ABRE3HVA22	0.0001309
Motif22	GTACW	GTAC[AT]	M0731	1	1	SBP-box	8.6207e-05	AtSPL3	3.3413e-05	ABRE3HVA22	0.0001309
Motif22	GTACW	GTAC[AT]	M0732	1	1	SBP-box	8.6207e-05	AtSPL3	3.3413e-05	ABRE3HVA22	0.0001309
Motif22	GTACW	GTAC[AT]	M0733	1	1	SBP-box	8.6207e-05	AtSPL3	3.3413e-05	ABRE3HVA22	0.0001309
Motif22	GTACW	GTAC[AT]	M0734	1	1	SBP-box	8.6207e-05	AtSPL3	3.3413e-05	ABRE3HVA22	0.0001309
Motif22	GTACW	GTAC[AT]	M0735	1	1	SBP-box	8.6207e-05	AtSPL3	3.3413e-05	ABRE3HVA22	0.0001309
Motif22	GTACW	GTAC[AT]	M0736	1	1	SBP-box	8.6207e-05	AtSPL3	3.3413e-05	ABRE3HVA22	0.0001309
Motif22	GTACW	GTAC[AT]	M0737	1	1	SBP-box	8.6207e-05	AtSPL3	3.3413e-05	ABRE3HVA22	0.0001309
Motif22	GTACW	GTAC[AT]	M0738	1	1	SBP-box	8.6207e-05	AtSPL3	3.3413e-05	ABRE3HVA22	0.0001309
Motif22	GTACW	GTAC[AT]	M0739	1	1	SBP-box	8.6207e-05	AtSPL3	3.3413e-05	ABRE3HVA22	0.0001309
Motif22	GTACW	GTAC[AT]	M0740	1	1	SBP-box	8.6207e-05	AtSPL3	3.3413e-05	ABRE3HVA22	0.0001309
Motif4	BAGTAH	[CGT]AGTA[ACT]	M0001	0.77	3373	SORLREP1	0.00012026	AGL15	0.038619	SURE2STPAT21	0.00032861
Motif4	BAGTAH	[CGT]AGTA[ACT]	M0002	0.911	1621	SORLREP1	0.00012026	AGL15	0.038619	SURE2STPAT21	0.00032861
Motif4	BAGTAH	[CGT]AGTA[ACT]	M0003	0.801	1594	SORLREP1	0.00012026	AGL15	0.038619	SURE2STPAT21	0.00032861
Motif4	BAGTAH	[CGT]AGTA[ACT]	M0004	0.792	1053	SORLREP1	0.00012026	AGL15	0.038619	SURE2STPAT21	0.00032861
Motif4	BAGTAH	[CGT]AGTA[ACT]	M0005	0.867	914	SORLREP1	0.00012026	AGL15	0.038619	SURE2STPAT21	0.00032861
Motif4	BAGTAH	[CGT]AGTA[ACT]	M0006	0.931	905	SORLREP1	0.00012026	AGL15	0.038619	SURE2STPAT21	0.00032861
Motif4	BAGTAH	[CGT]AGTA[ACT]	M0007	0.956	892	SORLREP1	0.00012026	AGL15	0.038619	SURE2STPAT21	0.00032861
Motif4	BAGTAH	[CGT]AGTA[ACT]	M0008	0.862	763	SORLREP1	0.00012026	AGL15	0.038619	SURE2STPAT21	0.00032861
Motif4	BAGTAH	[CGT]AGTA[ACT]	M0009	0.934	681	SORLREP1	0.00012026	AGL15	0.038619	SURE2STPAT21	0.00032861
Motif4	BAGTAH	[CGT]AGTA[ACT]	M0010	0.934	482	SORLREP1	0.00012026	AGL15	0.038619	SURE2STPAT21	0.00032861
Motif4	BAGTAH	[CGT]AGTA[ACT]	M0011	0.944	414	SORLREP1	0.00012026	AGL15	0.038619	SURE2STPAT21	0.00032861
Motif4	BAGTAH	[CGT]AGTA[ACT]	M0012	0.825	399	SORLREP1	0.00012026	AGL15	0.038619	SURE2STPAT21	0.00032861
Motif4	BAGTAH	[CGT]AGTA[ACT]	M0013	0.836	365	SORLREP1	0.00012026	AGL15	0.038619	SURE2STPAT21	0.00032861
Motif4	BAGTAH	[CGT]AGTA[ACT]	M0014	0.88	341	SORLREP1	0.00012026	AGL15	0.038619	SURE2STPAT21	0.00032861
Motif4	BAGTAH	[CGT]AGTA[ACT]	M0015	0.843	318	SORLREP1	0.00012026	AGL15	0.038619	SURE2STPAT21	0.00032861
Motif4	BAGTAH	[CGT]AGTA[ACT]	M0016	0.917	303	SORLREP1	0.00012026	AGL15	0.038619	SURE2STPAT21	0.00032861
Motif4	BAGTAH	[CGT]AGTA[ACT]	M0017	0.897	292	SORLREP1	0.00012026	AGL15	0.038619	SURE2STPAT21	0.00032861
Motif4	BAGTAH	[CGT]AGTA[ACT]	M0018	0.905	263	SORLREP1	0.00012026	AGL15	0.038619	SURE2STPAT21	0.00032861
Motif4	BAGTAH	[CGT]AGTA[ACT]	M0019	0.851	262	SORLREP1	0.00012026	AGL15	0.038619	SURE2STPAT21	0.00032861
Motif4	BAGTAH	[CGT]AGTA[ACT]	M0020	0.802	252	SORLREP1	0.00012026	AGL15	0.038619	SURE2STPAT21	0.00032861
Motif4	BAGTAH	[CGT]AGTA[ACT]	M0021	0.823	215	SORLREP1	0.00012026	AGL15	0.038619	SURE2STPAT21	0.00032861
Motif4	BAGTAH	[CGT]AGTA[ACT]	M0022	0.808	208	SORLREP1	0.00012026	AGL15	0.038619	SURE2STPAT21	0.00032861
Motif4	BAGTAH	[CGT]AGTA[ACT]	M0023	0.892	204	SORLREP1	0.00012026	AGL15	0.038619	SURE2STPAT21	0.00032861
Motif4	BAGTAH	[CGT]AGTA[ACT]	M0024	0.83	182	SORLREP1	0.00012026	AGL15	0.038619	SURE2STPAT21	0.00032861
Motif4	BAGTAH	[CGT]AGTA[ACT]	M0025	0.873	181	SORLREP1	0.00012026	AGL15	0.038619	SURE2STPAT21	0.00032861
Motif4	BAGTAH	[CGT]AGTA[ACT]	M0026	0.794	170	SORLREP1	0.00012026	AGL15	0.038619	SURE2STPAT21	0.00032861
Motif4	BAGTAH	[CGT]AGTA[ACT]	M0027	0.799	164	SORLREP1	0.00012026	AGL15	0.038619	SURE2STPAT21	0.00032861
Motif4	BAGTAH	[CGT]AGTA[ACT]	M0028	0.918	159	SORLREP1	0.00012026	AGL15	0.038619	SURE2STPAT21	0.00032861
Motif4	BAGTAH	[CGT]AGTA[ACT]	M0029	0.896	154	SORLREP1	0.00012026	AGL15	0.038619	SURE2STPAT21	0.00032861
Motif4	BAGTAH	[CGT]AGTA[ACT]	M0030	0.862	145	SORLREP1	0.00012026	AGL15	0.038619	SURE2STPAT21	0.00032861
Motif4	BAGTAH	[CGT]AGTA[ACT]	M0031	0.794	141	SORLREP1	0.00012026	AGL15	0.038619	SURE2STPAT21	0.00032861
Motif4	BAGTAH	[CGT]AGTA[ACT]	M0032	0.848	138	SORLREP1	0.00012026	AGL15	0.038619	SURE2STPAT21	0.00032861
Motif4	BAGTAH	[CGT]AGTA[ACT]	M0033	0.86	129	SORLREP1	0.00012026	AGL15	0.038619	SURE2STPAT21	0.00032861
Motif4	BAGTAH	[CGT]AGTA[ACT]	M0034	0.797	128	SORLREP1	0.00012026	AGL15	0.038619	SURE2STPAT21	0.00032861
Motif4	BAGTAH	[CGT]AGTA[ACT]	M0035	0.851	121	SORLREP1	0.00012026	AGL15	0.038619	SURE2STPAT21	0.00032861
Motif4	BAGTAH	[CGT]AGTA[ACT]	M0036	0.916	119	SORLREP1	0.00012026	AGL15	0.038619	SURE2STPAT21	0.00032861
Motif4	BAGTAH	[CGT]AGTA[ACT]	M0037	0.814	118	SORLREP1	0.00012026	AGL15	0.038619	SURE2STPAT21	0.00032861
Motif4	BAGTAH	[CGT]AGTA[ACT]	M0038	0.853	116	SORLREP1	0.00012026	AGL15	0.038619	SURE2STPAT21	0.00032861
Motif4	BAGTAH	[CGT]AGTA[ACT]	M0039	0.86	114	SORLREP1	0.00012026	AGL15	0.038619	SURE2STPAT21	0.00032861
Motif4	BAGTAH	[CGT]AGTA[ACT]	M0040	0.883	111	SORLREP1	0.00012026	AGL15	0.038619	SURE2STPAT21	0.00032861
Motif4	BAGTAH	[CGT]AGTA[ACT]	M0041	0.8	110	SORLREP1	0.00012026	AGL15	0.038619	SURE2STPAT21	0.00032861
Motif4	BAGTAH	[CGT]AGTA[ACT]	M0042	0.858	106	SORLREP1	0.00012026	AGL15	0.038619	SURE2STPAT21	0.00032861
Motif4	BAGTAH	[CGT]AGTA[ACT]	M0043	0.912	102	SORLREP1	0.00012026	AGL15	0.038619	SURE2STPAT21	0.00032861
Motif4	BAGTAH	[CGT]AGTA[ACT]	M0044	0.99	102	SORLREP1	0.00012026	AGL15	0.038619	SURE2STPAT21	0.00032861
Motif4	BAGTAH	[CGT]AGTA[ACT]	M0045	0.778	99	SORLREP1	0.00012026	AGL15	0.038619	SURE2STPAT21	0.00032861
Motif4	BAGTAH	[CGT]AGTA[ACT]	M0046	0.879	99	SORLREP1	0.00012026	AGL15	0.038619	SURE2STPAT21	0.00032861
Motif4	BAGTAH	[CGT]AGTA[ACT]	M0047	0.866	97	SORLREP1	0.00012026	AGL15	0.038619	SURE2STPAT21	0.00032861
Motif4	BAGTAH	[CGT]AGTA[ACT]	M0048	0.867	98	SORLREP1	0.00012026	AGL15	0.038619	SURE2STPAT21	0.00032861
Motif4	BAGTAH	[CGT]AGTA[ACT]	M0049	0.906	96	SORLREP1	0.00012026	AGL15	0.038619	SURE2STPAT21	0.00032861
Motif4	BAGTAH	[CGT]AGTA[ACT]	M0050	0.812	96	SORLREP1	0.00012026	AGL15	0.038619	SURE2STPAT21	0.00032861
Motif4	BAGTAH	[CGT]AGTA[ACT]	M0051	0.892	93	SORLREP1	0.00012026	AGL15	0.038619	SURE2STPAT21	0.00032861
Motif4	BAGTAH	[CGT]AGTA[ACT]	M0052	0.913	92	SORLREP1	0.00012026	AGL15	0.038619	SURE2STPAT21	0.00032861
Motif4	BAGTAH	[CGT]AGTA[ACT]	M0053	0.802	91	SORLREP1	0.00012026	AGL15	0.038619	SURE2STPAT21	0.00032861
Motif4	BAGTAH	[CGT]AGTA[ACT]	M0054	0.909	88	SORLREP1	0.00012026	AGL15	0.038619	SURE2STPAT21	0.00032861
Motif4	BAGTAH	[CGT]AGTA[ACT]	M0055	0.854	89	SORLREP1	0.00012026	AGL15	0.038619	SURE2STPAT21	0.00032861
Motif4	BAGTAH	[CGT]AGTA[ACT]	M0056	0.854	89	SORLREP1	0.00012026	AGL15	0.038619	SURE2STPAT21	0.00032861
Motif4	BAGTAH	[CGT]AGTA[ACT]	M0057	0.886	88	SORLREP1	0.00012026	AGL15	0.038619	SURE2STPAT21	0.00032861
Motif4	BAGTAH	[CGT]AGTA[ACT]	M0058	0.807	88	SORLREP1	0.00012026	AGL15	0.038619	SURE2STPAT21	0.00032861
Motif4	BAGTAH	[CGT]AGTA[ACT]	M0059	0.867	83	SORLREP1	0.00012026	AGL15	0.038619	SURE2STPAT21	0.00032861
Motif4	BAGTAH	[CGT]AGTA[ACT]	M0060	0.938	81	SORLREP1	0.00012026	AGL15	0.038619	SURE2STPAT21	0.00032861
Motif4	BAGTAH	[CGT]AGTA[ACT]	M0061	0.8	80	SORLREP1	0.00012026	AGL15	0.038619	SURE2STPAT21	0.00032861
Motif4	BAGTAH	[CGT]AGTA[ACT]	M0062	0.85	80	SORLREP1	0.00012026	AGL15	0.038619	SURE2STPAT21	0.00032861
Motif4	BAGTAH	[CGT]AGTA[ACT]	M0063	0.897	78	SORLREP1	0.00012026	AGL15	0.038619	SURE2STPAT21	0.00032861
Motif4	BAGTAH	[CGT]AGTA[ACT]	M0064	0.907	75	SORLREP1	0.00012026	AGL15	0.038619	SURE2STPAT21	0.00032861
Motif4	BAGTAH	[CGT]AGTA[ACT]	M0065	0.853	75	SORLREP1	0.00012026	AGL15	0.038619	SURE2STPAT21	0.00032861
Motif4	BAGTAH	[CGT]AGTA[ACT]	M0066	0.919	74	SORLREP1	0.00012026	AGL15	0.038619	SURE2STPAT21	0.00032861
Motif4	BAGTAH	[CGT]AGTA[ACT]	M0067	0.932	74	SORLREP1	0.00012026	AGL15	0.038619	SURE2STPAT21	0.00032861
Motif4	BAGTAH	[CGT]AGTA[ACT]	M0068	0.806	72	SORLREP1	0.00012026	AGL15	0.038619	SURE2STPAT21	0.00032861
Motif4	BAGTAH	[CGT]AGTA[ACT]	M0069	0.887	71	SORLREP1	0.00012026	AGL15	0.038619	SURE2STPAT21	0.00032861
Motif4	BAGTAH	[CGT]AGTA[ACT]	M0070	0.786	70	SORLREP1	0.00012026	AGL15	0.038619	SURE2STPAT21	0.00032861
Motif4	BAGTAH	[CGT]AGTA[ACT]	M0071	0.809	68	SORLREP1	0.00012026	AGL15	0.038619	SURE2STPAT21	0.00032861
Motif4	BAGTAH	[CGT]AGTA[ACT]	M0072	0.868	68	SORLREP1	0.00012026	AGL15	0.038619	SURE2STPAT21	0.00032861
Motif4	BAGTAH	[CGT]AGTA[ACT]	M0073	0.881	67	SORLREP1	0.00012026	AGL15	0.038619	SURE2STPAT21	0.00032861
Motif4	BAGTAH	[CGT]AGTA[ACT]	M0074	0.818	66	SORLREP1	0.00012026	AGL15	0.038619	SURE2STPAT21	0.00032861
Motif4	BAGTAH	[CGT]AGTA[ACT]	M0075	0.938	65	SORLREP1	0.00012026	AGL15	0.038619	SURE2STPAT21	0.00032861
Motif4	BAGTAH	[CGT]AGTA[ACT]	M0076	0.831	65	SORLREP1	0.00012026	AGL15	0.038619	SURE2STPAT21	0.00032861
Motif4	BAGTAH	[CGT]AGTA[ACT]	M0077	0.891	64	SORLREP1	0.00012026	AGL15	0.038619	SURE2STPAT21	0.00032861
Motif4	BAGTAH	[CGT]AGTA[ACT]	M0078	0.891	64	SORLREP1	0.00012026	AGL15	0.038619	SURE2STPAT21	0.00032861
Motif4	BAGTAH	[CGT]AGTA[ACT]	M0079	0.919	62	SORLREP1	0.00012026	AGL15	0.038619	SURE2STPAT21	0.00032861
Motif4	BAGTAH	[CGT]AGTA[ACT]	M0080	0.887	62	SORLREP1	0.00012026	AGL15	0.038619	SURE2STPAT21	0.00032861
Motif4	BAGTAH	[CGT]AGTA[ACT]	M0081	0.871	62	SORLREP1	0.00012026	AGL15	0.038619	SURE2STPAT21	0.00032861
Motif4	BAGTAH	[CGT]AGTA[ACT]	M0082	0.871	62	SORLREP1	0.00012026	AGL15	0.038619	SURE2STPAT21	0.00032861
Motif4	BAGTAH	[CGT]AGTA[ACT]	M0083	0.871	62	SORLREP1	0.00012026	AGL15	0.038619	SURE2STPAT21	0.00032861
Motif4	BAGTAH	[CGT]AGTA[ACT]	M0084	0.705	61	SORLREP1	0.00012026	AGL15	0.038619	SURE2STPAT21	0.00032861
Motif4	BAGTAH	[CGT]AGTA[ACT]	M0085	0.862	58	SORLREP1	0.00012026	AGL15	0.038619	SURE2STPAT21	0.00032861
Motif4	BAGTAH	[CGT]AGTA[ACT]	M0086	0.982	57	SORLREP1	0.00012026	AGL15	0.038619	SURE2STPAT21	0.00032861
Motif4	BAGTAH	[CGT]AGTA[ACT]	M0087	0.807	57	SORLREP1	0.00012026	AGL15	0.038619	SURE2STPAT21	0.00032861
Motif4	BAGTAH	[CGT]AGTA[ACT]	M0088	0.772	57	SORLREP1	0.00012026	AGL15	0.038619	SURE2STPAT21	0.00032861
Motif4	BAGTAH	[CGT]AGTA[ACT]	M0089	0.927	55	SORLREP1	0.00012026	AGL15	0.038619	SURE2STPAT21	0.00032861
Motif4	BAGTAH	[CGT]AGTA[ACT]	M0090	0.927	55	SORLREP1	0.00012026	AGL15	0.038619	SURE2STPAT21	0.00032861
Motif4	BAGTAH	[CGT]AGTA[ACT]	M0091	0.836	55	SORLREP1	0.00012026	AGL15	0.038619	SURE2STPAT21	0.00032861
Motif4	BAGTAH	[CGT]AGTA[ACT]	M0092	0.8	55	SORLREP1	0.00012026	AGL15	0.038619	SURE2STPAT21	0.00032861
Motif4	BAGTAH	[CGT]AGTA[ACT]	M0093	0.815	54	SORLREP1	0.00012026	AGL15	0.038619	SURE2STPAT21	0.00032861
Motif4	BAGTAH	[CGT]AGTA[ACT]	M0094	0.889	54	SORLREP1	0.00012026	AGL15	0.038619	SURE2STPAT21	0.00032861
Motif4	BAGTAH	[CGT]AGTA[ACT]	M0095	0.811	53	SORLREP1	0.00012026	AGL15	0.038619	SURE2STPAT21	0.00032861
Motif4	BAGTAH	[CGT]AGTA[ACT]	M0096	0.83	53	SORLREP1	0.00012026	AGL15	0.038619	SURE2STPAT21	0.00032861
Motif4	BAGTAH	[CGT]AGTA[ACT]	M0097	0.885	52	SORLREP1	0.00012026	AGL15	0.038619	SURE2STPAT21	0.00032861
Motif4	BAGTAH	[CGT]AGTA[ACT]	M0098	0.885	52	SORLREP1	0.00012026	AGL15	0.038619	SURE2STPAT21	0.00032861
Motif4	BAGTAH	[CGT]AGTA[ACT]	M0099	0.769	52	SORLREP1	0.00012026	AGL15	0.038619	SURE2STPAT21	0.00032861
Motif4	BAGTAH	[CGT]AGTA[ACT]	M0100	0.882	51	SORLREP1	0.00012026	AGL15	0.038619	SURE2STPAT21	0.00032861
Motif4	BAGTAH	[CGT]AGTA[ACT]	M0101	0.86	50	SORLREP1	0.00012026	AGL15	0.038619	SURE2STPAT21	0.00032861
Motif4	BAGTAH	[CGT]AGTA[ACT]	M0102	0.94	50	SORLREP1	0.00012026	AGL15	0.038619	SURE2STPAT21	0.00032861
Motif4	BAGTAH	[CGT]AGTA[ACT]	M0103	0.88	50	SORLREP1	0.00012026	AGL15	0.038619	SURE2STPAT21	0.00032861
Motif4	BAGTAH	[CGT]AGTA[ACT]	M0104	0.7	50	SORLREP1	0.00012026	AGL15	0.038619	SURE2STPAT21	0.00032861
Motif4	BAGTAH	[CGT]AGTA[ACT]	M0105	0.837	49	SORLREP1	0.00012026	AGL15	0.038619	SURE2STPAT21	0.00032861
Motif4	BAGTAH	[CGT]AGTA[ACT]	M0106	0.917	48	SORLREP1	0.00012026	AGL15	0.038619	SURE2STPAT21	0.00032861
Motif4	BAGTAH	[CGT]AGTA[ACT]	M0107	0.979	48	SORLREP1	0.00012026	AGL15	0.038619	SURE2STPAT21	0.00032861
Motif4	BAGTAH	[CGT]AGTA[ACT]	M0108	0.917	48	SORLREP1	0.00012026	AGL15	0.038619	SURE2STPAT21	0.00032861
Motif4	BAGTAH	[CGT]AGTA[ACT]	M0109	0.915	47	SORLREP1	0.00012026	AGL15	0.038619	SURE2STPAT21	0.00032861
Motif4	BAGTAH	[CGT]AGTA[ACT]	M0110	0.83	47	SORLREP1	0.00012026	AGL15	0.038619	SURE2STPAT21	0.00032861
Motif4	BAGTAH	[CGT]AGTA[ACT]	M0111	0.826	46	SORLREP1	0.00012026	AGL15	0.038619	SURE2STPAT21	0.00032861
Motif4	BAGTAH	[CGT]AGTA[ACT]	M0112	0.935	46	SORLREP1	0.00012026	AGL15	0.038619	SURE2STPAT21	0.00032861
Motif4	BAGTAH	[CGT]AGTA[ACT]	M0113	0.889	45	SORLREP1	0.00012026	AGL15	0.038619	SURE2STPAT21	0.00032861
Motif4	BAGTAH	[CGT]AGTA[ACT]	M0114	0.933	45	SORLREP1	0.00012026	AGL15	0.038619	SURE2STPAT21	0.00032861
Motif4	BAGTAH	[CGT]AGTA[ACT]	M0115	0.867	45	SORLREP1	0.00012026	AGL15	0.038619	SURE2STPAT21	0.00032861
Motif4	BAGTAH	[CGT]AGTA[ACT]	M0116	0.844	45	SORLREP1	0.00012026	AGL15	0.038619	SURE2STPAT21	0.00032861
Motif4	BAGTAH	[CGT]AGTA[ACT]	M0117	0.8	45	SORLREP1	0.00012026	AGL15	0.038619	SURE2STPAT21	0.00032861
Motif4	BAGTAH	[CGT]AGTA[ACT]	M0118	0.733	45	SORLREP1	0.00012026	AGL15	0.038619	SURE2STPAT21	0.00032861
Motif4	BAGTAH	[CGT]AGTA[ACT]	M0119	0.907	43	SORLREP1	0.00012026	AGL15	0.038619	SURE2STPAT21	0.00032861
Motif4	BAGTAH	[CGT]AGTA[ACT]	M0120	0.818	44	SORLREP1	0.00012026	AGL15	0.038619	SURE2STPAT21	0.00032861
Motif4	BAGTAH	[CGT]AGTA[ACT]	M0121	0.795	44	SORLREP1	0.00012026	AGL15	0.038619	SURE2STPAT21	0.00032861
Motif4	BAGTAH	[CGT]AGTA[ACT]	M0122	0.909	44	SORLREP1	0.00012026	AGL15	0.038619	SURE2STPAT21	0.00032861
Motif4	BAGTAH	[CGT]AGTA[ACT]	M0123	0.955	44	SORLREP1	0.00012026	AGL15	0.038619	SURE2STPAT21	0.00032861
Motif4	BAGTAH	[CGT]AGTA[ACT]	M0124	0.907	43	SORLREP1	0.00012026	AGL15	0.038619	SURE2STPAT21	0.00032861
Motif4	BAGTAH	[CGT]AGTA[ACT]	M0125	0.907	43	SORLREP1	0.00012026	AGL15	0.038619	SURE2STPAT21	0.00032861
Motif4	BAGTAH	[CGT]AGTA[ACT]	M0126	0.907	43	SORLREP1	0.00012026	AGL15	0.038619	SURE2STPAT21	0.00032861
Motif4	BAGTAH	[CGT]AGTA[ACT]	M0127	0.884	43	SORLREP1	0.00012026	AGL15	0.038619	SURE2STPAT21	0.00032861
Motif4	BAGTAH	[CGT]AGTA[ACT]	M0128	0.86	43	SORLREP1	0.00012026	AGL15	0.038619	SURE2STPAT21	0.00032861
Motif4	BAGTAH	[CGT]AGTA[ACT]	M0129	0.953	43	SORLREP1	0.00012026	AGL15	0.038619	SURE2STPAT21	0.00032861
Motif4	BAGTAH	[CGT]AGTA[ACT]	M0130	0.977	43	SORLREP1	0.00012026	AGL15	0.038619	SURE2STPAT21	0.00032861
Motif4	BAGTAH	[CGT]AGTA[ACT]	M0131	0.907	43	SORLREP1	0.00012026	AGL15	0.038619	SURE2STPAT21	0.00032861
Motif4	BAGTAH	[CGT]AGTA[ACT]	M0132	0.976	42	SORLREP1	0.00012026	AGL15	0.038619	SURE2STPAT21	0.00032861
Motif4	BAGTAH	[CGT]AGTA[ACT]	M0133	0.905	42	SORLREP1	0.00012026	AGL15	0.038619	SURE2STPAT21	0.00032861
Motif4	BAGTAH	[CGT]AGTA[ACT]	M0134	0.929	42	SORLREP1	0.00012026	AGL15	0.038619	SURE2STPAT21	0.00032861
Motif4	BAGTAH	[CGT]AGTA[ACT]	M0135	0.81	42	SORLREP1	0.00012026	AGL15	0.038619	SURE2STPAT21	0.00032861
Motif4	BAGTAH	[CGT]AGTA[ACT]	M0136	0.881	42	SORLREP1	0.00012026	AGL15	0.038619	SURE2STPAT21	0.00032861
Motif4	BAGTAH	[CGT]AGTA[ACT]	M0137	0.952	42	SORLREP1	0.00012026	AGL15	0.038619	SURE2STPAT21	0.00032861
Motif4	BAGTAH	[CGT]AGTA[ACT]	M0138	0.927	41	SORLREP1	0.00012026	AGL15	0.038619	SURE2STPAT21	0.00032861
Motif4	BAGTAH	[CGT]AGTA[ACT]	M0139	0.829	41	SORLREP1	0.00012026	AGL15	0.038619	SURE2STPAT21	0.00032861
Motif4	BAGTAH	[CGT]AGTA[ACT]	M0140	0.902	41	SORLREP1	0.00012026	AGL15	0.038619	SURE2STPAT21	0.00032861
Motif4	BAGTAH	[CGT]AGTA[ACT]	M0141	0.825	40	SORLREP1	0.00012026	AGL15	0.038619	SURE2STPAT21	0.00032861
Motif4	BAGTAH	[CGT]AGTA[ACT]	M0142	0.925	40	SORLREP1	0.00012026	AGL15	0.038619	SURE2STPAT21	0.00032861
Motif4	BAGTAH	[CGT]AGTA[ACT]	M0143	0.9	40	SORLREP1	0.00012026	AGL15	0.038619	SURE2STPAT21	0.00032861
Motif4	BAGTAH	[CGT]AGTA[ACT]	M0144	0.875	40	SORLREP1	0.00012026	AGL15	0.038619	SURE2STPAT21	0.00032861
Motif4	BAGTAH	[CGT]AGTA[ACT]	M0145	0.8	40	SORLREP1	0.00012026	AGL15	0.038619	SURE2STPAT21	0.00032861
Motif4	BAGTAH	[CGT]AGTA[ACT]	M0146	0.75	40	SORLREP1	0.00012026	AGL15	0.038619	SURE2STPAT21	0.00032861
Motif4	BAGTAH	[CGT]AGTA[ACT]	M0147	0.897	39	SORLREP1	0.00012026	AGL15	0.038619	SURE2STPAT21	0.00032861
Motif4	BAGTAH	[CGT]AGTA[ACT]	M0148	0.872	39	SORLREP1	0.00012026	AGL15	0.038619	SURE2STPAT21	0.00032861
Motif4	BAGTAH	[CGT]AGTA[ACT]	M0149	0.949	39	SORLREP1	0.00012026	AGL15	0.038619	SURE2STPAT21	0.00032861
Motif4	BAGTAH	[CGT]AGTA[ACT]	M0150	0.921	38	SORLREP1	0.00012026	AGL15	0.038619	SURE2STPAT21	0.00032861
Motif4	BAGTAH	[CGT]AGTA[ACT]	M0151	0.895	38	SORLREP1	0.00012026	AGL15	0.038619	SURE2STPAT21	0.00032861
Motif4	BAGTAH	[CGT]AGTA[ACT]	M0152	0.947	38	SORLREP1	0.00012026	AGL15	0.038619	SURE2STPAT21	0.00032861
Motif4	BAGTAH	[CGT]AGTA[ACT]	M0153	0.868	38	SORLREP1	0.00012026	AGL15	0.038619	SURE2STPAT21	0.00032861
Motif4	BAGTAH	[CGT]AGTA[ACT]	M0154	0.921	38	SORLREP1	0.00012026	AGL15	0.038619	SURE2STPAT21	0.00032861
Motif4	BAGTAH	[CGT]AGTA[ACT]	M0155	0.789	38	SORLREP1	0.00012026	AGL15	0.038619	SURE2STPAT21	0.00032861
Motif4	BAGTAH	[CGT]AGTA[ACT]	M0156	0.842	38	SORLREP1	0.00012026	AGL15	0.038619	SURE2STPAT21	0.00032861
Motif4	BAGTAH	[CGT]AGTA[ACT]	M0157	0.868	38	SORLREP1	0.00012026	AGL15	0.038619	SURE2STPAT21	0.00032861
Motif4	BAGTAH	[CGT]AGTA[ACT]	M0158	0.895	38	SORLREP1	0.00012026	AGL15	0.038619	SURE2STPAT21	0.00032861
Motif4	BAGTAH	[CGT]AGTA[ACT]	M0159	0.947	38	SORLREP1	0.00012026	AGL15	0.038619	SURE2STPAT21	0.00032861
Motif4	BAGTAH	[CGT]AGTA[ACT]	M0160	0.921	38	SORLREP1	0.00012026	AGL15	0.038619	SURE2STPAT21	0.00032861
Motif4	BAGTAH	[CGT]AGTA[ACT]	M0161	0.892	37	SORLREP1	0.00012026	AGL15	0.038619	SURE2STPAT21	0.00032861
Motif4	BAGTAH	[CGT]AGTA[ACT]	M0162	0.838	37	SORLREP1	0.00012026	AGL15	0.038619	SURE2STPAT21	0.00032861
Motif4	BAGTAH	[CGT]AGTA[ACT]	M0163	0.861	36	SORLREP1	0.00012026	AGL15	0.038619	SURE2STPAT21	0.00032861
Motif4	BAGTAH	[CGT]AGTA[ACT]	M0164	0.722	36	SORLREP1	0.00012026	AGL15	0.038619	SURE2STPAT21	0.00032861
Motif4	BAGTAH	[CGT]AGTA[ACT]	M0165	0.889	36	SORLREP1	0.00012026	AGL15	0.038619	SURE2STPAT21	0.00032861
Motif4	BAGTAH	[CGT]AGTA[ACT]	M0166	0.917	36	SORLREP1	0.00012026	AGL15	0.038619	SURE2STPAT21	0.00032861
Motif4	BAGTAH	[CGT]AGTA[ACT]	M0167	0.806	36	SORLREP1	0.00012026	AGL15	0.038619	SURE2STPAT21	0.00032861
Motif4	BAGTAH	[CGT]AGTA[ACT]	M0168	0.914	35	SORLREP1	0.00012026	AGL15	0.038619	SURE2STPAT21	0.00032861
Motif4	BAGTAH	[CGT]AGTA[ACT]	M0169	0.914	35	SORLREP1	0.00012026	AGL15	0.038619	SURE2STPAT21	0.00032861
Motif4	BAGTAH	[CGT]AGTA[ACT]	M0170	0.714	35	SORLREP1	0.00012026	AGL15	0.038619	SURE2STPAT21	0.00032861
Motif4	BAGTAH	[CGT]AGTA[ACT]	M0171	0.886	35	SORLREP1	0.00012026	AGL15	0.038619	SURE2STPAT21	0.00032861
Motif4	BAGTAH	[CGT]AGTA[ACT]	M0172	0.886	35	SORLREP1	0.00012026	AGL15	0.038619	SURE2STPAT21	0.00032861
Motif4	BAGTAH	[CGT]AGTA[ACT]	M0173	0.914	35	SORLREP1	0.00012026	AGL15	0.038619	SURE2STPAT21	0.00032861
Motif4	BAGTAH	[CGT]AGTA[ACT]	M0174	0.853	34	SORLREP1	0.00012026	AGL15	0.038619	SURE2STPAT21	0.00032861
Motif4	BAGTAH	[CGT]AGTA[ACT]	M0175	1	34	SORLREP1	0.00012026	AGL15	0.038619	SURE2STPAT21	0.00032861
Motif4	BAGTAH	[CGT]AGTA[ACT]	M0176	0.824	34	SORLREP1	0.00012026	AGL15	0.038619	SURE2STPAT21	0.00032861
Motif4	BAGTAH	[CGT]AGTA[ACT]	M0177	0.971	34	SORLREP1	0.00012026	AGL15	0.038619	SURE2STPAT21	0.00032861
Motif4	BAGTAH	[CGT]AGTA[ACT]	M0178	0.971	34	SORLREP1	0.00012026	AGL15	0.038619	SURE2STPAT21	0.00032861
Motif4	BAGTAH	[CGT]AGTA[ACT]	M0179	1	34	SORLREP1	0.00012026	AGL15	0.038619	SURE2STPAT21	0.00032861
Motif4	BAGTAH	[CGT]AGTA[ACT]	M0180	0.909	33	SORLREP1	0.00012026	AGL15	0.038619	SURE2STPAT21	0.00032861
Motif4	BAGTAH	[CGT]AGTA[ACT]	M0181	0.909	33	SORLREP1	0.00012026	AGL15	0.038619	SURE2STPAT21	0.00032861
Motif4	BAGTAH	[CGT]AGTA[ACT]	M0182	0.909	33	SORLREP1	0.00012026	AGL15	0.038619	SURE2STPAT21	0.00032861
Motif4	BAGTAH	[CGT]AGTA[ACT]	M0183	0.969	32	SORLREP1	0.00012026	AGL15	0.038619	SURE2STPAT21	0.00032861
Motif4	BAGTAH	[CGT]AGTA[ACT]	M0184	0.969	32	SORLREP1	0.00012026	AGL15	0.038619	SURE2STPAT21	0.00032861
Motif4	BAGTAH	[CGT]AGTA[ACT]	M0185	0.906	32	SORLREP1	0.00012026	AGL15	0.038619	SURE2STPAT21	0.00032861
Motif4	BAGTAH	[CGT]AGTA[ACT]	M0186	0.938	32	SORLREP1	0.00012026	AGL15	0.038619	SURE2STPAT21	0.00032861
Motif4	BAGTAH	[CGT]AGTA[ACT]	M0187	0.938	32	SORLREP1	0.00012026	AGL15	0.038619	SURE2STPAT21	0.00032861
Motif4	BAGTAH	[CGT]AGTA[ACT]	M0188	0.875	32	SORLREP1	0.00012026	AGL15	0.038619	SURE2STPAT21	0.00032861
Motif4	BAGTAH	[CGT]AGTA[ACT]	M0189	0.906	32	SORLREP1	0.00012026	AGL15	0.038619	SURE2STPAT21	0.00032861
Motif4	BAGTAH	[CGT]AGTA[ACT]	M0190	0.906	32	SORLREP1	0.00012026	AGL15	0.038619	SURE2STPAT21	0.00032861
Motif4	BAGTAH	[CGT]AGTA[ACT]	M0191	0.875	32	SORLREP1	0.00012026	AGL15	0.038619	SURE2STPAT21	0.00032861
Motif4	BAGTAH	[CGT]AGTA[ACT]	M0192	0.903	31	SORLREP1	0.00012026	AGL15	0.038619	SURE2STPAT21	0.00032861
Motif4	BAGTAH	[CGT]AGTA[ACT]	M0193	0.806	31	SORLREP1	0.00012026	AGL15	0.038619	SURE2STPAT21	0.00032861
Motif4	BAGTAH	[CGT]AGTA[ACT]	M0194	0.742	31	SORLREP1	0.00012026	AGL15	0.038619	SURE2STPAT21	0.00032861
Motif4	BAGTAH	[CGT]AGTA[ACT]	M0195	0.903	31	SORLREP1	0.00012026	AGL15	0.038619	SURE2STPAT21	0.00032861
Motif4	BAGTAH	[CGT]AGTA[ACT]	M0196	0.903	31	SORLREP1	0.00012026	AGL15	0.038619	SURE2STPAT21	0.00032861
Motif4	BAGTAH	[CGT]AGTA[ACT]	M0197	0.968	31	SORLREP1	0.00012026	AGL15	0.038619	SURE2STPAT21	0.00032861
Motif4	BAGTAH	[CGT]AGTA[ACT]	M0198	0.935	31	SORLREP1	0.00012026	AGL15	0.038619	SURE2STPAT21	0.00032861
Motif4	BAGTAH	[CGT]AGTA[ACT]	M0199	0.871	31	SORLREP1	0.00012026	AGL15	0.038619	SURE2STPAT21	0.00032861
Motif4	BAGTAH	[CGT]AGTA[ACT]	M0200	0.933	30	SORLREP1	0.00012026	AGL15	0.038619	SURE2STPAT21	0.00032861
Motif4	BAGTAH	[CGT]AGTA[ACT]	M0201	0.967	30	SORLREP1	0.00012026	AGL15	0.038619	SURE2STPAT21	0.00032861
Motif4	BAGTAH	[CGT]AGTA[ACT]	M0202	0.931	29	SORLREP1	0.00012026	AGL15	0.038619	SURE2STPAT21	0.00032861
Motif4	BAGTAH	[CGT]AGTA[ACT]	M0203	0.833	30	SORLREP1	0.00012026	AGL15	0.038619	SURE2STPAT21	0.00032861
Motif4	BAGTAH	[CGT]AGTA[ACT]	M0204	0.9	30	SORLREP1	0.00012026	AGL15	0.038619	SURE2STPAT21	0.00032861
Motif4	BAGTAH	[CGT]AGTA[ACT]	M0205	0.9	30	SORLREP1	0.00012026	AGL15	0.038619	SURE2STPAT21	0.00032861
Motif4	BAGTAH	[CGT]AGTA[ACT]	M0206	0.833	30	SORLREP1	0.00012026	AGL15	0.038619	SURE2STPAT21	0.00032861
Motif4	BAGTAH	[CGT]AGTA[ACT]	M0207	0.967	30	SORLREP1	0.00012026	AGL15	0.038619	SURE2STPAT21	0.00032861
Motif4	BAGTAH	[CGT]AGTA[ACT]	M0208	0.966	29	SORLREP1	0.00012026	AGL15	0.038619	SURE2STPAT21	0.00032861
Motif4	BAGTAH	[CGT]AGTA[ACT]	M0209	0.966	29	SORLREP1	0.00012026	AGL15	0.038619	SURE2STPAT21	0.00032861
Motif4	BAGTAH	[CGT]AGTA[ACT]	M0210	0.828	29	SORLREP1	0.00012026	AGL15	0.038619	SURE2STPAT21	0.00032861
Motif4	BAGTAH	[CGT]AGTA[ACT]	M0211	0.862	29	SORLREP1	0.00012026	AGL15	0.038619	SURE2STPAT21	0.00032861
Motif4	BAGTAH	[CGT]AGTA[ACT]	M0212	0.966	29	SORLREP1	0.00012026	AGL15	0.038619	SURE2STPAT21	0.00032861
Motif4	BAGTAH	[CGT]AGTA[ACT]	M0213	0.862	29	SORLREP1	0.00012026	AGL15	0.038619	SURE2STPAT21	0.00032861
Motif4	BAGTAH	[CGT]AGTA[ACT]	M0214	0.793	29	SORLREP1	0.00012026	AGL15	0.038619	SURE2STPAT21	0.00032861
Motif4	BAGTAH	[CGT]AGTA[ACT]	M0215	0.857	28	SORLREP1	0.00012026	AGL15	0.038619	SURE2STPAT21	0.00032861
Motif4	BAGTAH	[CGT]AGTA[ACT]	M0216	0.929	28	SORLREP1	0.00012026	AGL15	0.038619	SURE2STPAT21	0.00032861
Motif4	BAGTAH	[CGT]AGTA[ACT]	M0217	0.821	28	SORLREP1	0.00012026	AGL15	0.038619	SURE2STPAT21	0.00032861
Motif4	BAGTAH	[CGT]AGTA[ACT]	M0218	0.75	28	SORLREP1	0.00012026	AGL15	0.038619	SURE2STPAT21	0.00032861
Motif4	BAGTAH	[CGT]AGTA[ACT]	M0219	0.893	28	SORLREP1	0.00012026	AGL15	0.038619	SURE2STPAT21	0.00032861
Motif4	BAGTAH	[CGT]AGTA[ACT]	M0220	0.786	28	SORLREP1	0.00012026	AGL15	0.038619	SURE2STPAT21	0.00032861
Motif4	BAGTAH	[CGT]AGTA[ACT]	M0221	0.857	28	SORLREP1	0.00012026	AGL15	0.038619	SURE2STPAT21	0.00032861
Motif4	BAGTAH	[CGT]AGTA[ACT]	M0222	0.75	28	SORLREP1	0.00012026	AGL15	0.038619	SURE2STPAT21	0.00032861
Motif4	BAGTAH	[CGT]AGTA[ACT]	M0223	0.929	28	SORLREP1	0.00012026	AGL15	0.038619	SURE2STPAT21	0.00032861
Motif4	BAGTAH	[CGT]AGTA[ACT]	M0224	0.929	28	SORLREP1	0.00012026	AGL15	0.038619	SURE2STPAT21	0.00032861
Motif4	BAGTAH	[CGT]AGTA[ACT]	M0225	0.893	28	SORLREP1	0.00012026	AGL15	0.038619	SURE2STPAT21	0.00032861
Motif4	BAGTAH	[CGT]AGTA[ACT]	M0226	1	28	SORLREP1	0.00012026	AGL15	0.038619	SURE2STPAT21	0.00032861
Motif4	BAGTAH	[CGT]AGTA[ACT]	M0227	0.857	28	SORLREP1	0.00012026	AGL15	0.038619	SURE2STPAT21	0.00032861
Motif4	BAGTAH	[CGT]AGTA[ACT]	M0228	0.889	27	SORLREP1	0.00012026	AGL15	0.038619	SURE2STPAT21	0.00032861
Motif4	BAGTAH	[CGT]AGTA[ACT]	M0229	0.778	27	SORLREP1	0.00012026	AGL15	0.038619	SURE2STPAT21	0.00032861
Motif4	BAGTAH	[CGT]AGTA[ACT]	M0230	0.815	27	SORLREP1	0.00012026	AGL15	0.038619	SURE2STPAT21	0.00032861
Motif4	BAGTAH	[CGT]AGTA[ACT]	M0231	0.963	27	SORLREP1	0.00012026	AGL15	0.038619	SURE2STPAT21	0.00032861
Motif4	BAGTAH	[CGT]AGTA[ACT]	M0232	0.846	26	SORLREP1	0.00012026	AGL15	0.038619	SURE2STPAT21	0.00032861
Motif4	BAGTAH	[CGT]AGTA[ACT]	M0233	0.846	26	SORLREP1	0.00012026	AGL15	0.038619	SURE2STPAT21	0.00032861
Motif4	BAGTAH	[CGT]AGTA[ACT]	M0234	0.846	26	SORLREP1	0.00012026	AGL15	0.038619	SURE2STPAT21	0.00032861
Motif4	BAGTAH	[CGT]AGTA[ACT]	M0235	0.846	26	SORLREP1	0.00012026	AGL15	0.038619	SURE2STPAT21	0.00032861
Motif4	BAGTAH	[CGT]AGTA[ACT]	M0236	0.846	26	SORLREP1	0.00012026	AGL15	0.038619	SURE2STPAT21	0.00032861
Motif4	BAGTAH	[CGT]AGTA[ACT]	M0237	0.769	26	SORLREP1	0.00012026	AGL15	0.038619	SURE2STPAT21	0.00032861
Motif4	BAGTAH	[CGT]AGTA[ACT]	M0238	0.923	26	SORLREP1	0.00012026	AGL15	0.038619	SURE2STPAT21	0.00032861
Motif4	BAGTAH	[CGT]AGTA[ACT]	M0239	0.962	26	SORLREP1	0.00012026	AGL15	0.038619	SURE2STPAT21	0.00032861
Motif4	BAGTAH	[CGT]AGTA[ACT]	M0240	0.769	26	SORLREP1	0.00012026	AGL15	0.038619	SURE2STPAT21	0.00032861
Motif4	BAGTAH	[CGT]AGTA[ACT]	M0241	0.84	25	SORLREP1	0.00012026	AGL15	0.038619	SURE2STPAT21	0.00032861
Motif4	BAGTAH	[CGT]AGTA[ACT]	M0242	0.88	25	SORLREP1	0.00012026	AGL15	0.038619	SURE2STPAT21	0.00032861
Motif4	BAGTAH	[CGT]AGTA[ACT]	M0243	0.88	25	SORLREP1	0.00012026	AGL15	0.038619	SURE2STPAT21	0.00032861
Motif4	BAGTAH	[CGT]AGTA[ACT]	M0244	0.72	25	SORLREP1	0.00012026	AGL15	0.038619	SURE2STPAT21	0.00032861
Motif4	BAGTAH	[CGT]AGTA[ACT]	M0245	0.84	25	SORLREP1	0.00012026	AGL15	0.038619	SURE2STPAT21	0.00032861
Motif4	BAGTAH	[CGT]AGTA[ACT]	M0246	0.88	25	SORLREP1	0.00012026	AGL15	0.038619	SURE2STPAT21	0.00032861
Motif4	BAGTAH	[CGT]AGTA[ACT]	M0247	1	25	SORLREP1	0.00012026	AGL15	0.038619	SURE2STPAT21	0.00032861
Motif4	BAGTAH	[CGT]AGTA[ACT]	M0248	0.76	25	SORLREP1	0.00012026	AGL15	0.038619	SURE2STPAT21	0.00032861
Motif4	BAGTAH	[CGT]AGTA[ACT]	M0249	0.8	25	SORLREP1	0.00012026	AGL15	0.038619	SURE2STPAT21	0.00032861
Motif4	BAGTAH	[CGT]AGTA[ACT]	M0250	0.92	25	SORLREP1	0.00012026	AGL15	0.038619	SURE2STPAT21	0.00032861
Motif4	BAGTAH	[CGT]AGTA[ACT]	M0251	0.833	24	SORLREP1	0.00012026	AGL15	0.038619	SURE2STPAT21	0.00032861
Motif4	BAGTAH	[CGT]AGTA[ACT]	M0252	0.958	24	SORLREP1	0.00012026	AGL15	0.038619	SURE2STPAT21	0.00032861
Motif4	BAGTAH	[CGT]AGTA[ACT]	M0253	0.833	24	SORLREP1	0.00012026	AGL15	0.038619	SURE2STPAT21	0.00032861
Motif4	BAGTAH	[CGT]AGTA[ACT]	M0254	0.833	24	SORLREP1	0.00012026	AGL15	0.038619	SURE2STPAT21	0.00032861
Motif4	BAGTAH	[CGT]AGTA[ACT]	M0255	0.958	24	SORLREP1	0.00012026	AGL15	0.038619	SURE2STPAT21	0.00032861
Motif4	BAGTAH	[CGT]AGTA[ACT]	M0256	0.917	24	SORLREP1	0.00012026	AGL15	0.038619	SURE2STPAT21	0.00032861
Motif4	BAGTAH	[CGT]AGTA[ACT]	M0257	0.833	24	SORLREP1	0.00012026	AGL15	0.038619	SURE2STPAT21	0.00032861
Motif4	BAGTAH	[CGT]AGTA[ACT]	M0258	1	24	SORLREP1	0.00012026	AGL15	0.038619	SURE2STPAT21	0.00032861
Motif4	BAGTAH	[CGT]AGTA[ACT]	M0259	0.833	24	SORLREP1	0.00012026	AGL15	0.038619	SURE2STPAT21	0.00032861
Motif4	BAGTAH	[CGT]AGTA[ACT]	M0260	0.833	24	SORLREP1	0.00012026	AGL15	0.038619	SURE2STPAT21	0.00032861
Motif4	BAGTAH	[CGT]AGTA[ACT]	M0261	0.917	24	SORLREP1	0.00012026	AGL15	0.038619	SURE2STPAT21	0.00032861
Motif4	BAGTAH	[CGT]AGTA[ACT]	M0262	0.667	24	SORLREP1	0.00012026	AGL15	0.038619	SURE2STPAT21	0.00032861
Motif4	BAGTAH	[CGT]AGTA[ACT]	M0263	0.917	24	SORLREP1	0.00012026	AGL15	0.038619	SURE2STPAT21	0.00032861
Motif4	BAGTAH	[CGT]AGTA[ACT]	M0264	1	24	SORLREP1	0.00012026	AGL15	0.038619	SURE2STPAT21	0.00032861
Motif4	BAGTAH	[CGT]AGTA[ACT]	M0265	0.957	23	SORLREP1	0.00012026	AGL15	0.038619	SURE2STPAT21	0.00032861
Motif4	BAGTAH	[CGT]AGTA[ACT]	M0266	0.87	23	SORLREP1	0.00012026	AGL15	0.038619	SURE2STPAT21	0.00032861
Motif4	BAGTAH	[CGT]AGTA[ACT]	M0267	0.783	23	SORLREP1	0.00012026	AGL15	0.038619	SURE2STPAT21	0.00032861
Motif4	BAGTAH	[CGT]AGTA[ACT]	M0268	0.87	23	SORLREP1	0.00012026	AGL15	0.038619	SURE2STPAT21	0.00032861
Motif4	BAGTAH	[CGT]AGTA[ACT]	M0269	0.826	23	SORLREP1	0.00012026	AGL15	0.038619	SURE2STPAT21	0.00032861
Motif4	BAGTAH	[CGT]AGTA[ACT]	M0270	0.913	23	SORLREP1	0.00012026	AGL15	0.038619	SURE2STPAT21	0.00032861
Motif4	BAGTAH	[CGT]AGTA[ACT]	M0271	0.826	23	SORLREP1	0.00012026	AGL15	0.038619	SURE2STPAT21	0.00032861
Motif4	BAGTAH	[CGT]AGTA[ACT]	M0272	0.87	23	SORLREP1	0.00012026	AGL15	0.038619	SURE2STPAT21	0.00032861
Motif4	BAGTAH	[CGT]AGTA[ACT]	M0273	0.955	22	SORLREP1	0.00012026	AGL15	0.038619	SURE2STPAT21	0.00032861
Motif4	BAGTAH	[CGT]AGTA[ACT]	M0274	0.909	22	SORLREP1	0.00012026	AGL15	0.038619	SURE2STPAT21	0.00032861
Motif4	BAGTAH	[CGT]AGTA[ACT]	M0275	0.955	22	SORLREP1	0.00012026	AGL15	0.038619	SURE2STPAT21	0.00032861
Motif4	BAGTAH	[CGT]AGTA[ACT]	M0276	0.864	22	SORLREP1	0.00012026	AGL15	0.038619	SURE2STPAT21	0.00032861
Motif4	BAGTAH	[CGT]AGTA[ACT]	M0277	0.591	22	SORLREP1	0.00012026	AGL15	0.038619	SURE2STPAT21	0.00032861
Motif4	BAGTAH	[CGT]AGTA[ACT]	M0278	0.955	22	SORLREP1	0.00012026	AGL15	0.038619	SURE2STPAT21	0.00032861
Motif4	BAGTAH	[CGT]AGTA[ACT]	M0279	0.909	22	SORLREP1	0.00012026	AGL15	0.038619	SURE2STPAT21	0.00032861
Motif4	BAGTAH	[CGT]AGTA[ACT]	M0280	0.818	22	SORLREP1	0.00012026	AGL15	0.038619	SURE2STPAT21	0.00032861
Motif4	BAGTAH	[CGT]AGTA[ACT]	M0281	0.727	22	SORLREP1	0.00012026	AGL15	0.038619	SURE2STPAT21	0.00032861
Motif4	BAGTAH	[CGT]AGTA[ACT]	M0282	0.864	22	SORLREP1	0.00012026	AGL15	0.038619	SURE2STPAT21	0.00032861
Motif4	BAGTAH	[CGT]AGTA[ACT]	M0283	0.955	22	SORLREP1	0.00012026	AGL15	0.038619	SURE2STPAT21	0.00032861
Motif4	BAGTAH	[CGT]AGTA[ACT]	M0284	0.773	22	SORLREP1	0.00012026	AGL15	0.038619	SURE2STPAT21	0.00032861
Motif4	BAGTAH	[CGT]AGTA[ACT]	M0285	0.909	22	SORLREP1	0.00012026	AGL15	0.038619	SURE2STPAT21	0.00032861
Motif4	BAGTAH	[CGT]AGTA[ACT]	M0286	0.905	21	SORLREP1	0.00012026	AGL15	0.038619	SURE2STPAT21	0.00032861
Motif4	BAGTAH	[CGT]AGTA[ACT]	M0287	0.905	21	SORLREP1	0.00012026	AGL15	0.038619	SURE2STPAT21	0.00032861
Motif4	BAGTAH	[CGT]AGTA[ACT]	M0288	0.81	21	SORLREP1	0.00012026	AGL15	0.038619	SURE2STPAT21	0.00032861
Motif4	BAGTAH	[CGT]AGTA[ACT]	M0289	0.81	21	SORLREP1	0.00012026	AGL15	0.038619	SURE2STPAT21	0.00032861
Motif4	BAGTAH	[CGT]AGTA[ACT]	M0290	0.81	21	SORLREP1	0.00012026	AGL15	0.038619	SURE2STPAT21	0.00032861
Motif4	BAGTAH	[CGT]AGTA[ACT]	M0291	0.952	21	SORLREP1	0.00012026	AGL15	0.038619	SURE2STPAT21	0.00032861
Motif4	BAGTAH	[CGT]AGTA[ACT]	M0292	0.762	21	SORLREP1	0.00012026	AGL15	0.038619	SURE2STPAT21	0.00032861
Motif4	BAGTAH	[CGT]AGTA[ACT]	M0293	0.905	21	SORLREP1	0.00012026	AGL15	0.038619	SURE2STPAT21	0.00032861
Motif4	BAGTAH	[CGT]AGTA[ACT]	M0294	0.857	21	SORLREP1	0.00012026	AGL15	0.038619	SURE2STPAT21	0.00032861
Motif4	BAGTAH	[CGT]AGTA[ACT]	M0295	0.952	21	SORLREP1	0.00012026	AGL15	0.038619	SURE2STPAT21	0.00032861
Motif4	BAGTAH	[CGT]AGTA[ACT]	M0296	1	21	SORLREP1	0.00012026	AGL15	0.038619	SURE2STPAT21	0.00032861
Motif4	BAGTAH	[CGT]AGTA[ACT]	M0297	1	21	SORLREP1	0.00012026	AGL15	0.038619	SURE2STPAT21	0.00032861
Motif4	BAGTAH	[CGT]AGTA[ACT]	M0298	0.9	20	SORLREP1	0.00012026	AGL15	0.038619	SURE2STPAT21	0.00032861
Motif4	BAGTAH	[CGT]AGTA[ACT]	M0299	0.85	20	SORLREP1	0.00012026	AGL15	0.038619	SURE2STPAT21	0.00032861
Motif4	BAGTAH	[CGT]AGTA[ACT]	M0300	0.7	20	SORLREP1	0.00012026	AGL15	0.038619	SURE2STPAT21	0.00032861
Motif4	BAGTAH	[CGT]AGTA[ACT]	M0301	1	20	SORLREP1	0.00012026	AGL15	0.038619	SURE2STPAT21	0.00032861
Motif4	BAGTAH	[CGT]AGTA[ACT]	M0302	0.95	20	SORLREP1	0.00012026	AGL15	0.038619	SURE2STPAT21	0.00032861
Motif4	BAGTAH	[CGT]AGTA[ACT]	M0303	0.95	20	SORLREP1	0.00012026	AGL15	0.038619	SURE2STPAT21	0.00032861
Motif4	BAGTAH	[CGT]AGTA[ACT]	M0304	0.8	20	SORLREP1	0.00012026	AGL15	0.038619	SURE2STPAT21	0.00032861
Motif4	BAGTAH	[CGT]AGTA[ACT]	M0305	0.85	20	SORLREP1	0.00012026	AGL15	0.038619	SURE2STPAT21	0.00032861
Motif4	BAGTAH	[CGT]AGTA[ACT]	M0306	0.7	20	SORLREP1	0.00012026	AGL15	0.038619	SURE2STPAT21	0.00032861
Motif4	BAGTAH	[CGT]AGTA[ACT]	M0307	0.9	20	SORLREP1	0.00012026	AGL15	0.038619	SURE2STPAT21	0.00032861
Motif4	BAGTAH	[CGT]AGTA[ACT]	M0308	1	20	SORLREP1	0.00012026	AGL15	0.038619	SURE2STPAT21	0.00032861
Motif4	BAGTAH	[CGT]AGTA[ACT]	M0309	0.9	20	SORLREP1	0.00012026	AGL15	0.038619	SURE2STPAT21	0.00032861
Motif4	BAGTAH	[CGT]AGTA[ACT]	M0310	0.9	20	SORLREP1	0.00012026	AGL15	0.038619	SURE2STPAT21	0.00032861
Motif4	BAGTAH	[CGT]AGTA[ACT]	M0311	0.95	20	SORLREP1	0.00012026	AGL15	0.038619	SURE2STPAT21	0.00032861
Motif4	BAGTAH	[CGT]AGTA[ACT]	M0312	0.9	20	SORLREP1	0.00012026	AGL15	0.038619	SURE2STPAT21	0.00032861
Motif4	BAGTAH	[CGT]AGTA[ACT]	M0313	0.85	20	SORLREP1	0.00012026	AGL15	0.038619	SURE2STPAT21	0.00032861
Motif4	BAGTAH	[CGT]AGTA[ACT]	M0314	1	20	SORLREP1	0.00012026	AGL15	0.038619	SURE2STPAT21	0.00032861
Motif4	BAGTAH	[CGT]AGTA[ACT]	M0315	0.947	19	SORLREP1	0.00012026	AGL15	0.038619	SURE2STPAT21	0.00032861
Motif4	BAGTAH	[CGT]AGTA[ACT]	M0316	0.947	19	SORLREP1	0.00012026	AGL15	0.038619	SURE2STPAT21	0.00032861
Motif4	BAGTAH	[CGT]AGTA[ACT]	M0317	0.895	19	SORLREP1	0.00012026	AGL15	0.038619	SURE2STPAT21	0.00032861
Motif4	BAGTAH	[CGT]AGTA[ACT]	M0318	0.842	19	SORLREP1	0.00012026	AGL15	0.038619	SURE2STPAT21	0.00032861
Motif4	BAGTAH	[CGT]AGTA[ACT]	M0319	0.842	19	SORLREP1	0.00012026	AGL15	0.038619	SURE2STPAT21	0.00032861
Motif4	BAGTAH	[CGT]AGTA[ACT]	M0320	0.737	19	SORLREP1	0.00012026	AGL15	0.038619	SURE2STPAT21	0.00032861
Motif4	BAGTAH	[CGT]AGTA[ACT]	M0321	0.737	19	SORLREP1	0.00012026	AGL15	0.038619	SURE2STPAT21	0.00032861
Motif4	BAGTAH	[CGT]AGTA[ACT]	M0322	0.789	19	SORLREP1	0.00012026	AGL15	0.038619	SURE2STPAT21	0.00032861
Motif4	BAGTAH	[CGT]AGTA[ACT]	M0323	0.947	19	SORLREP1	0.00012026	AGL15	0.038619	SURE2STPAT21	0.00032861
Motif4	BAGTAH	[CGT]AGTA[ACT]	M0324	0.895	19	SORLREP1	0.00012026	AGL15	0.038619	SURE2STPAT21	0.00032861
Motif4	BAGTAH	[CGT]AGTA[ACT]	M0325	0.842	19	SORLREP1	0.00012026	AGL15	0.038619	SURE2STPAT21	0.00032861
Motif4	BAGTAH	[CGT]AGTA[ACT]	M0326	0.947	19	SORLREP1	0.00012026	AGL15	0.038619	SURE2STPAT21	0.00032861
Motif4	BAGTAH	[CGT]AGTA[ACT]	M0327	0.895	19	SORLREP1	0.00012026	AGL15	0.038619	SURE2STPAT21	0.00032861
Motif4	BAGTAH	[CGT]AGTA[ACT]	M0328	0.842	19	SORLREP1	0.00012026	AGL15	0.038619	SURE2STPAT21	0.00032861
Motif4	BAGTAH	[CGT]AGTA[ACT]	M0329	0.947	19	SORLREP1	0.00012026	AGL15	0.038619	SURE2STPAT21	0.00032861
Motif4	BAGTAH	[CGT]AGTA[ACT]	M0330	0.947	19	SORLREP1	0.00012026	AGL15	0.038619	SURE2STPAT21	0.00032861
Motif4	BAGTAH	[CGT]AGTA[ACT]	M0331	1	18	SORLREP1	0.00012026	AGL15	0.038619	SURE2STPAT21	0.00032861
Motif4	BAGTAH	[CGT]AGTA[ACT]	M0332	0.944	18	SORLREP1	0.00012026	AGL15	0.038619	SURE2STPAT21	0.00032861
Motif4	BAGTAH	[CGT]AGTA[ACT]	M0333	0.944	18	SORLREP1	0.00012026	AGL15	0.038619	SURE2STPAT21	0.00032861
Motif4	BAGTAH	[CGT]AGTA[ACT]	M0334	0.889	18	SORLREP1	0.00012026	AGL15	0.038619	SURE2STPAT21	0.00032861
Motif4	BAGTAH	[CGT]AGTA[ACT]	M0335	0.882	17	SORLREP1	0.00012026	AGL15	0.038619	SURE2STPAT21	0.00032861
Motif4	BAGTAH	[CGT]AGTA[ACT]	M0336	0.944	18	SORLREP1	0.00012026	AGL15	0.038619	SURE2STPAT21	0.00032861
Motif4	BAGTAH	[CGT]AGTA[ACT]	M0337	0.889	18	SORLREP1	0.00012026	AGL15	0.038619	SURE2STPAT21	0.00032861
Motif4	BAGTAH	[CGT]AGTA[ACT]	M0338	0.889	18	SORLREP1	0.00012026	AGL15	0.038619	SURE2STPAT21	0.00032861
Motif4	BAGTAH	[CGT]AGTA[ACT]	M0339	0.889	18	SORLREP1	0.00012026	AGL15	0.038619	SURE2STPAT21	0.00032861
Motif4	BAGTAH	[CGT]AGTA[ACT]	M0340	0.778	18	SORLREP1	0.00012026	AGL15	0.038619	SURE2STPAT21	0.00032861
Motif4	BAGTAH	[CGT]AGTA[ACT]	M0341	0.944	18	SORLREP1	0.00012026	AGL15	0.038619	SURE2STPAT21	0.00032861
Motif4	BAGTAH	[CGT]AGTA[ACT]	M0342	0.778	18	SORLREP1	0.00012026	AGL15	0.038619	SURE2STPAT21	0.00032861
Motif4	BAGTAH	[CGT]AGTA[ACT]	M0343	0.889	18	SORLREP1	0.00012026	AGL15	0.038619	SURE2STPAT21	0.00032861
Motif4	BAGTAH	[CGT]AGTA[ACT]	M0344	0.889	18	SORLREP1	0.00012026	AGL15	0.038619	SURE2STPAT21	0.00032861
Motif4	BAGTAH	[CGT]AGTA[ACT]	M0345	1	18	SORLREP1	0.00012026	AGL15	0.038619	SURE2STPAT21	0.00032861
Motif4	BAGTAH	[CGT]AGTA[ACT]	M0346	0.889	18	SORLREP1	0.00012026	AGL15	0.038619	SURE2STPAT21	0.00032861
Motif4	BAGTAH	[CGT]AGTA[ACT]	M0347	0.833	18	SORLREP1	0.00012026	AGL15	0.038619	SURE2STPAT21	0.00032861
Motif4	BAGTAH	[CGT]AGTA[ACT]	M0348	0.889	18	SORLREP1	0.00012026	AGL15	0.038619	SURE2STPAT21	0.00032861
Motif4	BAGTAH	[CGT]AGTA[ACT]	M0349	0.833	18	SORLREP1	0.00012026	AGL15	0.038619	SURE2STPAT21	0.00032861
Motif4	BAGTAH	[CGT]AGTA[ACT]	M0350	1	18	SORLREP1	0.00012026	AGL15	0.038619	SURE2STPAT21	0.00032861
Motif4	BAGTAH	[CGT]AGTA[ACT]	M0351	1	18	SORLREP1	0.00012026	AGL15	0.038619	SURE2STPAT21	0.00032861
Motif4	BAGTAH	[CGT]AGTA[ACT]	M0352	0.889	18	SORLREP1	0.00012026	AGL15	0.038619	SURE2STPAT21	0.00032861
Motif4	BAGTAH	[CGT]AGTA[ACT]	M0353	1	17	SORLREP1	0.00012026	AGL15	0.038619	SURE2STPAT21	0.00032861
Motif4	BAGTAH	[CGT]AGTA[ACT]	M0354	0.941	17	SORLREP1	0.00012026	AGL15	0.038619	SURE2STPAT21	0.00032861
Motif4	BAGTAH	[CGT]AGTA[ACT]	M0355	0.824	17	SORLREP1	0.00012026	AGL15	0.038619	SURE2STPAT21	0.00032861
Motif4	BAGTAH	[CGT]AGTA[ACT]	M0356	1	17	SORLREP1	0.00012026	AGL15	0.038619	SURE2STPAT21	0.00032861
Motif4	BAGTAH	[CGT]AGTA[ACT]	M0357	0.647	17	SORLREP1	0.00012026	AGL15	0.038619	SURE2STPAT21	0.00032861
Motif4	BAGTAH	[CGT]AGTA[ACT]	M0358	0.882	17	SORLREP1	0.00012026	AGL15	0.038619	SURE2STPAT21	0.00032861
Motif4	BAGTAH	[CGT]AGTA[ACT]	M0359	0.824	17	SORLREP1	0.00012026	AGL15	0.038619	SURE2STPAT21	0.00032861
Motif4	BAGTAH	[CGT]AGTA[ACT]	M0360	0.941	17	SORLREP1	0.00012026	AGL15	0.038619	SURE2STPAT21	0.00032861
Motif4	BAGTAH	[CGT]AGTA[ACT]	M0361	1	17	SORLREP1	0.00012026	AGL15	0.038619	SURE2STPAT21	0.00032861
Motif4	BAGTAH	[CGT]AGTA[ACT]	M0362	0.941	17	SORLREP1	0.00012026	AGL15	0.038619	SURE2STPAT21	0.00032861
Motif4	BAGTAH	[CGT]AGTA[ACT]	M0363	0.882	17	SORLREP1	0.00012026	AGL15	0.038619	SURE2STPAT21	0.00032861
Motif4	BAGTAH	[CGT]AGTA[ACT]	M0364	0.824	17	SORLREP1	0.00012026	AGL15	0.038619	SURE2STPAT21	0.00032861
Motif4	BAGTAH	[CGT]AGTA[ACT]	M0365	0.941	17	SORLREP1	0.00012026	AGL15	0.038619	SURE2STPAT21	0.00032861
Motif4	BAGTAH	[CGT]AGTA[ACT]	M0366	0.824	17	SORLREP1	0.00012026	AGL15	0.038619	SURE2STPAT21	0.00032861
Motif4	BAGTAH	[CGT]AGTA[ACT]	M0367	0.765	17	SORLREP1	0.00012026	AGL15	0.038619	SURE2STPAT21	0.00032861
Motif4	BAGTAH	[CGT]AGTA[ACT]	M0368	0.706	17	SORLREP1	0.00012026	AGL15	0.038619	SURE2STPAT21	0.00032861
Motif4	BAGTAH	[CGT]AGTA[ACT]	M0369	0.824	17	SORLREP1	0.00012026	AGL15	0.038619	SURE2STPAT21	0.00032861
Motif4	BAGTAH	[CGT]AGTA[ACT]	M0370	0.941	17	SORLREP1	0.00012026	AGL15	0.038619	SURE2STPAT21	0.00032861
Motif4	BAGTAH	[CGT]AGTA[ACT]	M0371	0.882	17	SORLREP1	0.00012026	AGL15	0.038619	SURE2STPAT21	0.00032861
Motif4	BAGTAH	[CGT]AGTA[ACT]	M0372	0.824	17	SORLREP1	0.00012026	AGL15	0.038619	SURE2STPAT21	0.00032861
Motif4	BAGTAH	[CGT]AGTA[ACT]	M0373	0.938	16	SORLREP1	0.00012026	AGL15	0.038619	SURE2STPAT21	0.00032861
Motif4	BAGTAH	[CGT]AGTA[ACT]	M0374	0.938	16	SORLREP1	0.00012026	AGL15	0.038619	SURE2STPAT21	0.00032861
Motif4	BAGTAH	[CGT]AGTA[ACT]	M0375	0.938	16	SORLREP1	0.00012026	AGL15	0.038619	SURE2STPAT21	0.00032861
Motif4	BAGTAH	[CGT]AGTA[ACT]	M0376	1	16	SORLREP1	0.00012026	AGL15	0.038619	SURE2STPAT21	0.00032861
Motif4	BAGTAH	[CGT]AGTA[ACT]	M0377	0.812	16	SORLREP1	0.00012026	AGL15	0.038619	SURE2STPAT21	0.00032861
Motif4	BAGTAH	[CGT]AGTA[ACT]	M0378	0.812	16	SORLREP1	0.00012026	AGL15	0.038619	SURE2STPAT21	0.00032861
Motif4	BAGTAH	[CGT]AGTA[ACT]	M0379	0.875	16	SORLREP1	0.00012026	AGL15	0.038619	SURE2STPAT21	0.00032861
Motif4	BAGTAH	[CGT]AGTA[ACT]	M0380	0.938	16	SORLREP1	0.00012026	AGL15	0.038619	SURE2STPAT21	0.00032861
Motif4	BAGTAH	[CGT]AGTA[ACT]	M0381	1	16	SORLREP1	0.00012026	AGL15	0.038619	SURE2STPAT21	0.00032861
Motif4	BAGTAH	[CGT]AGTA[ACT]	M0382	0.875	16	SORLREP1	0.00012026	AGL15	0.038619	SURE2STPAT21	0.00032861
Motif4	BAGTAH	[CGT]AGTA[ACT]	M0383	0.938	16	SORLREP1	0.00012026	AGL15	0.038619	SURE2STPAT21	0.00032861
Motif4	BAGTAH	[CGT]AGTA[ACT]	M0384	0.875	16	SORLREP1	0.00012026	AGL15	0.038619	SURE2STPAT21	0.00032861
Motif4	BAGTAH	[CGT]AGTA[ACT]	M0385	0.812	16	SORLREP1	0.00012026	AGL15	0.038619	SURE2STPAT21	0.00032861
Motif4	BAGTAH	[CGT]AGTA[ACT]	M0386	0.812	16	SORLREP1	0.00012026	AGL15	0.038619	SURE2STPAT21	0.00032861
Motif4	BAGTAH	[CGT]AGTA[ACT]	M0387	0.938	16	SORLREP1	0.00012026	AGL15	0.038619	SURE2STPAT21	0.00032861
Motif4	BAGTAH	[CGT]AGTA[ACT]	M0388	0.938	16	SORLREP1	0.00012026	AGL15	0.038619	SURE2STPAT21	0.00032861
Motif4	BAGTAH	[CGT]AGTA[ACT]	M0389	0.938	16	SORLREP1	0.00012026	AGL15	0.038619	SURE2STPAT21	0.00032861
Motif4	BAGTAH	[CGT]AGTA[ACT]	M0390	0.875	16	SORLREP1	0.00012026	AGL15	0.038619	SURE2STPAT21	0.00032861
Motif4	BAGTAH	[CGT]AGTA[ACT]	M0391	0.867	15	SORLREP1	0.00012026	AGL15	0.038619	SURE2STPAT21	0.00032861
Motif4	BAGTAH	[CGT]AGTA[ACT]	M0392	0.867	15	SORLREP1	0.00012026	AGL15	0.038619	SURE2STPAT21	0.00032861
Motif4	BAGTAH	[CGT]AGTA[ACT]	M0393	0.8	15	SORLREP1	0.00012026	AGL15	0.038619	SURE2STPAT21	0.00032861
Motif4	BAGTAH	[CGT]AGTA[ACT]	M0394	0.867	15	SORLREP1	0.00012026	AGL15	0.038619	SURE2STPAT21	0.00032861
Motif4	BAGTAH	[CGT]AGTA[ACT]	M0395	0.8	15	SORLREP1	0.00012026	AGL15	0.038619	SURE2STPAT21	0.00032861
Motif4	BAGTAH	[CGT]AGTA[ACT]	M0396	0.8	15	SORLREP1	0.00012026	AGL15	0.038619	SURE2STPAT21	0.00032861
Motif4	BAGTAH	[CGT]AGTA[ACT]	M0397	0.733	15	SORLREP1	0.00012026	AGL15	0.038619	SURE2STPAT21	0.00032861
Motif4	BAGTAH	[CGT]AGTA[ACT]	M0398	0.933	15	SORLREP1	0.00012026	AGL15	0.038619	SURE2STPAT21	0.00032861
Motif4	BAGTAH	[CGT]AGTA[ACT]	M0399	0.8	15	SORLREP1	0.00012026	AGL15	0.038619	SURE2STPAT21	0.00032861
Motif4	BAGTAH	[CGT]AGTA[ACT]	M0400	0.867	15	SORLREP1	0.00012026	AGL15	0.038619	SURE2STPAT21	0.00032861
Motif4	BAGTAH	[CGT]AGTA[ACT]	M0401	0.733	15	SORLREP1	0.00012026	AGL15	0.038619	SURE2STPAT21	0.00032861
Motif4	BAGTAH	[CGT]AGTA[ACT]	M0402	0.867	15	SORLREP1	0.00012026	AGL15	0.038619	SURE2STPAT21	0.00032861
Motif4	BAGTAH	[CGT]AGTA[ACT]	M0403	0.933	15	SORLREP1	0.00012026	AGL15	0.038619	SURE2STPAT21	0.00032861
Motif4	BAGTAH	[CGT]AGTA[ACT]	M0404	0.867	15	SORLREP1	0.00012026	AGL15	0.038619	SURE2STPAT21	0.00032861
Motif4	BAGTAH	[CGT]AGTA[ACT]	M0405	0.933	15	SORLREP1	0.00012026	AGL15	0.038619	SURE2STPAT21	0.00032861
Motif4	BAGTAH	[CGT]AGTA[ACT]	M0406	0.933	15	SORLREP1	0.00012026	AGL15	0.038619	SURE2STPAT21	0.00032861
Motif4	BAGTAH	[CGT]AGTA[ACT]	M0407	0.867	15	SORLREP1	0.00012026	AGL15	0.038619	SURE2STPAT21	0.00032861
Motif4	BAGTAH	[CGT]AGTA[ACT]	M0408	0.8	15	SORLREP1	0.00012026	AGL15	0.038619	SURE2STPAT21	0.00032861
Motif4	BAGTAH	[CGT]AGTA[ACT]	M0409	0.786	14	SORLREP1	0.00012026	AGL15	0.038619	SURE2STPAT21	0.00032861
Motif4	BAGTAH	[CGT]AGTA[ACT]	M0410	1	14	SORLREP1	0.00012026	AGL15	0.038619	SURE2STPAT21	0.00032861
Motif4	BAGTAH	[CGT]AGTA[ACT]	M0411	1	14	SORLREP1	0.00012026	AGL15	0.038619	SURE2STPAT21	0.00032861
Motif4	BAGTAH	[CGT]AGTA[ACT]	M0412	1	14	SORLREP1	0.00012026	AGL15	0.038619	SURE2STPAT21	0.00032861
Motif4	BAGTAH	[CGT]AGTA[ACT]	M0413	0.929	14	SORLREP1	0.00012026	AGL15	0.038619	SURE2STPAT21	0.00032861
Motif4	BAGTAH	[CGT]AGTA[ACT]	M0414	0.929	14	SORLREP1	0.00012026	AGL15	0.038619	SURE2STPAT21	0.00032861
Motif4	BAGTAH	[CGT]AGTA[ACT]	M0415	0.929	14	SORLREP1	0.00012026	AGL15	0.038619	SURE2STPAT21	0.00032861
Motif4	BAGTAH	[CGT]AGTA[ACT]	M0416	0.857	14	SORLREP1	0.00012026	AGL15	0.038619	SURE2STPAT21	0.00032861
Motif4	BAGTAH	[CGT]AGTA[ACT]	M0417	0.929	14	SORLREP1	0.00012026	AGL15	0.038619	SURE2STPAT21	0.00032861
Motif4	BAGTAH	[CGT]AGTA[ACT]	M0418	0.857	14	SORLREP1	0.00012026	AGL15	0.038619	SURE2STPAT21	0.00032861
Motif4	BAGTAH	[CGT]AGTA[ACT]	M0419	1	14	SORLREP1	0.00012026	AGL15	0.038619	SURE2STPAT21	0.00032861
Motif4	BAGTAH	[CGT]AGTA[ACT]	M0420	0.786	14	SORLREP1	0.00012026	AGL15	0.038619	SURE2STPAT21	0.00032861
Motif4	BAGTAH	[CGT]AGTA[ACT]	M0421	0.929	14	SORLREP1	0.00012026	AGL15	0.038619	SURE2STPAT21	0.00032861
Motif4	BAGTAH	[CGT]AGTA[ACT]	M0422	0.857	14	SORLREP1	0.00012026	AGL15	0.038619	SURE2STPAT21	0.00032861
Motif4	BAGTAH	[CGT]AGTA[ACT]	M0423	1	14	SORLREP1	0.00012026	AGL15	0.038619	SURE2STPAT21	0.00032861
Motif4	BAGTAH	[CGT]AGTA[ACT]	M0424	0.923	13	SORLREP1	0.00012026	AGL15	0.038619	SURE2STPAT21	0.00032861
Motif4	BAGTAH	[CGT]AGTA[ACT]	M0425	0.846	13	SORLREP1	0.00012026	AGL15	0.038619	SURE2STPAT21	0.00032861
Motif4	BAGTAH	[CGT]AGTA[ACT]	M0426	1	13	SORLREP1	0.00012026	AGL15	0.038619	SURE2STPAT21	0.00032861
Motif4	BAGTAH	[CGT]AGTA[ACT]	M0427	0.846	13	SORLREP1	0.00012026	AGL15	0.038619	SURE2STPAT21	0.00032861
Motif4	BAGTAH	[CGT]AGTA[ACT]	M0428	0.923	13	SORLREP1	0.00012026	AGL15	0.038619	SURE2STPAT21	0.00032861
Motif4	BAGTAH	[CGT]AGTA[ACT]	M0429	0.923	13	SORLREP1	0.00012026	AGL15	0.038619	SURE2STPAT21	0.00032861
Motif4	BAGTAH	[CGT]AGTA[ACT]	M0430	0.692	13	SORLREP1	0.00012026	AGL15	0.038619	SURE2STPAT21	0.00032861
Motif4	BAGTAH	[CGT]AGTA[ACT]	M0431	1	13	SORLREP1	0.00012026	AGL15	0.038619	SURE2STPAT21	0.00032861
Motif4	BAGTAH	[CGT]AGTA[ACT]	M0432	0.923	13	SORLREP1	0.00012026	AGL15	0.038619	SURE2STPAT21	0.00032861
Motif4	BAGTAH	[CGT]AGTA[ACT]	M0433	0.923	13	SORLREP1	0.00012026	AGL15	0.038619	SURE2STPAT21	0.00032861
Motif4	BAGTAH	[CGT]AGTA[ACT]	M0434	0.923	13	SORLREP1	0.00012026	AGL15	0.038619	SURE2STPAT21	0.00032861
Motif4	BAGTAH	[CGT]AGTA[ACT]	M0435	0.846	13	SORLREP1	0.00012026	AGL15	0.038619	SURE2STPAT21	0.00032861
Motif4	BAGTAH	[CGT]AGTA[ACT]	M0436	0.769	13	SORLREP1	0.00012026	AGL15	0.038619	SURE2STPAT21	0.00032861
Motif4	BAGTAH	[CGT]AGTA[ACT]	M0437	0.615	13	SORLREP1	0.00012026	AGL15	0.038619	SURE2STPAT21	0.00032861
Motif4	BAGTAH	[CGT]AGTA[ACT]	M0438	1	13	SORLREP1	0.00012026	AGL15	0.038619	SURE2STPAT21	0.00032861
Motif4	BAGTAH	[CGT]AGTA[ACT]	M0439	0.846	13	SORLREP1	0.00012026	AGL15	0.038619	SURE2STPAT21	0.00032861
Motif4	BAGTAH	[CGT]AGTA[ACT]	M0440	1	13	SORLREP1	0.00012026	AGL15	0.038619	SURE2STPAT21	0.00032861
Motif4	BAGTAH	[CGT]AGTA[ACT]	M0441	0.923	13	SORLREP1	0.00012026	AGL15	0.038619	SURE2STPAT21	0.00032861
Motif4	BAGTAH	[CGT]AGTA[ACT]	M0442	0.667	12	SORLREP1	0.00012026	AGL15	0.038619	SURE2STPAT21	0.00032861
Motif4	BAGTAH	[CGT]AGTA[ACT]	M0443	0.917	12	SORLREP1	0.00012026	AGL15	0.038619	SURE2STPAT21	0.00032861
Motif4	BAGTAH	[CGT]AGTA[ACT]	M0444	0.833	12	SORLREP1	0.00012026	AGL15	0.038619	SURE2STPAT21	0.00032861
Motif4	BAGTAH	[CGT]AGTA[ACT]	M0445	0.917	12	SORLREP1	0.00012026	AGL15	0.038619	SURE2STPAT21	0.00032861
Motif4	BAGTAH	[CGT]AGTA[ACT]	M0446	1	12	SORLREP1	0.00012026	AGL15	0.038619	SURE2STPAT21	0.00032861
Motif4	BAGTAH	[CGT]AGTA[ACT]	M0447	0.833	12	SORLREP1	0.00012026	AGL15	0.038619	SURE2STPAT21	0.00032861
Motif4	BAGTAH	[CGT]AGTA[ACT]	M0448	0.917	12	SORLREP1	0.00012026	AGL15	0.038619	SURE2STPAT21	0.00032861
Motif4	BAGTAH	[CGT]AGTA[ACT]	M0449	0.917	12	SORLREP1	0.00012026	AGL15	0.038619	SURE2STPAT21	0.00032861
Motif4	BAGTAH	[CGT]AGTA[ACT]	M0450	0.833	12	SORLREP1	0.00012026	AGL15	0.038619	SURE2STPAT21	0.00032861
Motif4	BAGTAH	[CGT]AGTA[ACT]	M0451	0.917	12	SORLREP1	0.00012026	AGL15	0.038619	SURE2STPAT21	0.00032861
Motif4	BAGTAH	[CGT]AGTA[ACT]	M0452	0.833	12	SORLREP1	0.00012026	AGL15	0.038619	SURE2STPAT21	0.00032861
Motif4	BAGTAH	[CGT]AGTA[ACT]	M0453	0.75	12	SORLREP1	0.00012026	AGL15	0.038619	SURE2STPAT21	0.00032861
Motif4	BAGTAH	[CGT]AGTA[ACT]	M0454	0.917	12	SORLREP1	0.00012026	AGL15	0.038619	SURE2STPAT21	0.00032861
Motif4	BAGTAH	[CGT]AGTA[ACT]	M0455	0.917	12	SORLREP1	0.00012026	AGL15	0.038619	SURE2STPAT21	0.00032861
Motif4	BAGTAH	[CGT]AGTA[ACT]	M0456	0.917	12	SORLREP1	0.00012026	AGL15	0.038619	SURE2STPAT21	0.00032861
Motif4	BAGTAH	[CGT]AGTA[ACT]	M0457	1	12	SORLREP1	0.00012026	AGL15	0.038619	SURE2STPAT21	0.00032861
Motif4	BAGTAH	[CGT]AGTA[ACT]	M0458	0.917	12	SORLREP1	0.00012026	AGL15	0.038619	SURE2STPAT21	0.00032861
Motif4	BAGTAH	[CGT]AGTA[ACT]	M0459	1	12	SORLREP1	0.00012026	AGL15	0.038619	SURE2STPAT21	0.00032861
Motif4	BAGTAH	[CGT]AGTA[ACT]	M0460	0.833	12	SORLREP1	0.00012026	AGL15	0.038619	SURE2STPAT21	0.00032861
Motif4	BAGTAH	[CGT]AGTA[ACT]	M0461	0.917	12	SORLREP1	0.00012026	AGL15	0.038619	SURE2STPAT21	0.00032861
Motif4	BAGTAH	[CGT]AGTA[ACT]	M0462	0.917	12	SORLREP1	0.00012026	AGL15	0.038619	SURE2STPAT21	0.00032861
Motif4	BAGTAH	[CGT]AGTA[ACT]	M0463	0.833	12	SORLREP1	0.00012026	AGL15	0.038619	SURE2STPAT21	0.00032861
Motif4	BAGTAH	[CGT]AGTA[ACT]	M0464	1	12	SORLREP1	0.00012026	AGL15	0.038619	SURE2STPAT21	0.00032861
Motif4	BAGTAH	[CGT]AGTA[ACT]	M0465	0.833	12	SORLREP1	0.00012026	AGL15	0.038619	SURE2STPAT21	0.00032861
Motif4	BAGTAH	[CGT]AGTA[ACT]	M0466	0.917	12	SORLREP1	0.00012026	AGL15	0.038619	SURE2STPAT21	0.00032861
Motif4	BAGTAH	[CGT]AGTA[ACT]	M0467	0.909	11	SORLREP1	0.00012026	AGL15	0.038619	SURE2STPAT21	0.00032861
Motif4	BAGTAH	[CGT]AGTA[ACT]	M0468	0.818	11	SORLREP1	0.00012026	AGL15	0.038619	SURE2STPAT21	0.00032861
Motif4	BAGTAH	[CGT]AGTA[ACT]	M0469	1	11	SORLREP1	0.00012026	AGL15	0.038619	SURE2STPAT21	0.00032861
Motif4	BAGTAH	[CGT]AGTA[ACT]	M0470	1	11	SORLREP1	0.00012026	AGL15	0.038619	SURE2STPAT21	0.00032861
Motif4	BAGTAH	[CGT]AGTA[ACT]	M0471	1	11	SORLREP1	0.00012026	AGL15	0.038619	SURE2STPAT21	0.00032861
Motif4	BAGTAH	[CGT]AGTA[ACT]	M0472	0.909	11	SORLREP1	0.00012026	AGL15	0.038619	SURE2STPAT21	0.00032861
Motif4	BAGTAH	[CGT]AGTA[ACT]	M0473	0.727	11	SORLREP1	0.00012026	AGL15	0.038619	SURE2STPAT21	0.00032861
Motif4	BAGTAH	[CGT]AGTA[ACT]	M0474	0.818	11	SORLREP1	0.00012026	AGL15	0.038619	SURE2STPAT21	0.00032861
Motif4	BAGTAH	[CGT]AGTA[ACT]	M0475	0.818	11	SORLREP1	0.00012026	AGL15	0.038619	SURE2STPAT21	0.00032861
Motif4	BAGTAH	[CGT]AGTA[ACT]	M0476	0.909	11	SORLREP1	0.00012026	AGL15	0.038619	SURE2STPAT21	0.00032861
Motif4	BAGTAH	[CGT]AGTA[ACT]	M0477	1	11	SORLREP1	0.00012026	AGL15	0.038619	SURE2STPAT21	0.00032861
Motif4	BAGTAH	[CGT]AGTA[ACT]	M0478	0.818	11	SORLREP1	0.00012026	AGL15	0.038619	SURE2STPAT21	0.00032861
Motif4	BAGTAH	[CGT]AGTA[ACT]	M0479	1	11	SORLREP1	0.00012026	AGL15	0.038619	SURE2STPAT21	0.00032861
Motif4	BAGTAH	[CGT]AGTA[ACT]	M0480	1	11	SORLREP1	0.00012026	AGL15	0.038619	SURE2STPAT21	0.00032861
Motif4	BAGTAH	[CGT]AGTA[ACT]	M0481	0.818	11	SORLREP1	0.00012026	AGL15	0.038619	SURE2STPAT21	0.00032861
Motif4	BAGTAH	[CGT]AGTA[ACT]	M0482	0.909	11	SORLREP1	0.00012026	AGL15	0.038619	SURE2STPAT21	0.00032861
Motif4	BAGTAH	[CGT]AGTA[ACT]	M0483	0.727	11	SORLREP1	0.00012026	AGL15	0.038619	SURE2STPAT21	0.00032861
Motif4	BAGTAH	[CGT]AGTA[ACT]	M0484	0.636	11	SORLREP1	0.00012026	AGL15	0.038619	SURE2STPAT21	0.00032861
Motif4	BAGTAH	[CGT]AGTA[ACT]	M0485	0.545	11	SORLREP1	0.00012026	AGL15	0.038619	SURE2STPAT21	0.00032861
Motif4	BAGTAH	[CGT]AGTA[ACT]	M0486	1	11	SORLREP1	0.00012026	AGL15	0.038619	SURE2STPAT21	0.00032861
Motif4	BAGTAH	[CGT]AGTA[ACT]	M0487	0.818	11	SORLREP1	0.00012026	AGL15	0.038619	SURE2STPAT21	0.00032861
Motif4	BAGTAH	[CGT]AGTA[ACT]	M0488	1	11	SORLREP1	0.00012026	AGL15	0.038619	SURE2STPAT21	0.00032861
Motif4	BAGTAH	[CGT]AGTA[ACT]	M0489	0.727	11	SORLREP1	0.00012026	AGL15	0.038619	SURE2STPAT21	0.00032861
Motif4	BAGTAH	[CGT]AGTA[ACT]	M0490	0.636	11	SORLREP1	0.00012026	AGL15	0.038619	SURE2STPAT21	0.00032861
Motif4	BAGTAH	[CGT]AGTA[ACT]	M0491	0.909	11	SORLREP1	0.00012026	AGL15	0.038619	SURE2STPAT21	0.00032861
Motif4	BAGTAH	[CGT]AGTA[ACT]	M0492	0.909	11	SORLREP1	0.00012026	AGL15	0.038619	SURE2STPAT21	0.00032861
Motif4	BAGTAH	[CGT]AGTA[ACT]	M0493	0.909	11	SORLREP1	0.00012026	AGL15	0.038619	SURE2STPAT21	0.00032861
Motif4	BAGTAH	[CGT]AGTA[ACT]	M0494	1	11	SORLREP1	0.00012026	AGL15	0.038619	SURE2STPAT21	0.00032861
Motif4	BAGTAH	[CGT]AGTA[ACT]	M0495	0.7	10	SORLREP1	0.00012026	AGL15	0.038619	SURE2STPAT21	0.00032861
Motif4	BAGTAH	[CGT]AGTA[ACT]	M0496	0.6	10	SORLREP1	0.00012026	AGL15	0.038619	SURE2STPAT21	0.00032861
Motif4	BAGTAH	[CGT]AGTA[ACT]	M0497	1	10	SORLREP1	0.00012026	AGL15	0.038619	SURE2STPAT21	0.00032861
Motif4	BAGTAH	[CGT]AGTA[ACT]	M0498	0.9	10	SORLREP1	0.00012026	AGL15	0.038619	SURE2STPAT21	0.00032861
Motif4	BAGTAH	[CGT]AGTA[ACT]	M0499	0.9	10	SORLREP1	0.00012026	AGL15	0.038619	SURE2STPAT21	0.00032861
Motif4	BAGTAH	[CGT]AGTA[ACT]	M0500	0.9	10	SORLREP1	0.00012026	AGL15	0.038619	SURE2STPAT21	0.00032861
Motif4	BAGTAH	[CGT]AGTA[ACT]	M0501	0.8	10	SORLREP1	0.00012026	AGL15	0.038619	SURE2STPAT21	0.00032861
Motif4	BAGTAH	[CGT]AGTA[ACT]	M0502	0.8	10	SORLREP1	0.00012026	AGL15	0.038619	SURE2STPAT21	0.00032861
Motif4	BAGTAH	[CGT]AGTA[ACT]	M0503	1	10	SORLREP1	0.00012026	AGL15	0.038619	SURE2STPAT21	0.00032861
Motif4	BAGTAH	[CGT]AGTA[ACT]	M0504	0.8	10	SORLREP1	0.00012026	AGL15	0.038619	SURE2STPAT21	0.00032861
Motif4	BAGTAH	[CGT]AGTA[ACT]	M0505	0.7	10	SORLREP1	0.00012026	AGL15	0.038619	SURE2STPAT21	0.00032861
Motif4	BAGTAH	[CGT]AGTA[ACT]	M0506	1	10	SORLREP1	0.00012026	AGL15	0.038619	SURE2STPAT21	0.00032861
Motif4	BAGTAH	[CGT]AGTA[ACT]	M0507	0.7	10	SORLREP1	0.00012026	AGL15	0.038619	SURE2STPAT21	0.00032861
Motif4	BAGTAH	[CGT]AGTA[ACT]	M0508	0.9	10	SORLREP1	0.00012026	AGL15	0.038619	SURE2STPAT21	0.00032861
Motif4	BAGTAH	[CGT]AGTA[ACT]	M0509	0.9	10	SORLREP1	0.00012026	AGL15	0.038619	SURE2STPAT21	0.00032861
Motif4	BAGTAH	[CGT]AGTA[ACT]	M0510	0.8	10	SORLREP1	0.00012026	AGL15	0.038619	SURE2STPAT21	0.00032861
Motif4	BAGTAH	[CGT]AGTA[ACT]	M0511	1	10	SORLREP1	0.00012026	AGL15	0.038619	SURE2STPAT21	0.00032861
Motif4	BAGTAH	[CGT]AGTA[ACT]	M0512	1	10	SORLREP1	0.00012026	AGL15	0.038619	SURE2STPAT21	0.00032861
Motif4	BAGTAH	[CGT]AGTA[ACT]	M0513	1	9	SORLREP1	0.00012026	AGL15	0.038619	SURE2STPAT21	0.00032861
Motif4	BAGTAH	[CGT]AGTA[ACT]	M0514	0.889	9	SORLREP1	0.00012026	AGL15	0.038619	SURE2STPAT21	0.00032861
Motif4	BAGTAH	[CGT]AGTA[ACT]	M0515	0.778	9	SORLREP1	0.00012026	AGL15	0.038619	SURE2STPAT21	0.00032861
Motif4	BAGTAH	[CGT]AGTA[ACT]	M0516	0.778	9	SORLREP1	0.00012026	AGL15	0.038619	SURE2STPAT21	0.00032861
Motif4	BAGTAH	[CGT]AGTA[ACT]	M0517	0.889	9	SORLREP1	0.00012026	AGL15	0.038619	SURE2STPAT21	0.00032861
Motif4	BAGTAH	[CGT]AGTA[ACT]	M0518	1	9	SORLREP1	0.00012026	AGL15	0.038619	SURE2STPAT21	0.00032861
Motif4	BAGTAH	[CGT]AGTA[ACT]	M0519	0.778	9	SORLREP1	0.00012026	AGL15	0.038619	SURE2STPAT21	0.00032861
Motif4	BAGTAH	[CGT]AGTA[ACT]	M0520	1	9	SORLREP1	0.00012026	AGL15	0.038619	SURE2STPAT21	0.00032861
Motif4	BAGTAH	[CGT]AGTA[ACT]	M0521	0.778	9	SORLREP1	0.00012026	AGL15	0.038619	SURE2STPAT21	0.00032861
Motif4	BAGTAH	[CGT]AGTA[ACT]	M0522	0.778	9	SORLREP1	0.00012026	AGL15	0.038619	SURE2STPAT21	0.00032861
Motif4	BAGTAH	[CGT]AGTA[ACT]	M0523	0.889	9	SORLREP1	0.00012026	AGL15	0.038619	SURE2STPAT21	0.00032861
Motif4	BAGTAH	[CGT]AGTA[ACT]	M0524	0.889	9	SORLREP1	0.00012026	AGL15	0.038619	SURE2STPAT21	0.00032861
Motif4	BAGTAH	[CGT]AGTA[ACT]	M0525	0.889	9	SORLREP1	0.00012026	AGL15	0.038619	SURE2STPAT21	0.00032861
Motif4	BAGTAH	[CGT]AGTA[ACT]	M0526	1	9	SORLREP1	0.00012026	AGL15	0.038619	SURE2STPAT21	0.00032861
Motif4	BAGTAH	[CGT]AGTA[ACT]	M0527	1	9	SORLREP1	0.00012026	AGL15	0.038619	SURE2STPAT21	0.00032861
Motif4	BAGTAH	[CGT]AGTA[ACT]	M0528	1	9	SORLREP1	0.00012026	AGL15	0.038619	SURE2STPAT21	0.00032861
Motif4	BAGTAH	[CGT]AGTA[ACT]	M0529	0.875	8	SORLREP1	0.00012026	AGL15	0.038619	SURE2STPAT21	0.00032861
Motif4	BAGTAH	[CGT]AGTA[ACT]	M0530	0.778	9	SORLREP1	0.00012026	AGL15	0.038619	SURE2STPAT21	0.00032861
Motif4	BAGTAH	[CGT]AGTA[ACT]	M0531	1	9	SORLREP1	0.00012026	AGL15	0.038619	SURE2STPAT21	0.00032861
Motif4	BAGTAH	[CGT]AGTA[ACT]	M0532	1	9	SORLREP1	0.00012026	AGL15	0.038619	SURE2STPAT21	0.00032861
Motif4	BAGTAH	[CGT]AGTA[ACT]	M0533	0.889	9	SORLREP1	0.00012026	AGL15	0.038619	SURE2STPAT21	0.00032861
Motif4	BAGTAH	[CGT]AGTA[ACT]	M0534	0.889	9	SORLREP1	0.00012026	AGL15	0.038619	SURE2STPAT21	0.00032861
Motif4	BAGTAH	[CGT]AGTA[ACT]	M0535	0.778	9	SORLREP1	0.00012026	AGL15	0.038619	SURE2STPAT21	0.00032861
Motif4	BAGTAH	[CGT]AGTA[ACT]	M0536	0.889	9	SORLREP1	0.00012026	AGL15	0.038619	SURE2STPAT21	0.00032861
Motif4	BAGTAH	[CGT]AGTA[ACT]	M0537	1	8	SORLREP1	0.00012026	AGL15	0.038619	SURE2STPAT21	0.00032861
Motif4	BAGTAH	[CGT]AGTA[ACT]	M0538	1	8	SORLREP1	0.00012026	AGL15	0.038619	SURE2STPAT21	0.00032861
Motif4	BAGTAH	[CGT]AGTA[ACT]	M0539	1	8	SORLREP1	0.00012026	AGL15	0.038619	SURE2STPAT21	0.00032861
Motif4	BAGTAH	[CGT]AGTA[ACT]	M0540	0.875	8	SORLREP1	0.00012026	AGL15	0.038619	SURE2STPAT21	0.00032861
Motif4	BAGTAH	[CGT]AGTA[ACT]	M0541	1	8	SORLREP1	0.00012026	AGL15	0.038619	SURE2STPAT21	0.00032861
Motif4	BAGTAH	[CGT]AGTA[ACT]	M0542	0.625	8	SORLREP1	0.00012026	AGL15	0.038619	SURE2STPAT21	0.00032861
Motif4	BAGTAH	[CGT]AGTA[ACT]	M0543	0.75	8	SORLREP1	0.00012026	AGL15	0.038619	SURE2STPAT21	0.00032861
Motif4	BAGTAH	[CGT]AGTA[ACT]	M0544	0.875	8	SORLREP1	0.00012026	AGL15	0.038619	SURE2STPAT21	0.00032861
Motif4	BAGTAH	[CGT]AGTA[ACT]	M0545	1	8	SORLREP1	0.00012026	AGL15	0.038619	SURE2STPAT21	0.00032861
Motif4	BAGTAH	[CGT]AGTA[ACT]	M0546	0.875	8	SORLREP1	0.00012026	AGL15	0.038619	SURE2STPAT21	0.00032861
Motif4	BAGTAH	[CGT]AGTA[ACT]	M0547	0.875	8	SORLREP1	0.00012026	AGL15	0.038619	SURE2STPAT21	0.00032861
Motif4	BAGTAH	[CGT]AGTA[ACT]	M0548	1	8	SORLREP1	0.00012026	AGL15	0.038619	SURE2STPAT21	0.00032861
Motif4	BAGTAH	[CGT]AGTA[ACT]	M0549	1	8	SORLREP1	0.00012026	AGL15	0.038619	SURE2STPAT21	0.00032861
Motif4	BAGTAH	[CGT]AGTA[ACT]	M0550	1	8	SORLREP1	0.00012026	AGL15	0.038619	SURE2STPAT21	0.00032861
Motif4	BAGTAH	[CGT]AGTA[ACT]	M0551	0.875	8	SORLREP1	0.00012026	AGL15	0.038619	SURE2STPAT21	0.00032861
Motif4	BAGTAH	[CGT]AGTA[ACT]	M0552	0.875	8	SORLREP1	0.00012026	AGL15	0.038619	SURE2STPAT21	0.00032861
Motif4	BAGTAH	[CGT]AGTA[ACT]	M0553	0.875	8	SORLREP1	0.00012026	AGL15	0.038619	SURE2STPAT21	0.00032861
Motif4	BAGTAH	[CGT]AGTA[ACT]	M0554	1	8	SORLREP1	0.00012026	AGL15	0.038619	SURE2STPAT21	0.00032861
Motif4	BAGTAH	[CGT]AGTA[ACT]	M0555	0.875	8	SORLREP1	0.00012026	AGL15	0.038619	SURE2STPAT21	0.00032861
Motif4	BAGTAH	[CGT]AGTA[ACT]	M0556	0.875	8	SORLREP1	0.00012026	AGL15	0.038619	SURE2STPAT21	0.00032861
Motif4	BAGTAH	[CGT]AGTA[ACT]	M0557	1	8	SORLREP1	0.00012026	AGL15	0.038619	SURE2STPAT21	0.00032861
Motif4	BAGTAH	[CGT]AGTA[ACT]	M0558	0.875	8	SORLREP1	0.00012026	AGL15	0.038619	SURE2STPAT21	0.00032861
Motif4	BAGTAH	[CGT]AGTA[ACT]	M0559	0.75	8	SORLREP1	0.00012026	AGL15	0.038619	SURE2STPAT21	0.00032861
Motif4	BAGTAH	[CGT]AGTA[ACT]	M0560	1	8	SORLREP1	0.00012026	AGL15	0.038619	SURE2STPAT21	0.00032861
Motif4	BAGTAH	[CGT]AGTA[ACT]	M0561	0.875	8	SORLREP1	0.00012026	AGL15	0.038619	SURE2STPAT21	0.00032861
Motif4	BAGTAH	[CGT]AGTA[ACT]	M0562	0.875	8	SORLREP1	0.00012026	AGL15	0.038619	SURE2STPAT21	0.00032861
Motif4	BAGTAH	[CGT]AGTA[ACT]	M0563	0.857	7	SORLREP1	0.00012026	AGL15	0.038619	SURE2STPAT21	0.00032861
Motif4	BAGTAH	[CGT]AGTA[ACT]	M0564	0.571	7	SORLREP1	0.00012026	AGL15	0.038619	SURE2STPAT21	0.00032861
Motif4	BAGTAH	[CGT]AGTA[ACT]	M0565	1	7	SORLREP1	0.00012026	AGL15	0.038619	SURE2STPAT21	0.00032861
Motif4	BAGTAH	[CGT]AGTA[ACT]	M0566	0.857	7	SORLREP1	0.00012026	AGL15	0.038619	SURE2STPAT21	0.00032861
Motif4	BAGTAH	[CGT]AGTA[ACT]	M0567	1	7	SORLREP1	0.00012026	AGL15	0.038619	SURE2STPAT21	0.00032861
Motif4	BAGTAH	[CGT]AGTA[ACT]	M0568	1	7	SORLREP1	0.00012026	AGL15	0.038619	SURE2STPAT21	0.00032861
Motif4	BAGTAH	[CGT]AGTA[ACT]	M0569	1	7	SORLREP1	0.00012026	AGL15	0.038619	SURE2STPAT21	0.00032861
Motif4	BAGTAH	[CGT]AGTA[ACT]	M0570	1	7	SORLREP1	0.00012026	AGL15	0.038619	SURE2STPAT21	0.00032861
Motif4	BAGTAH	[CGT]AGTA[ACT]	M0571	1	7	SORLREP1	0.00012026	AGL15	0.038619	SURE2STPAT21	0.00032861
Motif4	BAGTAH	[CGT]AGTA[ACT]	M0573	0.571	7	SORLREP1	0.00012026	AGL15	0.038619	SURE2STPAT21	0.00032861
Motif4	BAGTAH	[CGT]AGTA[ACT]	M0574	1	7	SORLREP1	0.00012026	AGL15	0.038619	SURE2STPAT21	0.00032861
Motif4	BAGTAH	[CGT]AGTA[ACT]	M0575	1	7	SORLREP1	0.00012026	AGL15	0.038619	SURE2STPAT21	0.00032861
Motif4	BAGTAH	[CGT]AGTA[ACT]	M0576	1	7	SORLREP1	0.00012026	AGL15	0.038619	SURE2STPAT21	0.00032861
Motif4	BAGTAH	[CGT]AGTA[ACT]	M0577	0.857	7	SORLREP1	0.00012026	AGL15	0.038619	SURE2STPAT21	0.00032861
Motif4	BAGTAH	[CGT]AGTA[ACT]	M0578	0.714	7	SORLREP1	0.00012026	AGL15	0.038619	SURE2STPAT21	0.00032861
Motif4	BAGTAH	[CGT]AGTA[ACT]	M0579	0.857	7	SORLREP1	0.00012026	AGL15	0.038619	SURE2STPAT21	0.00032861
Motif4	BAGTAH	[CGT]AGTA[ACT]	M0580	0.857	7	SORLREP1	0.00012026	AGL15	0.038619	SURE2STPAT21	0.00032861
Motif4	BAGTAH	[CGT]AGTA[ACT]	M0581	1	7	SORLREP1	0.00012026	AGL15	0.038619	SURE2STPAT21	0.00032861
Motif4	BAGTAH	[CGT]AGTA[ACT]	M0582	1	7	SORLREP1	0.00012026	AGL15	0.038619	SURE2STPAT21	0.00032861
Motif4	BAGTAH	[CGT]AGTA[ACT]	M0583	0.714	7	SORLREP1	0.00012026	AGL15	0.038619	SURE2STPAT21	0.00032861
Motif4	BAGTAH	[CGT]AGTA[ACT]	M0584	1	7	SORLREP1	0.00012026	AGL15	0.038619	SURE2STPAT21	0.00032861
Motif4	BAGTAH	[CGT]AGTA[ACT]	M0585	0.857	7	SORLREP1	0.00012026	AGL15	0.038619	SURE2STPAT21	0.00032861
Motif4	BAGTAH	[CGT]AGTA[ACT]	M0586	1	7	SORLREP1	0.00012026	AGL15	0.038619	SURE2STPAT21	0.00032861
Motif4	BAGTAH	[CGT]AGTA[ACT]	M0587	1	7	SORLREP1	0.00012026	AGL15	0.038619	SURE2STPAT21	0.00032861
Motif4	BAGTAH	[CGT]AGTA[ACT]	M0588	1	7	SORLREP1	0.00012026	AGL15	0.038619	SURE2STPAT21	0.00032861
Motif4	BAGTAH	[CGT]AGTA[ACT]	M0589	0.857	7	SORLREP1	0.00012026	AGL15	0.038619	SURE2STPAT21	0.00032861
Motif4	BAGTAH	[CGT]AGTA[ACT]	M0590	0.571	7	SORLREP1	0.00012026	AGL15	0.038619	SURE2STPAT21	0.00032861
Motif4	BAGTAH	[CGT]AGTA[ACT]	M0591	0.857	7	SORLREP1	0.00012026	AGL15	0.038619	SURE2STPAT21	0.00032861
Motif4	BAGTAH	[CGT]AGTA[ACT]	M0592	0.857	7	SORLREP1	0.00012026	AGL15	0.038619	SURE2STPAT21	0.00032861
Motif4	BAGTAH	[CGT]AGTA[ACT]	M0593	1	6	SORLREP1	0.00012026	AGL15	0.038619	SURE2STPAT21	0.00032861
Motif4	BAGTAH	[CGT]AGTA[ACT]	M0594	0.667	6	SORLREP1	0.00012026	AGL15	0.038619	SURE2STPAT21	0.00032861
Motif4	BAGTAH	[CGT]AGTA[ACT]	M0595	0.833	6	SORLREP1	0.00012026	AGL15	0.038619	SURE2STPAT21	0.00032861
Motif4	BAGTAH	[CGT]AGTA[ACT]	M0596	0.667	6	SORLREP1	0.00012026	AGL15	0.038619	SURE2STPAT21	0.00032861
Motif4	BAGTAH	[CGT]AGTA[ACT]	M0597	1	6	SORLREP1	0.00012026	AGL15	0.038619	SURE2STPAT21	0.00032861
Motif4	BAGTAH	[CGT]AGTA[ACT]	M0598	1	6	SORLREP1	0.00012026	AGL15	0.038619	SURE2STPAT21	0.00032861
Motif4	BAGTAH	[CGT]AGTA[ACT]	M0599	1	6	SORLREP1	0.00012026	AGL15	0.038619	SURE2STPAT21	0.00032861
Motif4	BAGTAH	[CGT]AGTA[ACT]	M0600	0.667	6	SORLREP1	0.00012026	AGL15	0.038619	SURE2STPAT21	0.00032861
Motif4	BAGTAH	[CGT]AGTA[ACT]	M0601	0.833	6	SORLREP1	0.00012026	AGL15	0.038619	SURE2STPAT21	0.00032861
Motif4	BAGTAH	[CGT]AGTA[ACT]	M0602	0.833	6	SORLREP1	0.00012026	AGL15	0.038619	SURE2STPAT21	0.00032861
Motif4	BAGTAH	[CGT]AGTA[ACT]	M0603	1	6	SORLREP1	0.00012026	AGL15	0.038619	SURE2STPAT21	0.00032861
Motif4	BAGTAH	[CGT]AGTA[ACT]	M0604	0.833	6	SORLREP1	0.00012026	AGL15	0.038619	SURE2STPAT21	0.00032861
Motif4	BAGTAH	[CGT]AGTA[ACT]	M0605	0.833	6	SORLREP1	0.00012026	AGL15	0.038619	SURE2STPAT21	0.00032861
Motif4	BAGTAH	[CGT]AGTA[ACT]	M0606	0.833	6	SORLREP1	0.00012026	AGL15	0.038619	SURE2STPAT21	0.00032861
Motif4	BAGTAH	[CGT]AGTA[ACT]	M0607	0.667	6	SORLREP1	0.00012026	AGL15	0.038619	SURE2STPAT21	0.00032861
Motif4	BAGTAH	[CGT]AGTA[ACT]	M0608	0.833	6	SORLREP1	0.00012026	AGL15	0.038619	SURE2STPAT21	0.00032861
Motif4	BAGTAH	[CGT]AGTA[ACT]	M0609	0.833	6	SORLREP1	0.00012026	AGL15	0.038619	SURE2STPAT21	0.00032861
Motif4	BAGTAH	[CGT]AGTA[ACT]	M0610	0.833	6	SORLREP1	0.00012026	AGL15	0.038619	SURE2STPAT21	0.00032861
Motif4	BAGTAH	[CGT]AGTA[ACT]	M0611	0.667	6	SORLREP1	0.00012026	AGL15	0.038619	SURE2STPAT21	0.00032861
Motif4	BAGTAH	[CGT]AGTA[ACT]	M0612	0.833	6	SORLREP1	0.00012026	AGL15	0.038619	SURE2STPAT21	0.00032861
Motif4	BAGTAH	[CGT]AGTA[ACT]	M0613	1	6	SORLREP1	0.00012026	AGL15	0.038619	SURE2STPAT21	0.00032861
Motif4	BAGTAH	[CGT]AGTA[ACT]	M0614	0.833	6	SORLREP1	0.00012026	AGL15	0.038619	SURE2STPAT21	0.00032861
Motif4	BAGTAH	[CGT]AGTA[ACT]	M0615	0.833	6	SORLREP1	0.00012026	AGL15	0.038619	SURE2STPAT21	0.00032861
Motif4	BAGTAH	[CGT]AGTA[ACT]	M0616	1	6	SORLREP1	0.00012026	AGL15	0.038619	SURE2STPAT21	0.00032861
Motif4	BAGTAH	[CGT]AGTA[ACT]	M0617	0.667	6	SORLREP1	0.00012026	AGL15	0.038619	SURE2STPAT21	0.00032861
Motif4	BAGTAH	[CGT]AGTA[ACT]	M0618	1	6	SORLREP1	0.00012026	AGL15	0.038619	SURE2STPAT21	0.00032861
Motif4	BAGTAH	[CGT]AGTA[ACT]	M0619	0.667	6	SORLREP1	0.00012026	AGL15	0.038619	SURE2STPAT21	0.00032861
Motif4	BAGTAH	[CGT]AGTA[ACT]	M0620	0.6	5	SORLREP1	0.00012026	AGL15	0.038619	SURE2STPAT21	0.00032861
Motif4	BAGTAH	[CGT]AGTA[ACT]	M0621	0.6	5	SORLREP1	0.00012026	AGL15	0.038619	SURE2STPAT21	0.00032861
Motif4	BAGTAH	[CGT]AGTA[ACT]	M0622	1	5	SORLREP1	0.00012026	AGL15	0.038619	SURE2STPAT21	0.00032861
Motif4	BAGTAH	[CGT]AGTA[ACT]	M0623	1	5	SORLREP1	0.00012026	AGL15	0.038619	SURE2STPAT21	0.00032861
Motif4	BAGTAH	[CGT]AGTA[ACT]	M0624	1	5	SORLREP1	0.00012026	AGL15	0.038619	SURE2STPAT21	0.00032861
Motif4	BAGTAH	[CGT]AGTA[ACT]	M0625	1	5	SORLREP1	0.00012026	AGL15	0.038619	SURE2STPAT21	0.00032861
Motif4	BAGTAH	[CGT]AGTA[ACT]	M0626	1	5	SORLREP1	0.00012026	AGL15	0.038619	SURE2STPAT21	0.00032861
Motif4	BAGTAH	[CGT]AGTA[ACT]	M0627	1	5	SORLREP1	0.00012026	AGL15	0.038619	SURE2STPAT21	0.00032861
Motif4	BAGTAH	[CGT]AGTA[ACT]	M0628	0.8	5	SORLREP1	0.00012026	AGL15	0.038619	SURE2STPAT21	0.00032861
Motif4	BAGTAH	[CGT]AGTA[ACT]	M0629	0.8	5	SORLREP1	0.00012026	AGL15	0.038619	SURE2STPAT21	0.00032861
Motif4	BAGTAH	[CGT]AGTA[ACT]	M0630	0.8	5	SORLREP1	0.00012026	AGL15	0.038619	SURE2STPAT21	0.00032861
Motif4	BAGTAH	[CGT]AGTA[ACT]	M0631	0.8	5	SORLREP1	0.00012026	AGL15	0.038619	SURE2STPAT21	0.00032861
Motif4	BAGTAH	[CGT]AGTA[ACT]	M0632	0.6	5	SORLREP1	0.00012026	AGL15	0.038619	SURE2STPAT21	0.00032861
Motif4	BAGTAH	[CGT]AGTA[ACT]	M0633	1	5	SORLREP1	0.00012026	AGL15	0.038619	SURE2STPAT21	0.00032861
Motif4	BAGTAH	[CGT]AGTA[ACT]	M0634	1	5	SORLREP1	0.00012026	AGL15	0.038619	SURE2STPAT21	0.00032861
Motif4	BAGTAH	[CGT]AGTA[ACT]	M0635	0.6	5	SORLREP1	0.00012026	AGL15	0.038619	SURE2STPAT21	0.00032861
Motif4	BAGTAH	[CGT]AGTA[ACT]	M0636	1	5	SORLREP1	0.00012026	AGL15	0.038619	SURE2STPAT21	0.00032861
Motif4	BAGTAH	[CGT]AGTA[ACT]	M0637	1	5	SORLREP1	0.00012026	AGL15	0.038619	SURE2STPAT21	0.00032861
Motif4	BAGTAH	[CGT]AGTA[ACT]	M0638	0.8	5	SORLREP1	0.00012026	AGL15	0.038619	SURE2STPAT21	0.00032861
Motif4	BAGTAH	[CGT]AGTA[ACT]	M0639	1	5	SORLREP1	0.00012026	AGL15	0.038619	SURE2STPAT21	0.00032861
Motif4	BAGTAH	[CGT]AGTA[ACT]	M0640	1	5	SORLREP1	0.00012026	AGL15	0.038619	SURE2STPAT21	0.00032861
Motif4	BAGTAH	[CGT]AGTA[ACT]	M0641	1	5	SORLREP1	0.00012026	AGL15	0.038619	SURE2STPAT21	0.00032861
Motif4	BAGTAH	[CGT]AGTA[ACT]	M0642	0.8	5	SORLREP1	0.00012026	AGL15	0.038619	SURE2STPAT21	0.00032861
Motif4	BAGTAH	[CGT]AGTA[ACT]	M0643	1	5	SORLREP1	0.00012026	AGL15	0.038619	SURE2STPAT21	0.00032861
Motif4	BAGTAH	[CGT]AGTA[ACT]	M0644	1	5	SORLREP1	0.00012026	AGL15	0.038619	SURE2STPAT21	0.00032861
Motif4	BAGTAH	[CGT]AGTA[ACT]	M0645	0.75	4	SORLREP1	0.00012026	AGL15	0.038619	SURE2STPAT21	0.00032861
Motif4	BAGTAH	[CGT]AGTA[ACT]	M0646	1	4	SORLREP1	0.00012026	AGL15	0.038619	SURE2STPAT21	0.00032861
Motif4	BAGTAH	[CGT]AGTA[ACT]	M0647	1	4	SORLREP1	0.00012026	AGL15	0.038619	SURE2STPAT21	0.00032861
Motif4	BAGTAH	[CGT]AGTA[ACT]	M0648	1	4	SORLREP1	0.00012026	AGL15	0.038619	SURE2STPAT21	0.00032861
Motif4	BAGTAH	[CGT]AGTA[ACT]	M0649	1	4	SORLREP1	0.00012026	AGL15	0.038619	SURE2STPAT21	0.00032861
Motif4	BAGTAH	[CGT]AGTA[ACT]	M0650	1	4	SORLREP1	0.00012026	AGL15	0.038619	SURE2STPAT21	0.00032861
Motif4	BAGTAH	[CGT]AGTA[ACT]	M0651	1	4	SORLREP1	0.00012026	AGL15	0.038619	SURE2STPAT21	0.00032861
Motif4	BAGTAH	[CGT]AGTA[ACT]	M0652	1	4	SORLREP1	0.00012026	AGL15	0.038619	SURE2STPAT21	0.00032861
Motif4	BAGTAH	[CGT]AGTA[ACT]	M0653	1	4	SORLREP1	0.00012026	AGL15	0.038619	SURE2STPAT21	0.00032861
Motif4	BAGTAH	[CGT]AGTA[ACT]	M0654	1	4	SORLREP1	0.00012026	AGL15	0.038619	SURE2STPAT21	0.00032861
Motif4	BAGTAH	[CGT]AGTA[ACT]	M0655	0.75	4	SORLREP1	0.00012026	AGL15	0.038619	SURE2STPAT21	0.00032861
Motif4	BAGTAH	[CGT]AGTA[ACT]	M0656	0.75	4	SORLREP1	0.00012026	AGL15	0.038619	SURE2STPAT21	0.00032861
Motif4	BAGTAH	[CGT]AGTA[ACT]	M0657	0.75	4	SORLREP1	0.00012026	AGL15	0.038619	SURE2STPAT21	0.00032861
Motif4	BAGTAH	[CGT]AGTA[ACT]	M0658	1	4	SORLREP1	0.00012026	AGL15	0.038619	SURE2STPAT21	0.00032861
Motif4	BAGTAH	[CGT]AGTA[ACT]	M0659	1	4	SORLREP1	0.00012026	AGL15	0.038619	SURE2STPAT21	0.00032861
Motif4	BAGTAH	[CGT]AGTA[ACT]	M0660	1	4	SORLREP1	0.00012026	AGL15	0.038619	SURE2STPAT21	0.00032861
Motif4	BAGTAH	[CGT]AGTA[ACT]	M0661	1	4	SORLREP1	0.00012026	AGL15	0.038619	SURE2STPAT21	0.00032861
Motif4	BAGTAH	[CGT]AGTA[ACT]	M0662	1	4	SORLREP1	0.00012026	AGL15	0.038619	SURE2STPAT21	0.00032861
Motif4	BAGTAH	[CGT]AGTA[ACT]	M0663	1	4	SORLREP1	0.00012026	AGL15	0.038619	SURE2STPAT21	0.00032861
Motif4	BAGTAH	[CGT]AGTA[ACT]	M0664	0.75	4	SORLREP1	0.00012026	AGL15	0.038619	SURE2STPAT21	0.00032861
Motif4	BAGTAH	[CGT]AGTA[ACT]	M0665	1	4	SORLREP1	0.00012026	AGL15	0.038619	SURE2STPAT21	0.00032861
Motif4	BAGTAH	[CGT]AGTA[ACT]	M0667	1	4	SORLREP1	0.00012026	AGL15	0.038619	SURE2STPAT21	0.00032861
Motif4	BAGTAH	[CGT]AGTA[ACT]	M0668	1	4	SORLREP1	0.00012026	AGL15	0.038619	SURE2STPAT21	0.00032861
Motif4	BAGTAH	[CGT]AGTA[ACT]	M0669	1	4	SORLREP1	0.00012026	AGL15	0.038619	SURE2STPAT21	0.00032861
Motif4	BAGTAH	[CGT]AGTA[ACT]	M0670	0.75	4	SORLREP1	0.00012026	AGL15	0.038619	SURE2STPAT21	0.00032861
Motif4	BAGTAH	[CGT]AGTA[ACT]	M0671	0.75	4	SORLREP1	0.00012026	AGL15	0.038619	SURE2STPAT21	0.00032861
Motif4	BAGTAH	[CGT]AGTA[ACT]	M0672	1	4	SORLREP1	0.00012026	AGL15	0.038619	SURE2STPAT21	0.00032861
Motif4	BAGTAH	[CGT]AGTA[ACT]	M0673	1	4	SORLREP1	0.00012026	AGL15	0.038619	SURE2STPAT21	0.00032861
Motif4	BAGTAH	[CGT]AGTA[ACT]	M0674	1	4	SORLREP1	0.00012026	AGL15	0.038619	SURE2STPAT21	0.00032861
Motif4	BAGTAH	[CGT]AGTA[ACT]	M0675	1	4	SORLREP1	0.00012026	AGL15	0.038619	SURE2STPAT21	0.00032861
Motif4	BAGTAH	[CGT]AGTA[ACT]	M0677	1	4	SORLREP1	0.00012026	AGL15	0.038619	SURE2STPAT21	0.00032861
Motif4	BAGTAH	[CGT]AGTA[ACT]	M0678	0.667	3	SORLREP1	0.00012026	AGL15	0.038619	SURE2STPAT21	0.00032861
Motif4	BAGTAH	[CGT]AGTA[ACT]	M0679	1	3	SORLREP1	0.00012026	AGL15	0.038619	SURE2STPAT21	0.00032861
Motif4	BAGTAH	[CGT]AGTA[ACT]	M0680	0.667	3	SORLREP1	0.00012026	AGL15	0.038619	SURE2STPAT21	0.00032861
Motif4	BAGTAH	[CGT]AGTA[ACT]	M0681	1	3	SORLREP1	0.00012026	AGL15	0.038619	SURE2STPAT21	0.00032861
Motif4	BAGTAH	[CGT]AGTA[ACT]	M0682	1	3	SORLREP1	0.00012026	AGL15	0.038619	SURE2STPAT21	0.00032861
Motif4	BAGTAH	[CGT]AGTA[ACT]	M0683	0.667	3	SORLREP1	0.00012026	AGL15	0.038619	SURE2STPAT21	0.00032861
Motif4	BAGTAH	[CGT]AGTA[ACT]	M0684	1	3	SORLREP1	0.00012026	AGL15	0.038619	SURE2STPAT21	0.00032861
Motif4	BAGTAH	[CGT]AGTA[ACT]	M0685	0.667	3	SORLREP1	0.00012026	AGL15	0.038619	SURE2STPAT21	0.00032861
Motif4	BAGTAH	[CGT]AGTA[ACT]	M0686	1	3	SORLREP1	0.00012026	AGL15	0.038619	SURE2STPAT21	0.00032861
Motif4	BAGTAH	[CGT]AGTA[ACT]	M0687	1	3	SORLREP1	0.00012026	AGL15	0.038619	SURE2STPAT21	0.00032861
Motif4	BAGTAH	[CGT]AGTA[ACT]	M0688	1	3	SORLREP1	0.00012026	AGL15	0.038619	SURE2STPAT21	0.00032861
Motif4	BAGTAH	[CGT]AGTA[ACT]	M0689	0.667	3	SORLREP1	0.00012026	AGL15	0.038619	SURE2STPAT21	0.00032861
Motif4	BAGTAH	[CGT]AGTA[ACT]	M0690	0.667	3	SORLREP1	0.00012026	AGL15	0.038619	SURE2STPAT21	0.00032861
Motif4	BAGTAH	[CGT]AGTA[ACT]	M0691	0.667	3	SORLREP1	0.00012026	AGL15	0.038619	SURE2STPAT21	0.00032861
Motif4	BAGTAH	[CGT]AGTA[ACT]	M0692	1	3	SORLREP1	0.00012026	AGL15	0.038619	SURE2STPAT21	0.00032861
Motif4	BAGTAH	[CGT]AGTA[ACT]	M0693	0.667	3	SORLREP1	0.00012026	AGL15	0.038619	SURE2STPAT21	0.00032861
Motif4	BAGTAH	[CGT]AGTA[ACT]	M0694	0.667	3	SORLREP1	0.00012026	AGL15	0.038619	SURE2STPAT21	0.00032861
Motif4	BAGTAH	[CGT]AGTA[ACT]	M0695	1	3	SORLREP1	0.00012026	AGL15	0.038619	SURE2STPAT21	0.00032861
Motif4	BAGTAH	[CGT]AGTA[ACT]	M0696	0.667	3	SORLREP1	0.00012026	AGL15	0.038619	SURE2STPAT21	0.00032861
Motif4	BAGTAH	[CGT]AGTA[ACT]	M0697	1	3	SORLREP1	0.00012026	AGL15	0.038619	SURE2STPAT21	0.00032861
Motif4	BAGTAH	[CGT]AGTA[ACT]	M0698	1	3	SORLREP1	0.00012026	AGL15	0.038619	SURE2STPAT21	0.00032861
Motif4	BAGTAH	[CGT]AGTA[ACT]	M0699	1	3	SORLREP1	0.00012026	AGL15	0.038619	SURE2STPAT21	0.00032861
Motif4	BAGTAH	[CGT]AGTA[ACT]	M0700	1	3	SORLREP1	0.00012026	AGL15	0.038619	SURE2STPAT21	0.00032861
Motif4	BAGTAH	[CGT]AGTA[ACT]	M0701	0.667	3	SORLREP1	0.00012026	AGL15	0.038619	SURE2STPAT21	0.00032861
Motif4	BAGTAH	[CGT]AGTA[ACT]	M0702	1	3	SORLREP1	0.00012026	AGL15	0.038619	SURE2STPAT21	0.00032861
Motif4	BAGTAH	[CGT]AGTA[ACT]	M0703	1	3	SORLREP1	0.00012026	AGL15	0.038619	SURE2STPAT21	0.00032861
Motif4	BAGTAH	[CGT]AGTA[ACT]	M0704	1	2	SORLREP1	0.00012026	AGL15	0.038619	SURE2STPAT21	0.00032861
Motif4	BAGTAH	[CGT]AGTA[ACT]	M0705	1	2	SORLREP1	0.00012026	AGL15	0.038619	SURE2STPAT21	0.00032861
Motif4	BAGTAH	[CGT]AGTA[ACT]	M0707	1	2	SORLREP1	0.00012026	AGL15	0.038619	SURE2STPAT21	0.00032861
Motif4	BAGTAH	[CGT]AGTA[ACT]	M0708	1	2	SORLREP1	0.00012026	AGL15	0.038619	SURE2STPAT21	0.00032861
Motif4	BAGTAH	[CGT]AGTA[ACT]	M0709	1	2	SORLREP1	0.00012026	AGL15	0.038619	SURE2STPAT21	0.00032861
Motif4	BAGTAH	[CGT]AGTA[ACT]	M0710	1	2	SORLREP1	0.00012026	AGL15	0.038619	SURE2STPAT21	0.00032861
Motif4	BAGTAH	[CGT]AGTA[ACT]	M0711	1	2	SORLREP1	0.00012026	AGL15	0.038619	SURE2STPAT21	0.00032861
Motif4	BAGTAH	[CGT]AGTA[ACT]	M0712	1	2	SORLREP1	0.00012026	AGL15	0.038619	SURE2STPAT21	0.00032861
Motif4	BAGTAH	[CGT]AGTA[ACT]	M0716	1	2	SORLREP1	0.00012026	AGL15	0.038619	SURE2STPAT21	0.00032861
Motif4	BAGTAH	[CGT]AGTA[ACT]	M0717	1	2	SORLREP1	0.00012026	AGL15	0.038619	SURE2STPAT21	0.00032861
Motif4	BAGTAH	[CGT]AGTA[ACT]	M0718	1	2	SORLREP1	0.00012026	AGL15	0.038619	SURE2STPAT21	0.00032861
Motif4	BAGTAH	[CGT]AGTA[ACT]	M0720	1	2	SORLREP1	0.00012026	AGL15	0.038619	SURE2STPAT21	0.00032861
Motif4	BAGTAH	[CGT]AGTA[ACT]	M0721	1	2	SORLREP1	0.00012026	AGL15	0.038619	SURE2STPAT21	0.00032861
Motif4	BAGTAH	[CGT]AGTA[ACT]	M0722	1	2	SORLREP1	0.00012026	AGL15	0.038619	SURE2STPAT21	0.00032861
Motif4	BAGTAH	[CGT]AGTA[ACT]	M0723	1	2	SORLREP1	0.00012026	AGL15	0.038619	SURE2STPAT21	0.00032861
Motif4	BAGTAH	[CGT]AGTA[ACT]	M0724	1	2	SORLREP1	0.00012026	AGL15	0.038619	SURE2STPAT21	0.00032861
Motif4	BAGTAH	[CGT]AGTA[ACT]	M0725	1	1	SORLREP1	0.00012026	AGL15	0.038619	SURE2STPAT21	0.00032861
Motif4	BAGTAH	[CGT]AGTA[ACT]	M0726	1	1	SORLREP1	0.00012026	AGL15	0.038619	SURE2STPAT21	0.00032861
Motif4	BAGTAH	[CGT]AGTA[ACT]	M0727	1	1	SORLREP1	0.00012026	AGL15	0.038619	SURE2STPAT21	0.00032861
Motif4	BAGTAH	[CGT]AGTA[ACT]	M0728	1	1	SORLREP1	0.00012026	AGL15	0.038619	SURE2STPAT21	0.00032861
Motif4	BAGTAH	[CGT]AGTA[ACT]	M0729	1	1	SORLREP1	0.00012026	AGL15	0.038619	SURE2STPAT21	0.00032861
Motif4	BAGTAH	[CGT]AGTA[ACT]	M0730	1	1	SORLREP1	0.00012026	AGL15	0.038619	SURE2STPAT21	0.00032861
Motif4	BAGTAH	[CGT]AGTA[ACT]	M0731	1	1	SORLREP1	0.00012026	AGL15	0.038619	SURE2STPAT21	0.00032861
Motif4	BAGTAH	[CGT]AGTA[ACT]	M0732	1	1	SORLREP1	0.00012026	AGL15	0.038619	SURE2STPAT21	0.00032861
Motif4	BAGTAH	[CGT]AGTA[ACT]	M0733	1	1	SORLREP1	0.00012026	AGL15	0.038619	SURE2STPAT21	0.00032861
Motif4	BAGTAH	[CGT]AGTA[ACT]	M0734	1	1	SORLREP1	0.00012026	AGL15	0.038619	SURE2STPAT21	0.00032861
Motif4	BAGTAH	[CGT]AGTA[ACT]	M0735	1	1	SORLREP1	0.00012026	AGL15	0.038619	SURE2STPAT21	0.00032861
Motif4	BAGTAH	[CGT]AGTA[ACT]	M0736	1	1	SORLREP1	0.00012026	AGL15	0.038619	SURE2STPAT21	0.00032861
Motif4	BAGTAH	[CGT]AGTA[ACT]	M0737	1	1	SORLREP1	0.00012026	AGL15	0.038619	SURE2STPAT21	0.00032861
Motif4	BAGTAH	[CGT]AGTA[ACT]	M0738	1	1	SORLREP1	0.00012026	AGL15	0.038619	SURE2STPAT21	0.00032861
Motif4	BAGTAH	[CGT]AGTA[ACT]	M0739	1	1	SORLREP1	0.00012026	AGL15	0.038619	SURE2STPAT21	0.00032861
Motif31	MCCCCS	[AC]CCCC[CG]	M0006	0.555	905	LFY	0.0055011	AtMYB84	4.8498e-05	ACIIPVPAL2	5.8833e-05
Motif31	MCCCCS	[AC]CCCC[CG]	M0009	0.617	681	LFY	0.0055011	AtMYB84	4.8498e-05	ACIIPVPAL2	5.8833e-05
Motif31	MCCCCS	[AC]CCCC[CG]	M0025	0.575	181	LFY	0.0055011	AtMYB84	4.8498e-05	ACIIPVPAL2	5.8833e-05
Motif31	MCCCCS	[AC]CCCC[CG]	M0033	0.504	129	LFY	0.0055011	AtMYB84	4.8498e-05	ACIIPVPAL2	5.8833e-05
Motif31	MCCCCS	[AC]CCCC[CG]	M0043	0.529	102	LFY	0.0055011	AtMYB84	4.8498e-05	ACIIPVPAL2	5.8833e-05
Motif31	MCCCCS	[AC]CCCC[CG]	M0052	0.696	92	LFY	0.0055011	AtMYB84	4.8498e-05	ACIIPVPAL2	5.8833e-05
Motif31	MCCCCS	[AC]CCCC[CG]	M0055	0.539	89	LFY	0.0055011	AtMYB84	4.8498e-05	ACIIPVPAL2	5.8833e-05
Motif31	MCCCCS	[AC]CCCC[CG]	M0057	0.523	88	LFY	0.0055011	AtMYB84	4.8498e-05	ACIIPVPAL2	5.8833e-05
Motif31	MCCCCS	[AC]CCCC[CG]	M0063	0.526	78	LFY	0.0055011	AtMYB84	4.8498e-05	ACIIPVPAL2	5.8833e-05
Motif31	MCCCCS	[AC]CCCC[CG]	M0074	0.515	66	LFY	0.0055011	AtMYB84	4.8498e-05	ACIIPVPAL2	5.8833e-05
Motif31	MCCCCS	[AC]CCCC[CG]	M0085	0.534	58	LFY	0.0055011	AtMYB84	4.8498e-05	ACIIPVPAL2	5.8833e-05
Motif31	MCCCCS	[AC]CCCC[CG]	M0088	0.509	57	LFY	0.0055011	AtMYB84	4.8498e-05	ACIIPVPAL2	5.8833e-05
Motif31	MCCCCS	[AC]CCCC[CG]	M0115	0.511	45	LFY	0.0055011	AtMYB84	4.8498e-05	ACIIPVPAL2	5.8833e-05
Motif31	MCCCCS	[AC]CCCC[CG]	M0118	0.511	45	LFY	0.0055011	AtMYB84	4.8498e-05	ACIIPVPAL2	5.8833e-05
Motif31	MCCCCS	[AC]CCCC[CG]	M0123	0.523	44	LFY	0.0055011	AtMYB84	4.8498e-05	ACIIPVPAL2	5.8833e-05
Motif31	MCCCCS	[AC]CCCC[CG]	M0129	0.744	43	LFY	0.0055011	AtMYB84	4.8498e-05	ACIIPVPAL2	5.8833e-05
Motif31	MCCCCS	[AC]CCCC[CG]	M0142	0.55	40	LFY	0.0055011	AtMYB84	4.8498e-05	ACIIPVPAL2	5.8833e-05
Motif31	MCCCCS	[AC]CCCC[CG]	M0143	0.55	40	LFY	0.0055011	AtMYB84	4.8498e-05	ACIIPVPAL2	5.8833e-05
Motif31	MCCCCS	[AC]CCCC[CG]	M0147	0.59	39	LFY	0.0055011	AtMYB84	4.8498e-05	ACIIPVPAL2	5.8833e-05
Motif31	MCCCCS	[AC]CCCC[CG]	M0148	0.538	39	LFY	0.0055011	AtMYB84	4.8498e-05	ACIIPVPAL2	5.8833e-05
Motif31	MCCCCS	[AC]CCCC[CG]	M0150	0.579	38	LFY	0.0055011	AtMYB84	4.8498e-05	ACIIPVPAL2	5.8833e-05
Motif31	MCCCCS	[AC]CCCC[CG]	M0157	0.579	38	LFY	0.0055011	AtMYB84	4.8498e-05	ACIIPVPAL2	5.8833e-05
Motif31	MCCCCS	[AC]CCCC[CG]	M0158	0.632	38	LFY	0.0055011	AtMYB84	4.8498e-05	ACIIPVPAL2	5.8833e-05
Motif31	MCCCCS	[AC]CCCC[CG]	M0159	0.553	38	LFY	0.0055011	AtMYB84	4.8498e-05	ACIIPVPAL2	5.8833e-05
Motif31	MCCCCS	[AC]CCCC[CG]	M0163	0.556	36	LFY	0.0055011	AtMYB84	4.8498e-05	ACIIPVPAL2	5.8833e-05
Motif31	MCCCCS	[AC]CCCC[CG]	M0165	0.583	36	LFY	0.0055011	AtMYB84	4.8498e-05	ACIIPVPAL2	5.8833e-05
Motif31	MCCCCS	[AC]CCCC[CG]	M0182	0.515	33	LFY	0.0055011	AtMYB84	4.8498e-05	ACIIPVPAL2	5.8833e-05
Motif31	MCCCCS	[AC]CCCC[CG]	M0184	0.594	32	LFY	0.0055011	AtMYB84	4.8498e-05	ACIIPVPAL2	5.8833e-05
Motif31	MCCCCS	[AC]CCCC[CG]	M0187	0.625	32	LFY	0.0055011	AtMYB84	4.8498e-05	ACIIPVPAL2	5.8833e-05
Motif31	MCCCCS	[AC]CCCC[CG]	M0188	0.531	32	LFY	0.0055011	AtMYB84	4.8498e-05	ACIIPVPAL2	5.8833e-05
Motif31	MCCCCS	[AC]CCCC[CG]	M0190	0.531	32	LFY	0.0055011	AtMYB84	4.8498e-05	ACIIPVPAL2	5.8833e-05
Motif31	MCCCCS	[AC]CCCC[CG]	M0193	0.581	31	LFY	0.0055011	AtMYB84	4.8498e-05	ACIIPVPAL2	5.8833e-05
Motif31	MCCCCS	[AC]CCCC[CG]	M0194	0.516	31	LFY	0.0055011	AtMYB84	4.8498e-05	ACIIPVPAL2	5.8833e-05
Motif31	MCCCCS	[AC]CCCC[CG]	M0199	0.645	31	LFY	0.0055011	AtMYB84	4.8498e-05	ACIIPVPAL2	5.8833e-05
Motif31	MCCCCS	[AC]CCCC[CG]	M0202	0.586	29	LFY	0.0055011	AtMYB84	4.8498e-05	ACIIPVPAL2	5.8833e-05
Motif31	MCCCCS	[AC]CCCC[CG]	M0205	0.667	30	LFY	0.0055011	AtMYB84	4.8498e-05	ACIIPVPAL2	5.8833e-05
Motif31	MCCCCS	[AC]CCCC[CG]	M0213	0.552	29	LFY	0.0055011	AtMYB84	4.8498e-05	ACIIPVPAL2	5.8833e-05
Motif31	MCCCCS	[AC]CCCC[CG]	M0215	0.571	28	LFY	0.0055011	AtMYB84	4.8498e-05	ACIIPVPAL2	5.8833e-05
Motif31	MCCCCS	[AC]CCCC[CG]	M0230	0.519	27	LFY	0.0055011	AtMYB84	4.8498e-05	ACIIPVPAL2	5.8833e-05
Motif31	MCCCCS	[AC]CCCC[CG]	M0232	0.577	26	LFY	0.0055011	AtMYB84	4.8498e-05	ACIIPVPAL2	5.8833e-05
Motif31	MCCCCS	[AC]CCCC[CG]	M0239	0.538	26	LFY	0.0055011	AtMYB84	4.8498e-05	ACIIPVPAL2	5.8833e-05
Motif31	MCCCCS	[AC]CCCC[CG]	M0245	0.6	25	LFY	0.0055011	AtMYB84	4.8498e-05	ACIIPVPAL2	5.8833e-05
Motif31	MCCCCS	[AC]CCCC[CG]	M0247	0.52	25	LFY	0.0055011	AtMYB84	4.8498e-05	ACIIPVPAL2	5.8833e-05
Motif31	MCCCCS	[AC]CCCC[CG]	M0250	0.64	25	LFY	0.0055011	AtMYB84	4.8498e-05	ACIIPVPAL2	5.8833e-05
Motif31	MCCCCS	[AC]CCCC[CG]	M0254	0.542	24	LFY	0.0055011	AtMYB84	4.8498e-05	ACIIPVPAL2	5.8833e-05
Motif31	MCCCCS	[AC]CCCC[CG]	M0264	0.583	24	LFY	0.0055011	AtMYB84	4.8498e-05	ACIIPVPAL2	5.8833e-05
Motif31	MCCCCS	[AC]CCCC[CG]	M0274	0.591	22	LFY	0.0055011	AtMYB84	4.8498e-05	ACIIPVPAL2	5.8833e-05
Motif31	MCCCCS	[AC]CCCC[CG]	M0276	0.591	22	LFY	0.0055011	AtMYB84	4.8498e-05	ACIIPVPAL2	5.8833e-05
Motif31	MCCCCS	[AC]CCCC[CG]	M0281	0.591	22	LFY	0.0055011	AtMYB84	4.8498e-05	ACIIPVPAL2	5.8833e-05
Motif31	MCCCCS	[AC]CCCC[CG]	M0282	0.545	22	LFY	0.0055011	AtMYB84	4.8498e-05	ACIIPVPAL2	5.8833e-05
Motif31	MCCCCS	[AC]CCCC[CG]	M0287	0.619	21	LFY	0.0055011	AtMYB84	4.8498e-05	ACIIPVPAL2	5.8833e-05
Motif31	MCCCCS	[AC]CCCC[CG]	M0288	0.619	21	LFY	0.0055011	AtMYB84	4.8498e-05	ACIIPVPAL2	5.8833e-05
Motif31	MCCCCS	[AC]CCCC[CG]	M0290	0.667	21	LFY	0.0055011	AtMYB84	4.8498e-05	ACIIPVPAL2	5.8833e-05
Motif31	MCCCCS	[AC]CCCC[CG]	M0291	0.571	21	LFY	0.0055011	AtMYB84	4.8498e-05	ACIIPVPAL2	5.8833e-05
Motif31	MCCCCS	[AC]CCCC[CG]	M0294	0.619	21	LFY	0.0055011	AtMYB84	4.8498e-05	ACIIPVPAL2	5.8833e-05
Motif31	MCCCCS	[AC]CCCC[CG]	M0296	0.571	21	LFY	0.0055011	AtMYB84	4.8498e-05	ACIIPVPAL2	5.8833e-05
Motif31	MCCCCS	[AC]CCCC[CG]	M0297	0.571	21	LFY	0.0055011	AtMYB84	4.8498e-05	ACIIPVPAL2	5.8833e-05
Motif31	MCCCCS	[AC]CCCC[CG]	M0298	0.6	20	LFY	0.0055011	AtMYB84	4.8498e-05	ACIIPVPAL2	5.8833e-05
Motif31	MCCCCS	[AC]CCCC[CG]	M0299	0.85	20	LFY	0.0055011	AtMYB84	4.8498e-05	ACIIPVPAL2	5.8833e-05
Motif31	MCCCCS	[AC]CCCC[CG]	M0300	0.6	20	LFY	0.0055011	AtMYB84	4.8498e-05	ACIIPVPAL2	5.8833e-05
Motif31	MCCCCS	[AC]CCCC[CG]	M0302	0.55	20	LFY	0.0055011	AtMYB84	4.8498e-05	ACIIPVPAL2	5.8833e-05
Motif31	MCCCCS	[AC]CCCC[CG]	M0307	0.9	20	LFY	0.0055011	AtMYB84	4.8498e-05	ACIIPVPAL2	5.8833e-05
Motif31	MCCCCS	[AC]CCCC[CG]	M0308	0.6	20	LFY	0.0055011	AtMYB84	4.8498e-05	ACIIPVPAL2	5.8833e-05
Motif31	MCCCCS	[AC]CCCC[CG]	M0318	0.579	19	LFY	0.0055011	AtMYB84	4.8498e-05	ACIIPVPAL2	5.8833e-05
Motif31	MCCCCS	[AC]CCCC[CG]	M0319	0.632	19	LFY	0.0055011	AtMYB84	4.8498e-05	ACIIPVPAL2	5.8833e-05
Motif31	MCCCCS	[AC]CCCC[CG]	M0324	0.579	19	LFY	0.0055011	AtMYB84	4.8498e-05	ACIIPVPAL2	5.8833e-05
Motif31	MCCCCS	[AC]CCCC[CG]	M0327	0.684	19	LFY	0.0055011	AtMYB84	4.8498e-05	ACIIPVPAL2	5.8833e-05
Motif31	MCCCCS	[AC]CCCC[CG]	M0335	0.588	17	LFY	0.0055011	AtMYB84	4.8498e-05	ACIIPVPAL2	5.8833e-05
Motif31	MCCCCS	[AC]CCCC[CG]	M0338	0.556	18	LFY	0.0055011	AtMYB84	4.8498e-05	ACIIPVPAL2	5.8833e-05
Motif31	MCCCCS	[AC]CCCC[CG]	M0343	0.722	18	LFY	0.0055011	AtMYB84	4.8498e-05	ACIIPVPAL2	5.8833e-05
Motif31	MCCCCS	[AC]CCCC[CG]	M0353	0.529	17	LFY	0.0055011	AtMYB84	4.8498e-05	ACIIPVPAL2	5.8833e-05
Motif31	MCCCCS	[AC]CCCC[CG]	M0359	0.529	17	LFY	0.0055011	AtMYB84	4.8498e-05	ACIIPVPAL2	5.8833e-05
Motif31	MCCCCS	[AC]CCCC[CG]	M0361	0.765	17	LFY	0.0055011	AtMYB84	4.8498e-05	ACIIPVPAL2	5.8833e-05
Motif31	MCCCCS	[AC]CCCC[CG]	M0363	0.706	17	LFY	0.0055011	AtMYB84	4.8498e-05	ACIIPVPAL2	5.8833e-05
Motif31	MCCCCS	[AC]CCCC[CG]	M0368	0.706	17	LFY	0.0055011	AtMYB84	4.8498e-05	ACIIPVPAL2	5.8833e-05
Motif31	MCCCCS	[AC]CCCC[CG]	M0375	0.625	16	LFY	0.0055011	AtMYB84	4.8498e-05	ACIIPVPAL2	5.8833e-05
Motif31	MCCCCS	[AC]CCCC[CG]	M0377	0.562	16	LFY	0.0055011	AtMYB84	4.8498e-05	ACIIPVPAL2	5.8833e-05
Motif31	MCCCCS	[AC]CCCC[CG]	M0381	0.688	16	LFY	0.0055011	AtMYB84	4.8498e-05	ACIIPVPAL2	5.8833e-05
Motif31	MCCCCS	[AC]CCCC[CG]	M0386	0.625	16	LFY	0.0055011	AtMYB84	4.8498e-05	ACIIPVPAL2	5.8833e-05
Motif31	MCCCCS	[AC]CCCC[CG]	M0388	0.625	16	LFY	0.0055011	AtMYB84	4.8498e-05	ACIIPVPAL2	5.8833e-05
Motif31	MCCCCS	[AC]CCCC[CG]	M0391	0.667	15	LFY	0.0055011	AtMYB84	4.8498e-05	ACIIPVPAL2	5.8833e-05
Motif31	MCCCCS	[AC]CCCC[CG]	M0407	0.533	15	LFY	0.0055011	AtMYB84	4.8498e-05	ACIIPVPAL2	5.8833e-05
Motif31	MCCCCS	[AC]CCCC[CG]	M0409	0.571	14	LFY	0.0055011	AtMYB84	4.8498e-05	ACIIPVPAL2	5.8833e-05
Motif31	MCCCCS	[AC]CCCC[CG]	M0410	0.571	14	LFY	0.0055011	AtMYB84	4.8498e-05	ACIIPVPAL2	5.8833e-05
Motif31	MCCCCS	[AC]CCCC[CG]	M0411	0.571	14	LFY	0.0055011	AtMYB84	4.8498e-05	ACIIPVPAL2	5.8833e-05
Motif31	MCCCCS	[AC]CCCC[CG]	M0415	0.643	14	LFY	0.0055011	AtMYB84	4.8498e-05	ACIIPVPAL2	5.8833e-05
Motif31	MCCCCS	[AC]CCCC[CG]	M0419	0.571	14	LFY	0.0055011	AtMYB84	4.8498e-05	ACIIPVPAL2	5.8833e-05
Motif31	MCCCCS	[AC]CCCC[CG]	M0423	0.786	14	LFY	0.0055011	AtMYB84	4.8498e-05	ACIIPVPAL2	5.8833e-05
Motif31	MCCCCS	[AC]CCCC[CG]	M0426	0.538	13	LFY	0.0055011	AtMYB84	4.8498e-05	ACIIPVPAL2	5.8833e-05
Motif31	MCCCCS	[AC]CCCC[CG]	M0428	0.538	13	LFY	0.0055011	AtMYB84	4.8498e-05	ACIIPVPAL2	5.8833e-05
Motif31	MCCCCS	[AC]CCCC[CG]	M0435	0.615	13	LFY	0.0055011	AtMYB84	4.8498e-05	ACIIPVPAL2	5.8833e-05
Motif31	MCCCCS	[AC]CCCC[CG]	M0436	0.615	13	LFY	0.0055011	AtMYB84	4.8498e-05	ACIIPVPAL2	5.8833e-05
Motif31	MCCCCS	[AC]CCCC[CG]	M0440	0.692	13	LFY	0.0055011	AtMYB84	4.8498e-05	ACIIPVPAL2	5.8833e-05
Motif31	MCCCCS	[AC]CCCC[CG]	M0445	0.833	12	LFY	0.0055011	AtMYB84	4.8498e-05	ACIIPVPAL2	5.8833e-05
Motif31	MCCCCS	[AC]CCCC[CG]	M0446	0.667	12	LFY	0.0055011	AtMYB84	4.8498e-05	ACIIPVPAL2	5.8833e-05
Motif31	MCCCCS	[AC]CCCC[CG]	M0447	0.667	12	LFY	0.0055011	AtMYB84	4.8498e-05	ACIIPVPAL2	5.8833e-05
Motif31	MCCCCS	[AC]CCCC[CG]	M0449	0.75	12	LFY	0.0055011	AtMYB84	4.8498e-05	ACIIPVPAL2	5.8833e-05
Motif31	MCCCCS	[AC]CCCC[CG]	M0458	0.583	12	LFY	0.0055011	AtMYB84	4.8498e-05	ACIIPVPAL2	5.8833e-05
Motif31	MCCCCS	[AC]CCCC[CG]	M0461	0.75	12	LFY	0.0055011	AtMYB84	4.8498e-05	ACIIPVPAL2	5.8833e-05
Motif31	MCCCCS	[AC]CCCC[CG]	M0462	0.75	12	LFY	0.0055011	AtMYB84	4.8498e-05	ACIIPVPAL2	5.8833e-05
Motif31	MCCCCS	[AC]CCCC[CG]	M0464	0.583	12	LFY	0.0055011	AtMYB84	4.8498e-05	ACIIPVPAL2	5.8833e-05
Motif31	MCCCCS	[AC]CCCC[CG]	M0466	0.667	12	LFY	0.0055011	AtMYB84	4.8498e-05	ACIIPVPAL2	5.8833e-05
Motif31	MCCCCS	[AC]CCCC[CG]	M0469	0.545	11	LFY	0.0055011	AtMYB84	4.8498e-05	ACIIPVPAL2	5.8833e-05
Motif31	MCCCCS	[AC]CCCC[CG]	M0470	0.636	11	LFY	0.0055011	AtMYB84	4.8498e-05	ACIIPVPAL2	5.8833e-05
Motif31	MCCCCS	[AC]CCCC[CG]	M0472	0.545	11	LFY	0.0055011	AtMYB84	4.8498e-05	ACIIPVPAL2	5.8833e-05
Motif31	MCCCCS	[AC]CCCC[CG]	M0473	0.545	11	LFY	0.0055011	AtMYB84	4.8498e-05	ACIIPVPAL2	5.8833e-05
Motif31	MCCCCS	[AC]CCCC[CG]	M0474	0.545	11	LFY	0.0055011	AtMYB84	4.8498e-05	ACIIPVPAL2	5.8833e-05
Motif31	MCCCCS	[AC]CCCC[CG]	M0475	0.636	11	LFY	0.0055011	AtMYB84	4.8498e-05	ACIIPVPAL2	5.8833e-05
Motif31	MCCCCS	[AC]CCCC[CG]	M0476	0.636	11	LFY	0.0055011	AtMYB84	4.8498e-05	ACIIPVPAL2	5.8833e-05
Motif31	MCCCCS	[AC]CCCC[CG]	M0480	0.636	11	LFY	0.0055011	AtMYB84	4.8498e-05	ACIIPVPAL2	5.8833e-05
Motif31	MCCCCS	[AC]CCCC[CG]	M0486	0.636	11	LFY	0.0055011	AtMYB84	4.8498e-05	ACIIPVPAL2	5.8833e-05
Motif31	MCCCCS	[AC]CCCC[CG]	M0487	0.545	11	LFY	0.0055011	AtMYB84	4.8498e-05	ACIIPVPAL2	5.8833e-05
Motif31	MCCCCS	[AC]CCCC[CG]	M0488	0.636	11	LFY	0.0055011	AtMYB84	4.8498e-05	ACIIPVPAL2	5.8833e-05
Motif31	MCCCCS	[AC]CCCC[CG]	M0492	0.636	11	LFY	0.0055011	AtMYB84	4.8498e-05	ACIIPVPAL2	5.8833e-05
Motif31	MCCCCS	[AC]CCCC[CG]	M0493	0.727	11	LFY	0.0055011	AtMYB84	4.8498e-05	ACIIPVPAL2	5.8833e-05
Motif31	MCCCCS	[AC]CCCC[CG]	M0494	0.545	11	LFY	0.0055011	AtMYB84	4.8498e-05	ACIIPVPAL2	5.8833e-05
Motif31	MCCCCS	[AC]CCCC[CG]	M0500	0.6	10	LFY	0.0055011	AtMYB84	4.8498e-05	ACIIPVPAL2	5.8833e-05
Motif31	MCCCCS	[AC]CCCC[CG]	M0503	0.6	10	LFY	0.0055011	AtMYB84	4.8498e-05	ACIIPVPAL2	5.8833e-05
Motif31	MCCCCS	[AC]CCCC[CG]	M0504	0.6	10	LFY	0.0055011	AtMYB84	4.8498e-05	ACIIPVPAL2	5.8833e-05
Motif31	MCCCCS	[AC]CCCC[CG]	M0513	0.667	9	LFY	0.0055011	AtMYB84	4.8498e-05	ACIIPVPAL2	5.8833e-05
Motif31	MCCCCS	[AC]CCCC[CG]	M0516	0.556	9	LFY	0.0055011	AtMYB84	4.8498e-05	ACIIPVPAL2	5.8833e-05
Motif31	MCCCCS	[AC]CCCC[CG]	M0520	0.556	9	LFY	0.0055011	AtMYB84	4.8498e-05	ACIIPVPAL2	5.8833e-05
Motif31	MCCCCS	[AC]CCCC[CG]	M0522	0.556	9	LFY	0.0055011	AtMYB84	4.8498e-05	ACIIPVPAL2	5.8833e-05
Motif31	MCCCCS	[AC]CCCC[CG]	M0523	0.556	9	LFY	0.0055011	AtMYB84	4.8498e-05	ACIIPVPAL2	5.8833e-05
Motif31	MCCCCS	[AC]CCCC[CG]	M0524	0.667	9	LFY	0.0055011	AtMYB84	4.8498e-05	ACIIPVPAL2	5.8833e-05
Motif31	MCCCCS	[AC]CCCC[CG]	M0527	0.778	9	LFY	0.0055011	AtMYB84	4.8498e-05	ACIIPVPAL2	5.8833e-05
Motif31	MCCCCS	[AC]CCCC[CG]	M0531	0.556	9	LFY	0.0055011	AtMYB84	4.8498e-05	ACIIPVPAL2	5.8833e-05
Motif31	MCCCCS	[AC]CCCC[CG]	M0532	0.556	9	LFY	0.0055011	AtMYB84	4.8498e-05	ACIIPVPAL2	5.8833e-05
Motif31	MCCCCS	[AC]CCCC[CG]	M0533	0.556	9	LFY	0.0055011	AtMYB84	4.8498e-05	ACIIPVPAL2	5.8833e-05
Motif31	MCCCCS	[AC]CCCC[CG]	M0534	0.556	9	LFY	0.0055011	AtMYB84	4.8498e-05	ACIIPVPAL2	5.8833e-05
Motif31	MCCCCS	[AC]CCCC[CG]	M0539	0.625	8	LFY	0.0055011	AtMYB84	4.8498e-05	ACIIPVPAL2	5.8833e-05
Motif31	MCCCCS	[AC]CCCC[CG]	M0542	0.625	8	LFY	0.0055011	AtMYB84	4.8498e-05	ACIIPVPAL2	5.8833e-05
Motif31	MCCCCS	[AC]CCCC[CG]	M0544	0.875	8	LFY	0.0055011	AtMYB84	4.8498e-05	ACIIPVPAL2	5.8833e-05
Motif31	MCCCCS	[AC]CCCC[CG]	M0551	0.625	8	LFY	0.0055011	AtMYB84	4.8498e-05	ACIIPVPAL2	5.8833e-05
Motif31	MCCCCS	[AC]CCCC[CG]	M0561	0.75	8	LFY	0.0055011	AtMYB84	4.8498e-05	ACIIPVPAL2	5.8833e-05
Motif31	MCCCCS	[AC]CCCC[CG]	M0567	0.571	7	LFY	0.0055011	AtMYB84	4.8498e-05	ACIIPVPAL2	5.8833e-05
Motif31	MCCCCS	[AC]CCCC[CG]	M0568	0.571	7	LFY	0.0055011	AtMYB84	4.8498e-05	ACIIPVPAL2	5.8833e-05
Motif31	MCCCCS	[AC]CCCC[CG]	M0569	0.571	7	LFY	0.0055011	AtMYB84	4.8498e-05	ACIIPVPAL2	5.8833e-05
Motif31	MCCCCS	[AC]CCCC[CG]	M0575	0.571	7	LFY	0.0055011	AtMYB84	4.8498e-05	ACIIPVPAL2	5.8833e-05
Motif31	MCCCCS	[AC]CCCC[CG]	M0579	0.571	7	LFY	0.0055011	AtMYB84	4.8498e-05	ACIIPVPAL2	5.8833e-05
Motif31	MCCCCS	[AC]CCCC[CG]	M0581	0.714	7	LFY	0.0055011	AtMYB84	4.8498e-05	ACIIPVPAL2	5.8833e-05
Motif31	MCCCCS	[AC]CCCC[CG]	M0583	0.714	7	LFY	0.0055011	AtMYB84	4.8498e-05	ACIIPVPAL2	5.8833e-05
Motif31	MCCCCS	[AC]CCCC[CG]	M0584	0.714	7	LFY	0.0055011	AtMYB84	4.8498e-05	ACIIPVPAL2	5.8833e-05
Motif31	MCCCCS	[AC]CCCC[CG]	M0586	0.714	7	LFY	0.0055011	AtMYB84	4.8498e-05	ACIIPVPAL2	5.8833e-05
Motif31	MCCCCS	[AC]CCCC[CG]	M0587	0.714	7	LFY	0.0055011	AtMYB84	4.8498e-05	ACIIPVPAL2	5.8833e-05
Motif31	MCCCCS	[AC]CCCC[CG]	M0589	0.857	7	LFY	0.0055011	AtMYB84	4.8498e-05	ACIIPVPAL2	5.8833e-05
Motif31	MCCCCS	[AC]CCCC[CG]	M0592	0.571	7	LFY	0.0055011	AtMYB84	4.8498e-05	ACIIPVPAL2	5.8833e-05
Motif31	MCCCCS	[AC]CCCC[CG]	M0598	0.833	6	LFY	0.0055011	AtMYB84	4.8498e-05	ACIIPVPAL2	5.8833e-05
Motif31	MCCCCS	[AC]CCCC[CG]	M0602	0.833	6	LFY	0.0055011	AtMYB84	4.8498e-05	ACIIPVPAL2	5.8833e-05
Motif31	MCCCCS	[AC]CCCC[CG]	M0612	0.667	6	LFY	0.0055011	AtMYB84	4.8498e-05	ACIIPVPAL2	5.8833e-05
Motif31	MCCCCS	[AC]CCCC[CG]	M0624	0.6	5	LFY	0.0055011	AtMYB84	4.8498e-05	ACIIPVPAL2	5.8833e-05
Motif31	MCCCCS	[AC]CCCC[CG]	M0625	0.6	5	LFY	0.0055011	AtMYB84	4.8498e-05	ACIIPVPAL2	5.8833e-05
Motif31	MCCCCS	[AC]CCCC[CG]	M0628	0.8	5	LFY	0.0055011	AtMYB84	4.8498e-05	ACIIPVPAL2	5.8833e-05
Motif31	MCCCCS	[AC]CCCC[CG]	M0636	1	5	LFY	0.0055011	AtMYB84	4.8498e-05	ACIIPVPAL2	5.8833e-05
Motif31	MCCCCS	[AC]CCCC[CG]	M0637	0.6	5	LFY	0.0055011	AtMYB84	4.8498e-05	ACIIPVPAL2	5.8833e-05
Motif31	MCCCCS	[AC]CCCC[CG]	M0638	0.8	5	LFY	0.0055011	AtMYB84	4.8498e-05	ACIIPVPAL2	5.8833e-05
Motif31	MCCCCS	[AC]CCCC[CG]	M0640	0.8	5	LFY	0.0055011	AtMYB84	4.8498e-05	ACIIPVPAL2	5.8833e-05
Motif31	MCCCCS	[AC]CCCC[CG]	M0644	0.8	5	LFY	0.0055011	AtMYB84	4.8498e-05	ACIIPVPAL2	5.8833e-05
Motif31	MCCCCS	[AC]CCCC[CG]	M0645	0.75	4	LFY	0.0055011	AtMYB84	4.8498e-05	ACIIPVPAL2	5.8833e-05
Motif31	MCCCCS	[AC]CCCC[CG]	M0654	0.75	4	LFY	0.0055011	AtMYB84	4.8498e-05	ACIIPVPAL2	5.8833e-05
Motif31	MCCCCS	[AC]CCCC[CG]	M0655	0.75	4	LFY	0.0055011	AtMYB84	4.8498e-05	ACIIPVPAL2	5.8833e-05
Motif31	MCCCCS	[AC]CCCC[CG]	M0657	0.75	4	LFY	0.0055011	AtMYB84	4.8498e-05	ACIIPVPAL2	5.8833e-05
Motif31	MCCCCS	[AC]CCCC[CG]	M0662	0.75	4	LFY	0.0055011	AtMYB84	4.8498e-05	ACIIPVPAL2	5.8833e-05
Motif31	MCCCCS	[AC]CCCC[CG]	M0663	0.75	4	LFY	0.0055011	AtMYB84	4.8498e-05	ACIIPVPAL2	5.8833e-05
Motif31	MCCCCS	[AC]CCCC[CG]	M0670	1	4	LFY	0.0055011	AtMYB84	4.8498e-05	ACIIPVPAL2	5.8833e-05
Motif31	MCCCCS	[AC]CCCC[CG]	M0677	0.75	4	LFY	0.0055011	AtMYB84	4.8498e-05	ACIIPVPAL2	5.8833e-05
Motif31	MCCCCS	[AC]CCCC[CG]	M0678	0.667	3	LFY	0.0055011	AtMYB84	4.8498e-05	ACIIPVPAL2	5.8833e-05
Motif31	MCCCCS	[AC]CCCC[CG]	M0679	0.667	3	LFY	0.0055011	AtMYB84	4.8498e-05	ACIIPVPAL2	5.8833e-05
Motif31	MCCCCS	[AC]CCCC[CG]	M0681	0.667	3	LFY	0.0055011	AtMYB84	4.8498e-05	ACIIPVPAL2	5.8833e-05
Motif31	MCCCCS	[AC]CCCC[CG]	M0682	0.667	3	LFY	0.0055011	AtMYB84	4.8498e-05	ACIIPVPAL2	5.8833e-05
Motif31	MCCCCS	[AC]CCCC[CG]	M0685	0.667	3	LFY	0.0055011	AtMYB84	4.8498e-05	ACIIPVPAL2	5.8833e-05
Motif31	MCCCCS	[AC]CCCC[CG]	M0687	0.667	3	LFY	0.0055011	AtMYB84	4.8498e-05	ACIIPVPAL2	5.8833e-05
Motif31	MCCCCS	[AC]CCCC[CG]	M0695	0.667	3	LFY	0.0055011	AtMYB84	4.8498e-05	ACIIPVPAL2	5.8833e-05
Motif31	MCCCCS	[AC]CCCC[CG]	M0696	0.667	3	LFY	0.0055011	AtMYB84	4.8498e-05	ACIIPVPAL2	5.8833e-05
Motif31	MCCCCS	[AC]CCCC[CG]	M0697	0.667	3	LFY	0.0055011	AtMYB84	4.8498e-05	ACIIPVPAL2	5.8833e-05
Motif31	MCCCCS	[AC]CCCC[CG]	M0699	0.667	3	LFY	0.0055011	AtMYB84	4.8498e-05	ACIIPVPAL2	5.8833e-05
Motif31	MCCCCS	[AC]CCCC[CG]	M0702	0.667	3	LFY	0.0055011	AtMYB84	4.8498e-05	ACIIPVPAL2	5.8833e-05
Motif31	MCCCCS	[AC]CCCC[CG]	M0703	1	3	LFY	0.0055011	AtMYB84	4.8498e-05	ACIIPVPAL2	5.8833e-05
Motif31	MCCCCS	[AC]CCCC[CG]	M0708	1	2	LFY	0.0055011	AtMYB84	4.8498e-05	ACIIPVPAL2	5.8833e-05
Motif31	MCCCCS	[AC]CCCC[CG]	M0709	1	2	LFY	0.0055011	AtMYB84	4.8498e-05	ACIIPVPAL2	5.8833e-05
Motif31	MCCCCS	[AC]CCCC[CG]	M0715	1	2	LFY	0.0055011	AtMYB84	4.8498e-05	ACIIPVPAL2	5.8833e-05
Motif31	MCCCCS	[AC]CCCC[CG]	M0726	1	1	LFY	0.0055011	AtMYB84	4.8498e-05	ACIIPVPAL2	5.8833e-05
Motif31	MCCCCS	[AC]CCCC[CG]	M0728	1	1	LFY	0.0055011	AtMYB84	4.8498e-05	ACIIPVPAL2	5.8833e-05
Motif31	MCCCCS	[AC]CCCC[CG]	M0730	1	1	LFY	0.0055011	AtMYB84	4.8498e-05	ACIIPVPAL2	5.8833e-05
Motif31	MCCCCS	[AC]CCCC[CG]	M0731	1	1	LFY	0.0055011	AtMYB84	4.8498e-05	ACIIPVPAL2	5.8833e-05
Motif31	MCCCCS	[AC]CCCC[CG]	M0732	1	1	LFY	0.0055011	AtMYB84	4.8498e-05	ACIIPVPAL2	5.8833e-05
Motif31	MCCCCS	[AC]CCCC[CG]	M0733	1	1	LFY	0.0055011	AtMYB84	4.8498e-05	ACIIPVPAL2	5.8833e-05
Motif31	MCCCCS	[AC]CCCC[CG]	M0736	1	1	LFY	0.0055011	AtMYB84	4.8498e-05	ACIIPVPAL2	5.8833e-05
Motif31	MCCCCS	[AC]CCCC[CG]	M0737	1	1	LFY	0.0055011	AtMYB84	4.8498e-05	ACIIPVPAL2	5.8833e-05
Motif31	MCCCCS	[AC]CCCC[CG]	M0740	1	1	LFY	0.0055011	AtMYB84	4.8498e-05	ACIIPVPAL2	5.8833e-05
Motif105	VAAAAAN	[ACG]AAAAA.	M0001	0.777	3373	AG_v3	6.4408e-06	GT-3b_oneSite	6.4408e-06	GT1GMSCAM4	4.2621e-08
Motif105	VAAAAAN	[ACG]AAAAA.	M0002	0.921	1621	AG_v3	6.4408e-06	GT-3b_oneSite	6.4408e-06	GT1GMSCAM4	4.2621e-08
Motif105	VAAAAAN	[ACG]AAAAA.	M0003	0.807	1594	AG_v3	6.4408e-06	GT-3b_oneSite	6.4408e-06	GT1GMSCAM4	4.2621e-08
Motif105	VAAAAAN	[ACG]AAAAA.	M0004	0.803	1053	AG_v3	6.4408e-06	GT-3b_oneSite	6.4408e-06	GT1GMSCAM4	4.2621e-08
Motif105	VAAAAAN	[ACG]AAAAA.	M0005	0.881	914	AG_v3	6.4408e-06	GT-3b_oneSite	6.4408e-06	GT1GMSCAM4	4.2621e-08
Motif105	VAAAAAN	[ACG]AAAAA.	M0006	0.927	905	AG_v3	6.4408e-06	GT-3b_oneSite	6.4408e-06	GT1GMSCAM4	4.2621e-08
Motif105	VAAAAAN	[ACG]AAAAA.	M0007	0.924	892	AG_v3	6.4408e-06	GT-3b_oneSite	6.4408e-06	GT1GMSCAM4	4.2621e-08
Motif105	VAAAAAN	[ACG]AAAAA.	M0008	0.886	763	AG_v3	6.4408e-06	GT-3b_oneSite	6.4408e-06	GT1GMSCAM4	4.2621e-08
Motif105	VAAAAAN	[ACG]AAAAA.	M0009	0.947	681	AG_v3	6.4408e-06	GT-3b_oneSite	6.4408e-06	GT1GMSCAM4	4.2621e-08
Motif105	VAAAAAN	[ACG]AAAAA.	M0010	0.944	482	AG_v3	6.4408e-06	GT-3b_oneSite	6.4408e-06	GT1GMSCAM4	4.2621e-08
Motif105	VAAAAAN	[ACG]AAAAA.	M0011	0.884	414	AG_v3	6.4408e-06	GT-3b_oneSite	6.4408e-06	GT1GMSCAM4	4.2621e-08
Motif105	VAAAAAN	[ACG]AAAAA.	M0012	0.857	399	AG_v3	6.4408e-06	GT-3b_oneSite	6.4408e-06	GT1GMSCAM4	4.2621e-08
Motif105	VAAAAAN	[ACG]AAAAA.	M0013	0.819	365	AG_v3	6.4408e-06	GT-3b_oneSite	6.4408e-06	GT1GMSCAM4	4.2621e-08
Motif105	VAAAAAN	[ACG]AAAAA.	M0014	0.889	341	AG_v3	6.4408e-06	GT-3b_oneSite	6.4408e-06	GT1GMSCAM4	4.2621e-08
Motif105	VAAAAAN	[ACG]AAAAA.	M0015	0.843	318	AG_v3	6.4408e-06	GT-3b_oneSite	6.4408e-06	GT1GMSCAM4	4.2621e-08
Motif105	VAAAAAN	[ACG]AAAAA.	M0016	0.917	303	AG_v3	6.4408e-06	GT-3b_oneSite	6.4408e-06	GT1GMSCAM4	4.2621e-08
Motif105	VAAAAAN	[ACG]AAAAA.	M0017	0.925	292	AG_v3	6.4408e-06	GT-3b_oneSite	6.4408e-06	GT1GMSCAM4	4.2621e-08
Motif105	VAAAAAN	[ACG]AAAAA.	M0018	0.901	263	AG_v3	6.4408e-06	GT-3b_oneSite	6.4408e-06	GT1GMSCAM4	4.2621e-08
Motif105	VAAAAAN	[ACG]AAAAA.	M0019	0.874	262	AG_v3	6.4408e-06	GT-3b_oneSite	6.4408e-06	GT1GMSCAM4	4.2621e-08
Motif105	VAAAAAN	[ACG]AAAAA.	M0020	0.825	252	AG_v3	6.4408e-06	GT-3b_oneSite	6.4408e-06	GT1GMSCAM4	4.2621e-08
Motif105	VAAAAAN	[ACG]AAAAA.	M0021	0.819	215	AG_v3	6.4408e-06	GT-3b_oneSite	6.4408e-06	GT1GMSCAM4	4.2621e-08
Motif105	VAAAAAN	[ACG]AAAAA.	M0022	0.812	208	AG_v3	6.4408e-06	GT-3b_oneSite	6.4408e-06	GT1GMSCAM4	4.2621e-08
Motif105	VAAAAAN	[ACG]AAAAA.	M0023	0.936	204	AG_v3	6.4408e-06	GT-3b_oneSite	6.4408e-06	GT1GMSCAM4	4.2621e-08
Motif105	VAAAAAN	[ACG]AAAAA.	M0024	0.841	182	AG_v3	6.4408e-06	GT-3b_oneSite	6.4408e-06	GT1GMSCAM4	4.2621e-08
Motif105	VAAAAAN	[ACG]AAAAA.	M0025	0.895	181	AG_v3	6.4408e-06	GT-3b_oneSite	6.4408e-06	GT1GMSCAM4	4.2621e-08
Motif105	VAAAAAN	[ACG]AAAAA.	M0026	0.824	170	AG_v3	6.4408e-06	GT-3b_oneSite	6.4408e-06	GT1GMSCAM4	4.2621e-08
Motif105	VAAAAAN	[ACG]AAAAA.	M0027	0.817	164	AG_v3	6.4408e-06	GT-3b_oneSite	6.4408e-06	GT1GMSCAM4	4.2621e-08
Motif105	VAAAAAN	[ACG]AAAAA.	M0028	0.906	159	AG_v3	6.4408e-06	GT-3b_oneSite	6.4408e-06	GT1GMSCAM4	4.2621e-08
Motif105	VAAAAAN	[ACG]AAAAA.	M0029	0.922	154	AG_v3	6.4408e-06	GT-3b_oneSite	6.4408e-06	GT1GMSCAM4	4.2621e-08
Motif105	VAAAAAN	[ACG]AAAAA.	M0030	0.862	145	AG_v3	6.4408e-06	GT-3b_oneSite	6.4408e-06	GT1GMSCAM4	4.2621e-08
Motif105	VAAAAAN	[ACG]AAAAA.	M0031	0.801	141	AG_v3	6.4408e-06	GT-3b_oneSite	6.4408e-06	GT1GMSCAM4	4.2621e-08
Motif105	VAAAAAN	[ACG]AAAAA.	M0032	0.804	138	AG_v3	6.4408e-06	GT-3b_oneSite	6.4408e-06	GT1GMSCAM4	4.2621e-08
Motif105	VAAAAAN	[ACG]AAAAA.	M0033	0.899	129	AG_v3	6.4408e-06	GT-3b_oneSite	6.4408e-06	GT1GMSCAM4	4.2621e-08
Motif105	VAAAAAN	[ACG]AAAAA.	M0034	0.812	128	AG_v3	6.4408e-06	GT-3b_oneSite	6.4408e-06	GT1GMSCAM4	4.2621e-08
Motif105	VAAAAAN	[ACG]AAAAA.	M0035	0.884	121	AG_v3	6.4408e-06	GT-3b_oneSite	6.4408e-06	GT1GMSCAM4	4.2621e-08
Motif105	VAAAAAN	[ACG]AAAAA.	M0036	0.857	119	AG_v3	6.4408e-06	GT-3b_oneSite	6.4408e-06	GT1GMSCAM4	4.2621e-08
Motif105	VAAAAAN	[ACG]AAAAA.	M0037	0.907	118	AG_v3	6.4408e-06	GT-3b_oneSite	6.4408e-06	GT1GMSCAM4	4.2621e-08
Motif105	VAAAAAN	[ACG]AAAAA.	M0038	0.862	116	AG_v3	6.4408e-06	GT-3b_oneSite	6.4408e-06	GT1GMSCAM4	4.2621e-08
Motif105	VAAAAAN	[ACG]AAAAA.	M0039	0.842	114	AG_v3	6.4408e-06	GT-3b_oneSite	6.4408e-06	GT1GMSCAM4	4.2621e-08
Motif105	VAAAAAN	[ACG]AAAAA.	M0040	0.883	111	AG_v3	6.4408e-06	GT-3b_oneSite	6.4408e-06	GT1GMSCAM4	4.2621e-08
Motif105	VAAAAAN	[ACG]AAAAA.	M0041	0.809	110	AG_v3	6.4408e-06	GT-3b_oneSite	6.4408e-06	GT1GMSCAM4	4.2621e-08
Motif105	VAAAAAN	[ACG]AAAAA.	M0042	0.868	106	AG_v3	6.4408e-06	GT-3b_oneSite	6.4408e-06	GT1GMSCAM4	4.2621e-08
Motif105	VAAAAAN	[ACG]AAAAA.	M0043	0.873	102	AG_v3	6.4408e-06	GT-3b_oneSite	6.4408e-06	GT1GMSCAM4	4.2621e-08
Motif105	VAAAAAN	[ACG]AAAAA.	M0044	0.912	102	AG_v3	6.4408e-06	GT-3b_oneSite	6.4408e-06	GT1GMSCAM4	4.2621e-08
Motif105	VAAAAAN	[ACG]AAAAA.	M0045	0.869	99	AG_v3	6.4408e-06	GT-3b_oneSite	6.4408e-06	GT1GMSCAM4	4.2621e-08
Motif105	VAAAAAN	[ACG]AAAAA.	M0046	0.869	99	AG_v3	6.4408e-06	GT-3b_oneSite	6.4408e-06	GT1GMSCAM4	4.2621e-08
Motif105	VAAAAAN	[ACG]AAAAA.	M0047	0.887	97	AG_v3	6.4408e-06	GT-3b_oneSite	6.4408e-06	GT1GMSCAM4	4.2621e-08
Motif105	VAAAAAN	[ACG]AAAAA.	M0048	0.816	98	AG_v3	6.4408e-06	GT-3b_oneSite	6.4408e-06	GT1GMSCAM4	4.2621e-08
Motif105	VAAAAAN	[ACG]AAAAA.	M0049	0.823	96	AG_v3	6.4408e-06	GT-3b_oneSite	6.4408e-06	GT1GMSCAM4	4.2621e-08
Motif105	VAAAAAN	[ACG]AAAAA.	M0050	0.792	96	AG_v3	6.4408e-06	GT-3b_oneSite	6.4408e-06	GT1GMSCAM4	4.2621e-08
Motif105	VAAAAAN	[ACG]AAAAA.	M0051	0.914	93	AG_v3	6.4408e-06	GT-3b_oneSite	6.4408e-06	GT1GMSCAM4	4.2621e-08
Motif105	VAAAAAN	[ACG]AAAAA.	M0052	0.902	92	AG_v3	6.4408e-06	GT-3b_oneSite	6.4408e-06	GT1GMSCAM4	4.2621e-08
Motif105	VAAAAAN	[ACG]AAAAA.	M0053	0.923	91	AG_v3	6.4408e-06	GT-3b_oneSite	6.4408e-06	GT1GMSCAM4	4.2621e-08
Motif105	VAAAAAN	[ACG]AAAAA.	M0054	0.898	88	AG_v3	6.4408e-06	GT-3b_oneSite	6.4408e-06	GT1GMSCAM4	4.2621e-08
Motif105	VAAAAAN	[ACG]AAAAA.	M0055	0.944	89	AG_v3	6.4408e-06	GT-3b_oneSite	6.4408e-06	GT1GMSCAM4	4.2621e-08
Motif105	VAAAAAN	[ACG]AAAAA.	M0056	0.809	89	AG_v3	6.4408e-06	GT-3b_oneSite	6.4408e-06	GT1GMSCAM4	4.2621e-08
Motif105	VAAAAAN	[ACG]AAAAA.	M0057	0.898	88	AG_v3	6.4408e-06	GT-3b_oneSite	6.4408e-06	GT1GMSCAM4	4.2621e-08
Motif105	VAAAAAN	[ACG]AAAAA.	M0058	0.864	88	AG_v3	6.4408e-06	GT-3b_oneSite	6.4408e-06	GT1GMSCAM4	4.2621e-08
Motif105	VAAAAAN	[ACG]AAAAA.	M0059	0.843	83	AG_v3	6.4408e-06	GT-3b_oneSite	6.4408e-06	GT1GMSCAM4	4.2621e-08
Motif105	VAAAAAN	[ACG]AAAAA.	M0060	0.951	81	AG_v3	6.4408e-06	GT-3b_oneSite	6.4408e-06	GT1GMSCAM4	4.2621e-08
Motif105	VAAAAAN	[ACG]AAAAA.	M0061	0.788	80	AG_v3	6.4408e-06	GT-3b_oneSite	6.4408e-06	GT1GMSCAM4	4.2621e-08
Motif105	VAAAAAN	[ACG]AAAAA.	M0062	0.775	80	AG_v3	6.4408e-06	GT-3b_oneSite	6.4408e-06	GT1GMSCAM4	4.2621e-08
Motif105	VAAAAAN	[ACG]AAAAA.	M0063	0.821	78	AG_v3	6.4408e-06	GT-3b_oneSite	6.4408e-06	GT1GMSCAM4	4.2621e-08
Motif105	VAAAAAN	[ACG]AAAAA.	M0064	0.867	75	AG_v3	6.4408e-06	GT-3b_oneSite	6.4408e-06	GT1GMSCAM4	4.2621e-08
Motif105	VAAAAAN	[ACG]AAAAA.	M0065	0.853	75	AG_v3	6.4408e-06	GT-3b_oneSite	6.4408e-06	GT1GMSCAM4	4.2621e-08
Motif105	VAAAAAN	[ACG]AAAAA.	M0066	0.932	74	AG_v3	6.4408e-06	GT-3b_oneSite	6.4408e-06	GT1GMSCAM4	4.2621e-08
Motif105	VAAAAAN	[ACG]AAAAA.	M0067	0.959	74	AG_v3	6.4408e-06	GT-3b_oneSite	6.4408e-06	GT1GMSCAM4	4.2621e-08
Motif105	VAAAAAN	[ACG]AAAAA.	M0068	0.792	72	AG_v3	6.4408e-06	GT-3b_oneSite	6.4408e-06	GT1GMSCAM4	4.2621e-08
Motif105	VAAAAAN	[ACG]AAAAA.	M0069	0.944	71	AG_v3	6.4408e-06	GT-3b_oneSite	6.4408e-06	GT1GMSCAM4	4.2621e-08
Motif105	VAAAAAN	[ACG]AAAAA.	M0070	0.814	70	AG_v3	6.4408e-06	GT-3b_oneSite	6.4408e-06	GT1GMSCAM4	4.2621e-08
Motif105	VAAAAAN	[ACG]AAAAA.	M0071	0.794	68	AG_v3	6.4408e-06	GT-3b_oneSite	6.4408e-06	GT1GMSCAM4	4.2621e-08
Motif105	VAAAAAN	[ACG]AAAAA.	M0072	0.809	68	AG_v3	6.4408e-06	GT-3b_oneSite	6.4408e-06	GT1GMSCAM4	4.2621e-08
Motif105	VAAAAAN	[ACG]AAAAA.	M0073	0.866	67	AG_v3	6.4408e-06	GT-3b_oneSite	6.4408e-06	GT1GMSCAM4	4.2621e-08
Motif105	VAAAAAN	[ACG]AAAAA.	M0074	0.818	66	AG_v3	6.4408e-06	GT-3b_oneSite	6.4408e-06	GT1GMSCAM4	4.2621e-08
Motif105	VAAAAAN	[ACG]AAAAA.	M0075	0.938	65	AG_v3	6.4408e-06	GT-3b_oneSite	6.4408e-06	GT1GMSCAM4	4.2621e-08
Motif105	VAAAAAN	[ACG]AAAAA.	M0076	0.877	65	AG_v3	6.4408e-06	GT-3b_oneSite	6.4408e-06	GT1GMSCAM4	4.2621e-08
Motif105	VAAAAAN	[ACG]AAAAA.	M0077	0.922	64	AG_v3	6.4408e-06	GT-3b_oneSite	6.4408e-06	GT1GMSCAM4	4.2621e-08
Motif105	VAAAAAN	[ACG]AAAAA.	M0078	0.828	64	AG_v3	6.4408e-06	GT-3b_oneSite	6.4408e-06	GT1GMSCAM4	4.2621e-08
Motif105	VAAAAAN	[ACG]AAAAA.	M0079	0.919	62	AG_v3	6.4408e-06	GT-3b_oneSite	6.4408e-06	GT1GMSCAM4	4.2621e-08
Motif105	VAAAAAN	[ACG]AAAAA.	M0080	0.887	62	AG_v3	6.4408e-06	GT-3b_oneSite	6.4408e-06	GT1GMSCAM4	4.2621e-08
Motif105	VAAAAAN	[ACG]AAAAA.	M0081	0.839	62	AG_v3	6.4408e-06	GT-3b_oneSite	6.4408e-06	GT1GMSCAM4	4.2621e-08
Motif105	VAAAAAN	[ACG]AAAAA.	M0082	0.855	62	AG_v3	6.4408e-06	GT-3b_oneSite	6.4408e-06	GT1GMSCAM4	4.2621e-08
Motif105	VAAAAAN	[ACG]AAAAA.	M0083	0.806	62	AG_v3	6.4408e-06	GT-3b_oneSite	6.4408e-06	GT1GMSCAM4	4.2621e-08
Motif105	VAAAAAN	[ACG]AAAAA.	M0084	0.869	61	AG_v3	6.4408e-06	GT-3b_oneSite	6.4408e-06	GT1GMSCAM4	4.2621e-08
Motif105	VAAAAAN	[ACG]AAAAA.	M0085	0.879	58	AG_v3	6.4408e-06	GT-3b_oneSite	6.4408e-06	GT1GMSCAM4	4.2621e-08
Motif105	VAAAAAN	[ACG]AAAAA.	M0086	0.912	57	AG_v3	6.4408e-06	GT-3b_oneSite	6.4408e-06	GT1GMSCAM4	4.2621e-08
Motif105	VAAAAAN	[ACG]AAAAA.	M0087	0.789	57	AG_v3	6.4408e-06	GT-3b_oneSite	6.4408e-06	GT1GMSCAM4	4.2621e-08
Motif105	VAAAAAN	[ACG]AAAAA.	M0088	0.842	57	AG_v3	6.4408e-06	GT-3b_oneSite	6.4408e-06	GT1GMSCAM4	4.2621e-08
Motif105	VAAAAAN	[ACG]AAAAA.	M0089	0.909	55	AG_v3	6.4408e-06	GT-3b_oneSite	6.4408e-06	GT1GMSCAM4	4.2621e-08
Motif105	VAAAAAN	[ACG]AAAAA.	M0090	0.945	55	AG_v3	6.4408e-06	GT-3b_oneSite	6.4408e-06	GT1GMSCAM4	4.2621e-08
Motif105	VAAAAAN	[ACG]AAAAA.	M0091	0.891	55	AG_v3	6.4408e-06	GT-3b_oneSite	6.4408e-06	GT1GMSCAM4	4.2621e-08
Motif105	VAAAAAN	[ACG]AAAAA.	M0092	0.782	55	AG_v3	6.4408e-06	GT-3b_oneSite	6.4408e-06	GT1GMSCAM4	4.2621e-08
Motif105	VAAAAAN	[ACG]AAAAA.	M0093	0.796	54	AG_v3	6.4408e-06	GT-3b_oneSite	6.4408e-06	GT1GMSCAM4	4.2621e-08
Motif105	VAAAAAN	[ACG]AAAAA.	M0094	0.907	54	AG_v3	6.4408e-06	GT-3b_oneSite	6.4408e-06	GT1GMSCAM4	4.2621e-08
Motif105	VAAAAAN	[ACG]AAAAA.	M0095	0.83	53	AG_v3	6.4408e-06	GT-3b_oneSite	6.4408e-06	GT1GMSCAM4	4.2621e-08
Motif105	VAAAAAN	[ACG]AAAAA.	M0096	0.83	53	AG_v3	6.4408e-06	GT-3b_oneSite	6.4408e-06	GT1GMSCAM4	4.2621e-08
Motif105	VAAAAAN	[ACG]AAAAA.	M0097	0.769	52	AG_v3	6.4408e-06	GT-3b_oneSite	6.4408e-06	GT1GMSCAM4	4.2621e-08
Motif105	VAAAAAN	[ACG]AAAAA.	M0098	0.788	52	AG_v3	6.4408e-06	GT-3b_oneSite	6.4408e-06	GT1GMSCAM4	4.2621e-08
Motif105	VAAAAAN	[ACG]AAAAA.	M0099	0.846	52	AG_v3	6.4408e-06	GT-3b_oneSite	6.4408e-06	GT1GMSCAM4	4.2621e-08
Motif105	VAAAAAN	[ACG]AAAAA.	M0100	0.843	51	AG_v3	6.4408e-06	GT-3b_oneSite	6.4408e-06	GT1GMSCAM4	4.2621e-08
Motif105	VAAAAAN	[ACG]AAAAA.	M0101	0.9	50	AG_v3	6.4408e-06	GT-3b_oneSite	6.4408e-06	GT1GMSCAM4	4.2621e-08
Motif105	VAAAAAN	[ACG]AAAAA.	M0102	0.86	50	AG_v3	6.4408e-06	GT-3b_oneSite	6.4408e-06	GT1GMSCAM4	4.2621e-08
Motif105	VAAAAAN	[ACG]AAAAA.	M0103	0.96	50	AG_v3	6.4408e-06	GT-3b_oneSite	6.4408e-06	GT1GMSCAM4	4.2621e-08
Motif105	VAAAAAN	[ACG]AAAAA.	M0104	0.82	50	AG_v3	6.4408e-06	GT-3b_oneSite	6.4408e-06	GT1GMSCAM4	4.2621e-08
Motif105	VAAAAAN	[ACG]AAAAA.	M0105	0.878	49	AG_v3	6.4408e-06	GT-3b_oneSite	6.4408e-06	GT1GMSCAM4	4.2621e-08
Motif105	VAAAAAN	[ACG]AAAAA.	M0106	0.854	48	AG_v3	6.4408e-06	GT-3b_oneSite	6.4408e-06	GT1GMSCAM4	4.2621e-08
Motif105	VAAAAAN	[ACG]AAAAA.	M0107	0.958	48	AG_v3	6.4408e-06	GT-3b_oneSite	6.4408e-06	GT1GMSCAM4	4.2621e-08
Motif105	VAAAAAN	[ACG]AAAAA.	M0108	0.938	48	AG_v3	6.4408e-06	GT-3b_oneSite	6.4408e-06	GT1GMSCAM4	4.2621e-08
Motif105	VAAAAAN	[ACG]AAAAA.	M0109	0.936	47	AG_v3	6.4408e-06	GT-3b_oneSite	6.4408e-06	GT1GMSCAM4	4.2621e-08
Motif105	VAAAAAN	[ACG]AAAAA.	M0110	0.894	47	AG_v3	6.4408e-06	GT-3b_oneSite	6.4408e-06	GT1GMSCAM4	4.2621e-08
Motif105	VAAAAAN	[ACG]AAAAA.	M0111	0.935	46	AG_v3	6.4408e-06	GT-3b_oneSite	6.4408e-06	GT1GMSCAM4	4.2621e-08
Motif105	VAAAAAN	[ACG]AAAAA.	M0112	0.957	46	AG_v3	6.4408e-06	GT-3b_oneSite	6.4408e-06	GT1GMSCAM4	4.2621e-08
Motif105	VAAAAAN	[ACG]AAAAA.	M0113	0.911	45	AG_v3	6.4408e-06	GT-3b_oneSite	6.4408e-06	GT1GMSCAM4	4.2621e-08
Motif105	VAAAAAN	[ACG]AAAAA.	M0114	0.933	45	AG_v3	6.4408e-06	GT-3b_oneSite	6.4408e-06	GT1GMSCAM4	4.2621e-08
Motif105	VAAAAAN	[ACG]AAAAA.	M0115	0.911	45	AG_v3	6.4408e-06	GT-3b_oneSite	6.4408e-06	GT1GMSCAM4	4.2621e-08
Motif105	VAAAAAN	[ACG]AAAAA.	M0116	0.911	45	AG_v3	6.4408e-06	GT-3b_oneSite	6.4408e-06	GT1GMSCAM4	4.2621e-08
Motif105	VAAAAAN	[ACG]AAAAA.	M0117	0.889	45	AG_v3	6.4408e-06	GT-3b_oneSite	6.4408e-06	GT1GMSCAM4	4.2621e-08
Motif105	VAAAAAN	[ACG]AAAAA.	M0118	0.756	45	AG_v3	6.4408e-06	GT-3b_oneSite	6.4408e-06	GT1GMSCAM4	4.2621e-08
Motif105	VAAAAAN	[ACG]AAAAA.	M0119	0.977	43	AG_v3	6.4408e-06	GT-3b_oneSite	6.4408e-06	GT1GMSCAM4	4.2621e-08
Motif105	VAAAAAN	[ACG]AAAAA.	M0120	0.773	44	AG_v3	6.4408e-06	GT-3b_oneSite	6.4408e-06	GT1GMSCAM4	4.2621e-08
Motif105	VAAAAAN	[ACG]AAAAA.	M0121	0.705	44	AG_v3	6.4408e-06	GT-3b_oneSite	6.4408e-06	GT1GMSCAM4	4.2621e-08
Motif105	VAAAAAN	[ACG]AAAAA.	M0122	0.841	44	AG_v3	6.4408e-06	GT-3b_oneSite	6.4408e-06	GT1GMSCAM4	4.2621e-08
Motif105	VAAAAAN	[ACG]AAAAA.	M0123	0.909	44	AG_v3	6.4408e-06	GT-3b_oneSite	6.4408e-06	GT1GMSCAM4	4.2621e-08
Motif105	VAAAAAN	[ACG]AAAAA.	M0124	0.977	43	AG_v3	6.4408e-06	GT-3b_oneSite	6.4408e-06	GT1GMSCAM4	4.2621e-08
Motif105	VAAAAAN	[ACG]AAAAA.	M0125	0.953	43	AG_v3	6.4408e-06	GT-3b_oneSite	6.4408e-06	GT1GMSCAM4	4.2621e-08
Motif105	VAAAAAN	[ACG]AAAAA.	M0126	0.86	43	AG_v3	6.4408e-06	GT-3b_oneSite	6.4408e-06	GT1GMSCAM4	4.2621e-08
Motif105	VAAAAAN	[ACG]AAAAA.	M0127	0.907	43	AG_v3	6.4408e-06	GT-3b_oneSite	6.4408e-06	GT1GMSCAM4	4.2621e-08
Motif105	VAAAAAN	[ACG]AAAAA.	M0128	0.884	43	AG_v3	6.4408e-06	GT-3b_oneSite	6.4408e-06	GT1GMSCAM4	4.2621e-08
Motif105	VAAAAAN	[ACG]AAAAA.	M0129	0.884	43	AG_v3	6.4408e-06	GT-3b_oneSite	6.4408e-06	GT1GMSCAM4	4.2621e-08
Motif105	VAAAAAN	[ACG]AAAAA.	M0130	0.93	43	AG_v3	6.4408e-06	GT-3b_oneSite	6.4408e-06	GT1GMSCAM4	4.2621e-08
Motif105	VAAAAAN	[ACG]AAAAA.	M0131	0.837	43	AG_v3	6.4408e-06	GT-3b_oneSite	6.4408e-06	GT1GMSCAM4	4.2621e-08
Motif105	VAAAAAN	[ACG]AAAAA.	M0132	0.929	42	AG_v3	6.4408e-06	GT-3b_oneSite	6.4408e-06	GT1GMSCAM4	4.2621e-08
Motif105	VAAAAAN	[ACG]AAAAA.	M0133	0.952	42	AG_v3	6.4408e-06	GT-3b_oneSite	6.4408e-06	GT1GMSCAM4	4.2621e-08
Motif105	VAAAAAN	[ACG]AAAAA.	M0134	0.857	42	AG_v3	6.4408e-06	GT-3b_oneSite	6.4408e-06	GT1GMSCAM4	4.2621e-08
Motif105	VAAAAAN	[ACG]AAAAA.	M0135	0.833	42	AG_v3	6.4408e-06	GT-3b_oneSite	6.4408e-06	GT1GMSCAM4	4.2621e-08
Motif105	VAAAAAN	[ACG]AAAAA.	M0136	0.952	42	AG_v3	6.4408e-06	GT-3b_oneSite	6.4408e-06	GT1GMSCAM4	4.2621e-08
Motif105	VAAAAAN	[ACG]AAAAA.	M0137	0.857	42	AG_v3	6.4408e-06	GT-3b_oneSite	6.4408e-06	GT1GMSCAM4	4.2621e-08
Motif105	VAAAAAN	[ACG]AAAAA.	M0138	0.951	41	AG_v3	6.4408e-06	GT-3b_oneSite	6.4408e-06	GT1GMSCAM4	4.2621e-08
Motif105	VAAAAAN	[ACG]AAAAA.	M0139	0.78	41	AG_v3	6.4408e-06	GT-3b_oneSite	6.4408e-06	GT1GMSCAM4	4.2621e-08
Motif105	VAAAAAN	[ACG]AAAAA.	M0140	0.951	41	AG_v3	6.4408e-06	GT-3b_oneSite	6.4408e-06	GT1GMSCAM4	4.2621e-08
Motif105	VAAAAAN	[ACG]AAAAA.	M0141	0.775	40	AG_v3	6.4408e-06	GT-3b_oneSite	6.4408e-06	GT1GMSCAM4	4.2621e-08
Motif105	VAAAAAN	[ACG]AAAAA.	M0142	0.875	40	AG_v3	6.4408e-06	GT-3b_oneSite	6.4408e-06	GT1GMSCAM4	4.2621e-08
Motif105	VAAAAAN	[ACG]AAAAA.	M0143	0.95	40	AG_v3	6.4408e-06	GT-3b_oneSite	6.4408e-06	GT1GMSCAM4	4.2621e-08
Motif105	VAAAAAN	[ACG]AAAAA.	M0144	0.9	40	AG_v3	6.4408e-06	GT-3b_oneSite	6.4408e-06	GT1GMSCAM4	4.2621e-08
Motif105	VAAAAAN	[ACG]AAAAA.	M0145	0.85	40	AG_v3	6.4408e-06	GT-3b_oneSite	6.4408e-06	GT1GMSCAM4	4.2621e-08
Motif105	VAAAAAN	[ACG]AAAAA.	M0146	0.8	40	AG_v3	6.4408e-06	GT-3b_oneSite	6.4408e-06	GT1GMSCAM4	4.2621e-08
Motif105	VAAAAAN	[ACG]AAAAA.	M0147	0.974	39	AG_v3	6.4408e-06	GT-3b_oneSite	6.4408e-06	GT1GMSCAM4	4.2621e-08
Motif105	VAAAAAN	[ACG]AAAAA.	M0148	0.949	39	AG_v3	6.4408e-06	GT-3b_oneSite	6.4408e-06	GT1GMSCAM4	4.2621e-08
Motif105	VAAAAAN	[ACG]AAAAA.	M0149	0.923	39	AG_v3	6.4408e-06	GT-3b_oneSite	6.4408e-06	GT1GMSCAM4	4.2621e-08
Motif105	VAAAAAN	[ACG]AAAAA.	M0150	0.921	38	AG_v3	6.4408e-06	GT-3b_oneSite	6.4408e-06	GT1GMSCAM4	4.2621e-08
Motif105	VAAAAAN	[ACG]AAAAA.	M0151	0.895	38	AG_v3	6.4408e-06	GT-3b_oneSite	6.4408e-06	GT1GMSCAM4	4.2621e-08
Motif105	VAAAAAN	[ACG]AAAAA.	M0152	0.816	38	AG_v3	6.4408e-06	GT-3b_oneSite	6.4408e-06	GT1GMSCAM4	4.2621e-08
Motif105	VAAAAAN	[ACG]AAAAA.	M0153	0.921	38	AG_v3	6.4408e-06	GT-3b_oneSite	6.4408e-06	GT1GMSCAM4	4.2621e-08
Motif105	VAAAAAN	[ACG]AAAAA.	M0154	0.947	38	AG_v3	6.4408e-06	GT-3b_oneSite	6.4408e-06	GT1GMSCAM4	4.2621e-08
Motif105	VAAAAAN	[ACG]AAAAA.	M0155	0.921	38	AG_v3	6.4408e-06	GT-3b_oneSite	6.4408e-06	GT1GMSCAM4	4.2621e-08
Motif105	VAAAAAN	[ACG]AAAAA.	M0156	0.842	38	AG_v3	6.4408e-06	GT-3b_oneSite	6.4408e-06	GT1GMSCAM4	4.2621e-08
Motif105	VAAAAAN	[ACG]AAAAA.	M0157	0.921	38	AG_v3	6.4408e-06	GT-3b_oneSite	6.4408e-06	GT1GMSCAM4	4.2621e-08
Motif105	VAAAAAN	[ACG]AAAAA.	M0158	0.947	38	AG_v3	6.4408e-06	GT-3b_oneSite	6.4408e-06	GT1GMSCAM4	4.2621e-08
Motif105	VAAAAAN	[ACG]AAAAA.	M0159	0.842	38	AG_v3	6.4408e-06	GT-3b_oneSite	6.4408e-06	GT1GMSCAM4	4.2621e-08
Motif105	VAAAAAN	[ACG]AAAAA.	M0160	0.868	38	AG_v3	6.4408e-06	GT-3b_oneSite	6.4408e-06	GT1GMSCAM4	4.2621e-08
Motif105	VAAAAAN	[ACG]AAAAA.	M0161	0.919	37	AG_v3	6.4408e-06	GT-3b_oneSite	6.4408e-06	GT1GMSCAM4	4.2621e-08
Motif105	VAAAAAN	[ACG]AAAAA.	M0162	0.865	37	AG_v3	6.4408e-06	GT-3b_oneSite	6.4408e-06	GT1GMSCAM4	4.2621e-08
Motif105	VAAAAAN	[ACG]AAAAA.	M0163	0.917	36	AG_v3	6.4408e-06	GT-3b_oneSite	6.4408e-06	GT1GMSCAM4	4.2621e-08
Motif105	VAAAAAN	[ACG]AAAAA.	M0164	0.861	36	AG_v3	6.4408e-06	GT-3b_oneSite	6.4408e-06	GT1GMSCAM4	4.2621e-08
Motif105	VAAAAAN	[ACG]AAAAA.	M0165	0.972	36	AG_v3	6.4408e-06	GT-3b_oneSite	6.4408e-06	GT1GMSCAM4	4.2621e-08
Motif105	VAAAAAN	[ACG]AAAAA.	M0166	0.917	36	AG_v3	6.4408e-06	GT-3b_oneSite	6.4408e-06	GT1GMSCAM4	4.2621e-08
Motif105	VAAAAAN	[ACG]AAAAA.	M0167	0.778	36	AG_v3	6.4408e-06	GT-3b_oneSite	6.4408e-06	GT1GMSCAM4	4.2621e-08
Motif105	VAAAAAN	[ACG]AAAAA.	M0168	0.914	35	AG_v3	6.4408e-06	GT-3b_oneSite	6.4408e-06	GT1GMSCAM4	4.2621e-08
Motif105	VAAAAAN	[ACG]AAAAA.	M0169	0.971	35	AG_v3	6.4408e-06	GT-3b_oneSite	6.4408e-06	GT1GMSCAM4	4.2621e-08
Motif105	VAAAAAN	[ACG]AAAAA.	M0170	0.771	35	AG_v3	6.4408e-06	GT-3b_oneSite	6.4408e-06	GT1GMSCAM4	4.2621e-08
Motif105	VAAAAAN	[ACG]AAAAA.	M0171	0.971	35	AG_v3	6.4408e-06	GT-3b_oneSite	6.4408e-06	GT1GMSCAM4	4.2621e-08
Motif105	VAAAAAN	[ACG]AAAAA.	M0172	0.857	35	AG_v3	6.4408e-06	GT-3b_oneSite	6.4408e-06	GT1GMSCAM4	4.2621e-08
Motif105	VAAAAAN	[ACG]AAAAA.	M0173	0.914	35	AG_v3	6.4408e-06	GT-3b_oneSite	6.4408e-06	GT1GMSCAM4	4.2621e-08
Motif105	VAAAAAN	[ACG]AAAAA.	M0174	0.941	34	AG_v3	6.4408e-06	GT-3b_oneSite	6.4408e-06	GT1GMSCAM4	4.2621e-08
Motif105	VAAAAAN	[ACG]AAAAA.	M0175	0.941	34	AG_v3	6.4408e-06	GT-3b_oneSite	6.4408e-06	GT1GMSCAM4	4.2621e-08
Motif105	VAAAAAN	[ACG]AAAAA.	M0176	0.882	34	AG_v3	6.4408e-06	GT-3b_oneSite	6.4408e-06	GT1GMSCAM4	4.2621e-08
Motif105	VAAAAAN	[ACG]AAAAA.	M0177	1	34	AG_v3	6.4408e-06	GT-3b_oneSite	6.4408e-06	GT1GMSCAM4	4.2621e-08
Motif105	VAAAAAN	[ACG]AAAAA.	M0178	0.971	34	AG_v3	6.4408e-06	GT-3b_oneSite	6.4408e-06	GT1GMSCAM4	4.2621e-08
Motif105	VAAAAAN	[ACG]AAAAA.	M0179	0.971	34	AG_v3	6.4408e-06	GT-3b_oneSite	6.4408e-06	GT1GMSCAM4	4.2621e-08
Motif105	VAAAAAN	[ACG]AAAAA.	M0180	0.909	33	AG_v3	6.4408e-06	GT-3b_oneSite	6.4408e-06	GT1GMSCAM4	4.2621e-08
Motif105	VAAAAAN	[ACG]AAAAA.	M0181	0.97	33	AG_v3	6.4408e-06	GT-3b_oneSite	6.4408e-06	GT1GMSCAM4	4.2621e-08
Motif105	VAAAAAN	[ACG]AAAAA.	M0182	0.939	33	AG_v3	6.4408e-06	GT-3b_oneSite	6.4408e-06	GT1GMSCAM4	4.2621e-08
Motif105	VAAAAAN	[ACG]AAAAA.	M0183	0.938	32	AG_v3	6.4408e-06	GT-3b_oneSite	6.4408e-06	GT1GMSCAM4	4.2621e-08
Motif105	VAAAAAN	[ACG]AAAAA.	M0184	0.906	32	AG_v3	6.4408e-06	GT-3b_oneSite	6.4408e-06	GT1GMSCAM4	4.2621e-08
Motif105	VAAAAAN	[ACG]AAAAA.	M0185	0.875	32	AG_v3	6.4408e-06	GT-3b_oneSite	6.4408e-06	GT1GMSCAM4	4.2621e-08
Motif105	VAAAAAN	[ACG]AAAAA.	M0186	0.781	32	AG_v3	6.4408e-06	GT-3b_oneSite	6.4408e-06	GT1GMSCAM4	4.2621e-08
Motif105	VAAAAAN	[ACG]AAAAA.	M0187	0.844	32	AG_v3	6.4408e-06	GT-3b_oneSite	6.4408e-06	GT1GMSCAM4	4.2621e-08
Motif105	VAAAAAN	[ACG]AAAAA.	M0188	0.844	32	AG_v3	6.4408e-06	GT-3b_oneSite	6.4408e-06	GT1GMSCAM4	4.2621e-08
Motif105	VAAAAAN	[ACG]AAAAA.	M0189	0.875	32	AG_v3	6.4408e-06	GT-3b_oneSite	6.4408e-06	GT1GMSCAM4	4.2621e-08
Motif105	VAAAAAN	[ACG]AAAAA.	M0190	0.844	32	AG_v3	6.4408e-06	GT-3b_oneSite	6.4408e-06	GT1GMSCAM4	4.2621e-08
Motif105	VAAAAAN	[ACG]AAAAA.	M0191	0.875	32	AG_v3	6.4408e-06	GT-3b_oneSite	6.4408e-06	GT1GMSCAM4	4.2621e-08
Motif105	VAAAAAN	[ACG]AAAAA.	M0192	0.935	31	AG_v3	6.4408e-06	GT-3b_oneSite	6.4408e-06	GT1GMSCAM4	4.2621e-08
Motif105	VAAAAAN	[ACG]AAAAA.	M0193	1	31	AG_v3	6.4408e-06	GT-3b_oneSite	6.4408e-06	GT1GMSCAM4	4.2621e-08
Motif105	VAAAAAN	[ACG]AAAAA.	M0194	0.935	31	AG_v3	6.4408e-06	GT-3b_oneSite	6.4408e-06	GT1GMSCAM4	4.2621e-08
Motif105	VAAAAAN	[ACG]AAAAA.	M0195	0.871	31	AG_v3	6.4408e-06	GT-3b_oneSite	6.4408e-06	GT1GMSCAM4	4.2621e-08
Motif105	VAAAAAN	[ACG]AAAAA.	M0196	1	31	AG_v3	6.4408e-06	GT-3b_oneSite	6.4408e-06	GT1GMSCAM4	4.2621e-08
Motif105	VAAAAAN	[ACG]AAAAA.	M0197	0.935	31	AG_v3	6.4408e-06	GT-3b_oneSite	6.4408e-06	GT1GMSCAM4	4.2621e-08
Motif105	VAAAAAN	[ACG]AAAAA.	M0198	0.839	31	AG_v3	6.4408e-06	GT-3b_oneSite	6.4408e-06	GT1GMSCAM4	4.2621e-08
Motif105	VAAAAAN	[ACG]AAAAA.	M0199	0.903	31	AG_v3	6.4408e-06	GT-3b_oneSite	6.4408e-06	GT1GMSCAM4	4.2621e-08
Motif105	VAAAAAN	[ACG]AAAAA.	M0200	1	30	AG_v3	6.4408e-06	GT-3b_oneSite	6.4408e-06	GT1GMSCAM4	4.2621e-08
Motif105	VAAAAAN	[ACG]AAAAA.	M0201	0.9	30	AG_v3	6.4408e-06	GT-3b_oneSite	6.4408e-06	GT1GMSCAM4	4.2621e-08
Motif105	VAAAAAN	[ACG]AAAAA.	M0202	0.897	29	AG_v3	6.4408e-06	GT-3b_oneSite	6.4408e-06	GT1GMSCAM4	4.2621e-08
Motif105	VAAAAAN	[ACG]AAAAA.	M0203	0.7	30	AG_v3	6.4408e-06	GT-3b_oneSite	6.4408e-06	GT1GMSCAM4	4.2621e-08
Motif105	VAAAAAN	[ACG]AAAAA.	M0204	0.933	30	AG_v3	6.4408e-06	GT-3b_oneSite	6.4408e-06	GT1GMSCAM4	4.2621e-08
Motif105	VAAAAAN	[ACG]AAAAA.	M0205	0.733	30	AG_v3	6.4408e-06	GT-3b_oneSite	6.4408e-06	GT1GMSCAM4	4.2621e-08
Motif105	VAAAAAN	[ACG]AAAAA.	M0206	0.833	30	AG_v3	6.4408e-06	GT-3b_oneSite	6.4408e-06	GT1GMSCAM4	4.2621e-08
Motif105	VAAAAAN	[ACG]AAAAA.	M0207	0.9	30	AG_v3	6.4408e-06	GT-3b_oneSite	6.4408e-06	GT1GMSCAM4	4.2621e-08
Motif105	VAAAAAN	[ACG]AAAAA.	M0208	0.897	29	AG_v3	6.4408e-06	GT-3b_oneSite	6.4408e-06	GT1GMSCAM4	4.2621e-08
Motif105	VAAAAAN	[ACG]AAAAA.	M0209	0.862	29	AG_v3	6.4408e-06	GT-3b_oneSite	6.4408e-06	GT1GMSCAM4	4.2621e-08
Motif105	VAAAAAN	[ACG]AAAAA.	M0210	0.759	29	AG_v3	6.4408e-06	GT-3b_oneSite	6.4408e-06	GT1GMSCAM4	4.2621e-08
Motif105	VAAAAAN	[ACG]AAAAA.	M0211	0.759	29	AG_v3	6.4408e-06	GT-3b_oneSite	6.4408e-06	GT1GMSCAM4	4.2621e-08
Motif105	VAAAAAN	[ACG]AAAAA.	M0212	0.793	29	AG_v3	6.4408e-06	GT-3b_oneSite	6.4408e-06	GT1GMSCAM4	4.2621e-08
Motif105	VAAAAAN	[ACG]AAAAA.	M0213	1	29	AG_v3	6.4408e-06	GT-3b_oneSite	6.4408e-06	GT1GMSCAM4	4.2621e-08
Motif105	VAAAAAN	[ACG]AAAAA.	M0214	0.793	29	AG_v3	6.4408e-06	GT-3b_oneSite	6.4408e-06	GT1GMSCAM4	4.2621e-08
Motif105	VAAAAAN	[ACG]AAAAA.	M0215	0.893	28	AG_v3	6.4408e-06	GT-3b_oneSite	6.4408e-06	GT1GMSCAM4	4.2621e-08
Motif105	VAAAAAN	[ACG]AAAAA.	M0216	0.893	28	AG_v3	6.4408e-06	GT-3b_oneSite	6.4408e-06	GT1GMSCAM4	4.2621e-08
Motif105	VAAAAAN	[ACG]AAAAA.	M0217	0.643	28	AG_v3	6.4408e-06	GT-3b_oneSite	6.4408e-06	GT1GMSCAM4	4.2621e-08
Motif105	VAAAAAN	[ACG]AAAAA.	M0218	0.75	28	AG_v3	6.4408e-06	GT-3b_oneSite	6.4408e-06	GT1GMSCAM4	4.2621e-08
Motif105	VAAAAAN	[ACG]AAAAA.	M0219	0.929	28	AG_v3	6.4408e-06	GT-3b_oneSite	6.4408e-06	GT1GMSCAM4	4.2621e-08
Motif105	VAAAAAN	[ACG]AAAAA.	M0220	0.929	28	AG_v3	6.4408e-06	GT-3b_oneSite	6.4408e-06	GT1GMSCAM4	4.2621e-08
Motif105	VAAAAAN	[ACG]AAAAA.	M0221	0.821	28	AG_v3	6.4408e-06	GT-3b_oneSite	6.4408e-06	GT1GMSCAM4	4.2621e-08
Motif105	VAAAAAN	[ACG]AAAAA.	M0222	0.964	28	AG_v3	6.4408e-06	GT-3b_oneSite	6.4408e-06	GT1GMSCAM4	4.2621e-08
Motif105	VAAAAAN	[ACG]AAAAA.	M0223	0.929	28	AG_v3	6.4408e-06	GT-3b_oneSite	6.4408e-06	GT1GMSCAM4	4.2621e-08
Motif105	VAAAAAN	[ACG]AAAAA.	M0224	0.929	28	AG_v3	6.4408e-06	GT-3b_oneSite	6.4408e-06	GT1GMSCAM4	4.2621e-08
Motif105	VAAAAAN	[ACG]AAAAA.	M0225	0.893	28	AG_v3	6.4408e-06	GT-3b_oneSite	6.4408e-06	GT1GMSCAM4	4.2621e-08
Motif105	VAAAAAN	[ACG]AAAAA.	M0226	0.893	28	AG_v3	6.4408e-06	GT-3b_oneSite	6.4408e-06	GT1GMSCAM4	4.2621e-08
Motif105	VAAAAAN	[ACG]AAAAA.	M0227	0.821	28	AG_v3	6.4408e-06	GT-3b_oneSite	6.4408e-06	GT1GMSCAM4	4.2621e-08
Motif105	VAAAAAN	[ACG]AAAAA.	M0228	0.926	27	AG_v3	6.4408e-06	GT-3b_oneSite	6.4408e-06	GT1GMSCAM4	4.2621e-08
Motif105	VAAAAAN	[ACG]AAAAA.	M0229	0.667	27	AG_v3	6.4408e-06	GT-3b_oneSite	6.4408e-06	GT1GMSCAM4	4.2621e-08
Motif105	VAAAAAN	[ACG]AAAAA.	M0230	0.741	27	AG_v3	6.4408e-06	GT-3b_oneSite	6.4408e-06	GT1GMSCAM4	4.2621e-08
Motif105	VAAAAAN	[ACG]AAAAA.	M0231	0.963	27	AG_v3	6.4408e-06	GT-3b_oneSite	6.4408e-06	GT1GMSCAM4	4.2621e-08
Motif105	VAAAAAN	[ACG]AAAAA.	M0232	0.923	26	AG_v3	6.4408e-06	GT-3b_oneSite	6.4408e-06	GT1GMSCAM4	4.2621e-08
Motif105	VAAAAAN	[ACG]AAAAA.	M0233	1	26	AG_v3	6.4408e-06	GT-3b_oneSite	6.4408e-06	GT1GMSCAM4	4.2621e-08
Motif105	VAAAAAN	[ACG]AAAAA.	M0234	0.846	26	AG_v3	6.4408e-06	GT-3b_oneSite	6.4408e-06	GT1GMSCAM4	4.2621e-08
Motif105	VAAAAAN	[ACG]AAAAA.	M0235	0.885	26	AG_v3	6.4408e-06	GT-3b_oneSite	6.4408e-06	GT1GMSCAM4	4.2621e-08
Motif105	VAAAAAN	[ACG]AAAAA.	M0236	0.885	26	AG_v3	6.4408e-06	GT-3b_oneSite	6.4408e-06	GT1GMSCAM4	4.2621e-08
Motif105	VAAAAAN	[ACG]AAAAA.	M0237	0.692	26	AG_v3	6.4408e-06	GT-3b_oneSite	6.4408e-06	GT1GMSCAM4	4.2621e-08
Motif105	VAAAAAN	[ACG]AAAAA.	M0238	0.808	26	AG_v3	6.4408e-06	GT-3b_oneSite	6.4408e-06	GT1GMSCAM4	4.2621e-08
Motif105	VAAAAAN	[ACG]AAAAA.	M0239	0.808	26	AG_v3	6.4408e-06	GT-3b_oneSite	6.4408e-06	GT1GMSCAM4	4.2621e-08
Motif105	VAAAAAN	[ACG]AAAAA.	M0240	0.731	26	AG_v3	6.4408e-06	GT-3b_oneSite	6.4408e-06	GT1GMSCAM4	4.2621e-08
Motif105	VAAAAAN	[ACG]AAAAA.	M0241	0.96	25	AG_v3	6.4408e-06	GT-3b_oneSite	6.4408e-06	GT1GMSCAM4	4.2621e-08
Motif105	VAAAAAN	[ACG]AAAAA.	M0242	0.96	25	AG_v3	6.4408e-06	GT-3b_oneSite	6.4408e-06	GT1GMSCAM4	4.2621e-08
Motif105	VAAAAAN	[ACG]AAAAA.	M0243	0.88	25	AG_v3	6.4408e-06	GT-3b_oneSite	6.4408e-06	GT1GMSCAM4	4.2621e-08
Motif105	VAAAAAN	[ACG]AAAAA.	M0244	0.8	25	AG_v3	6.4408e-06	GT-3b_oneSite	6.4408e-06	GT1GMSCAM4	4.2621e-08
Motif105	VAAAAAN	[ACG]AAAAA.	M0245	0.92	25	AG_v3	6.4408e-06	GT-3b_oneSite	6.4408e-06	GT1GMSCAM4	4.2621e-08
Motif105	VAAAAAN	[ACG]AAAAA.	M0246	0.92	25	AG_v3	6.4408e-06	GT-3b_oneSite	6.4408e-06	GT1GMSCAM4	4.2621e-08
Motif105	VAAAAAN	[ACG]AAAAA.	M0247	0.96	25	AG_v3	6.4408e-06	GT-3b_oneSite	6.4408e-06	GT1GMSCAM4	4.2621e-08
Motif105	VAAAAAN	[ACG]AAAAA.	M0248	0.72	25	AG_v3	6.4408e-06	GT-3b_oneSite	6.4408e-06	GT1GMSCAM4	4.2621e-08
Motif105	VAAAAAN	[ACG]AAAAA.	M0249	0.88	25	AG_v3	6.4408e-06	GT-3b_oneSite	6.4408e-06	GT1GMSCAM4	4.2621e-08
Motif105	VAAAAAN	[ACG]AAAAA.	M0250	0.92	25	AG_v3	6.4408e-06	GT-3b_oneSite	6.4408e-06	GT1GMSCAM4	4.2621e-08
Motif105	VAAAAAN	[ACG]AAAAA.	M0251	0.958	24	AG_v3	6.4408e-06	GT-3b_oneSite	6.4408e-06	GT1GMSCAM4	4.2621e-08
Motif105	VAAAAAN	[ACG]AAAAA.	M0252	0.958	24	AG_v3	6.4408e-06	GT-3b_oneSite	6.4408e-06	GT1GMSCAM4	4.2621e-08
Motif105	VAAAAAN	[ACG]AAAAA.	M0253	0.833	24	AG_v3	6.4408e-06	GT-3b_oneSite	6.4408e-06	GT1GMSCAM4	4.2621e-08
Motif105	VAAAAAN	[ACG]AAAAA.	M0254	1	24	AG_v3	6.4408e-06	GT-3b_oneSite	6.4408e-06	GT1GMSCAM4	4.2621e-08
Motif105	VAAAAAN	[ACG]AAAAA.	M0255	0.875	24	AG_v3	6.4408e-06	GT-3b_oneSite	6.4408e-06	GT1GMSCAM4	4.2621e-08
Motif105	VAAAAAN	[ACG]AAAAA.	M0256	0.917	24	AG_v3	6.4408e-06	GT-3b_oneSite	6.4408e-06	GT1GMSCAM4	4.2621e-08
Motif105	VAAAAAN	[ACG]AAAAA.	M0257	0.917	24	AG_v3	6.4408e-06	GT-3b_oneSite	6.4408e-06	GT1GMSCAM4	4.2621e-08
Motif105	VAAAAAN	[ACG]AAAAA.	M0258	1	24	AG_v3	6.4408e-06	GT-3b_oneSite	6.4408e-06	GT1GMSCAM4	4.2621e-08
Motif105	VAAAAAN	[ACG]AAAAA.	M0259	0.917	24	AG_v3	6.4408e-06	GT-3b_oneSite	6.4408e-06	GT1GMSCAM4	4.2621e-08
Motif105	VAAAAAN	[ACG]AAAAA.	M0260	0.708	24	AG_v3	6.4408e-06	GT-3b_oneSite	6.4408e-06	GT1GMSCAM4	4.2621e-08
Motif105	VAAAAAN	[ACG]AAAAA.	M0261	0.958	24	AG_v3	6.4408e-06	GT-3b_oneSite	6.4408e-06	GT1GMSCAM4	4.2621e-08
Motif105	VAAAAAN	[ACG]AAAAA.	M0262	0.833	24	AG_v3	6.4408e-06	GT-3b_oneSite	6.4408e-06	GT1GMSCAM4	4.2621e-08
Motif105	VAAAAAN	[ACG]AAAAA.	M0263	0.958	24	AG_v3	6.4408e-06	GT-3b_oneSite	6.4408e-06	GT1GMSCAM4	4.2621e-08
Motif105	VAAAAAN	[ACG]AAAAA.	M0264	1	24	AG_v3	6.4408e-06	GT-3b_oneSite	6.4408e-06	GT1GMSCAM4	4.2621e-08
Motif105	VAAAAAN	[ACG]AAAAA.	M0265	0.957	23	AG_v3	6.4408e-06	GT-3b_oneSite	6.4408e-06	GT1GMSCAM4	4.2621e-08
Motif105	VAAAAAN	[ACG]AAAAA.	M0266	0.826	23	AG_v3	6.4408e-06	GT-3b_oneSite	6.4408e-06	GT1GMSCAM4	4.2621e-08
Motif105	VAAAAAN	[ACG]AAAAA.	M0267	0.783	23	AG_v3	6.4408e-06	GT-3b_oneSite	6.4408e-06	GT1GMSCAM4	4.2621e-08
Motif105	VAAAAAN	[ACG]AAAAA.	M0268	0.913	23	AG_v3	6.4408e-06	GT-3b_oneSite	6.4408e-06	GT1GMSCAM4	4.2621e-08
Motif105	VAAAAAN	[ACG]AAAAA.	M0269	0.652	23	AG_v3	6.4408e-06	GT-3b_oneSite	6.4408e-06	GT1GMSCAM4	4.2621e-08
Motif105	VAAAAAN	[ACG]AAAAA.	M0270	0.913	23	AG_v3	6.4408e-06	GT-3b_oneSite	6.4408e-06	GT1GMSCAM4	4.2621e-08
Motif105	VAAAAAN	[ACG]AAAAA.	M0271	0.826	23	AG_v3	6.4408e-06	GT-3b_oneSite	6.4408e-06	GT1GMSCAM4	4.2621e-08
Motif105	VAAAAAN	[ACG]AAAAA.	M0272	0.957	23	AG_v3	6.4408e-06	GT-3b_oneSite	6.4408e-06	GT1GMSCAM4	4.2621e-08
Motif105	VAAAAAN	[ACG]AAAAA.	M0273	1	22	AG_v3	6.4408e-06	GT-3b_oneSite	6.4408e-06	GT1GMSCAM4	4.2621e-08
Motif105	VAAAAAN	[ACG]AAAAA.	M0274	0.864	22	AG_v3	6.4408e-06	GT-3b_oneSite	6.4408e-06	GT1GMSCAM4	4.2621e-08
Motif105	VAAAAAN	[ACG]AAAAA.	M0275	0.864	22	AG_v3	6.4408e-06	GT-3b_oneSite	6.4408e-06	GT1GMSCAM4	4.2621e-08
Motif105	VAAAAAN	[ACG]AAAAA.	M0276	0.909	22	AG_v3	6.4408e-06	GT-3b_oneSite	6.4408e-06	GT1GMSCAM4	4.2621e-08
Motif105	VAAAAAN	[ACG]AAAAA.	M0277	0.818	22	AG_v3	6.4408e-06	GT-3b_oneSite	6.4408e-06	GT1GMSCAM4	4.2621e-08
Motif105	VAAAAAN	[ACG]AAAAA.	M0278	1	22	AG_v3	6.4408e-06	GT-3b_oneSite	6.4408e-06	GT1GMSCAM4	4.2621e-08
Motif105	VAAAAAN	[ACG]AAAAA.	M0279	0.909	22	AG_v3	6.4408e-06	GT-3b_oneSite	6.4408e-06	GT1GMSCAM4	4.2621e-08
Motif105	VAAAAAN	[ACG]AAAAA.	M0280	0.955	22	AG_v3	6.4408e-06	GT-3b_oneSite	6.4408e-06	GT1GMSCAM4	4.2621e-08
Motif105	VAAAAAN	[ACG]AAAAA.	M0281	0.773	22	AG_v3	6.4408e-06	GT-3b_oneSite	6.4408e-06	GT1GMSCAM4	4.2621e-08
Motif105	VAAAAAN	[ACG]AAAAA.	M0282	0.864	22	AG_v3	6.4408e-06	GT-3b_oneSite	6.4408e-06	GT1GMSCAM4	4.2621e-08
Motif105	VAAAAAN	[ACG]AAAAA.	M0283	0.909	22	AG_v3	6.4408e-06	GT-3b_oneSite	6.4408e-06	GT1GMSCAM4	4.2621e-08
Motif105	VAAAAAN	[ACG]AAAAA.	M0284	0.864	22	AG_v3	6.4408e-06	GT-3b_oneSite	6.4408e-06	GT1GMSCAM4	4.2621e-08
Motif105	VAAAAAN	[ACG]AAAAA.	M0285	0.773	22	AG_v3	6.4408e-06	GT-3b_oneSite	6.4408e-06	GT1GMSCAM4	4.2621e-08
Motif105	VAAAAAN	[ACG]AAAAA.	M0286	0.905	21	AG_v3	6.4408e-06	GT-3b_oneSite	6.4408e-06	GT1GMSCAM4	4.2621e-08
Motif105	VAAAAAN	[ACG]AAAAA.	M0287	0.81	21	AG_v3	6.4408e-06	GT-3b_oneSite	6.4408e-06	GT1GMSCAM4	4.2621e-08
Motif105	VAAAAAN	[ACG]AAAAA.	M0288	0.81	21	AG_v3	6.4408e-06	GT-3b_oneSite	6.4408e-06	GT1GMSCAM4	4.2621e-08
Motif105	VAAAAAN	[ACG]AAAAA.	M0289	0.857	21	AG_v3	6.4408e-06	GT-3b_oneSite	6.4408e-06	GT1GMSCAM4	4.2621e-08
Motif105	VAAAAAN	[ACG]AAAAA.	M0290	0.952	21	AG_v3	6.4408e-06	GT-3b_oneSite	6.4408e-06	GT1GMSCAM4	4.2621e-08
Motif105	VAAAAAN	[ACG]AAAAA.	M0291	1	21	AG_v3	6.4408e-06	GT-3b_oneSite	6.4408e-06	GT1GMSCAM4	4.2621e-08
Motif105	VAAAAAN	[ACG]AAAAA.	M0292	0.857	21	AG_v3	6.4408e-06	GT-3b_oneSite	6.4408e-06	GT1GMSCAM4	4.2621e-08
Motif105	VAAAAAN	[ACG]AAAAA.	M0293	0.905	21	AG_v3	6.4408e-06	GT-3b_oneSite	6.4408e-06	GT1GMSCAM4	4.2621e-08
Motif105	VAAAAAN	[ACG]AAAAA.	M0294	0.905	21	AG_v3	6.4408e-06	GT-3b_oneSite	6.4408e-06	GT1GMSCAM4	4.2621e-08
Motif105	VAAAAAN	[ACG]AAAAA.	M0295	0.905	21	AG_v3	6.4408e-06	GT-3b_oneSite	6.4408e-06	GT1GMSCAM4	4.2621e-08
Motif105	VAAAAAN	[ACG]AAAAA.	M0296	1	21	AG_v3	6.4408e-06	GT-3b_oneSite	6.4408e-06	GT1GMSCAM4	4.2621e-08
Motif105	VAAAAAN	[ACG]AAAAA.	M0297	0.952	21	AG_v3	6.4408e-06	GT-3b_oneSite	6.4408e-06	GT1GMSCAM4	4.2621e-08
Motif105	VAAAAAN	[ACG]AAAAA.	M0298	0.95	20	AG_v3	6.4408e-06	GT-3b_oneSite	6.4408e-06	GT1GMSCAM4	4.2621e-08
Motif105	VAAAAAN	[ACG]AAAAA.	M0299	0.95	20	AG_v3	6.4408e-06	GT-3b_oneSite	6.4408e-06	GT1GMSCAM4	4.2621e-08
Motif105	VAAAAAN	[ACG]AAAAA.	M0300	0.8	20	AG_v3	6.4408e-06	GT-3b_oneSite	6.4408e-06	GT1GMSCAM4	4.2621e-08
Motif105	VAAAAAN	[ACG]AAAAA.	M0301	0.8	20	AG_v3	6.4408e-06	GT-3b_oneSite	6.4408e-06	GT1GMSCAM4	4.2621e-08
Motif105	VAAAAAN	[ACG]AAAAA.	M0302	0.9	20	AG_v3	6.4408e-06	GT-3b_oneSite	6.4408e-06	GT1GMSCAM4	4.2621e-08
Motif105	VAAAAAN	[ACG]AAAAA.	M0303	0.9	20	AG_v3	6.4408e-06	GT-3b_oneSite	6.4408e-06	GT1GMSCAM4	4.2621e-08
Motif105	VAAAAAN	[ACG]AAAAA.	M0304	0.95	20	AG_v3	6.4408e-06	GT-3b_oneSite	6.4408e-06	GT1GMSCAM4	4.2621e-08
Motif105	VAAAAAN	[ACG]AAAAA.	M0305	0.7	20	AG_v3	6.4408e-06	GT-3b_oneSite	6.4408e-06	GT1GMSCAM4	4.2621e-08
Motif105	VAAAAAN	[ACG]AAAAA.	M0306	0.75	20	AG_v3	6.4408e-06	GT-3b_oneSite	6.4408e-06	GT1GMSCAM4	4.2621e-08
Motif105	VAAAAAN	[ACG]AAAAA.	M0307	0.8	20	AG_v3	6.4408e-06	GT-3b_oneSite	6.4408e-06	GT1GMSCAM4	4.2621e-08
Motif105	VAAAAAN	[ACG]AAAAA.	M0308	0.9	20	AG_v3	6.4408e-06	GT-3b_oneSite	6.4408e-06	GT1GMSCAM4	4.2621e-08
Motif105	VAAAAAN	[ACG]AAAAA.	M0309	1	20	AG_v3	6.4408e-06	GT-3b_oneSite	6.4408e-06	GT1GMSCAM4	4.2621e-08
Motif105	VAAAAAN	[ACG]AAAAA.	M0310	0.95	20	AG_v3	6.4408e-06	GT-3b_oneSite	6.4408e-06	GT1GMSCAM4	4.2621e-08
Motif105	VAAAAAN	[ACG]AAAAA.	M0311	0.9	20	AG_v3	6.4408e-06	GT-3b_oneSite	6.4408e-06	GT1GMSCAM4	4.2621e-08
Motif105	VAAAAAN	[ACG]AAAAA.	M0312	1	20	AG_v3	6.4408e-06	GT-3b_oneSite	6.4408e-06	GT1GMSCAM4	4.2621e-08
Motif105	VAAAAAN	[ACG]AAAAA.	M0313	0.9	20	AG_v3	6.4408e-06	GT-3b_oneSite	6.4408e-06	GT1GMSCAM4	4.2621e-08
Motif105	VAAAAAN	[ACG]AAAAA.	M0314	0.9	20	AG_v3	6.4408e-06	GT-3b_oneSite	6.4408e-06	GT1GMSCAM4	4.2621e-08
Motif105	VAAAAAN	[ACG]AAAAA.	M0315	0.789	19	AG_v3	6.4408e-06	GT-3b_oneSite	6.4408e-06	GT1GMSCAM4	4.2621e-08
Motif105	VAAAAAN	[ACG]AAAAA.	M0316	0.895	19	AG_v3	6.4408e-06	GT-3b_oneSite	6.4408e-06	GT1GMSCAM4	4.2621e-08
Motif105	VAAAAAN	[ACG]AAAAA.	M0317	0.684	19	AG_v3	6.4408e-06	GT-3b_oneSite	6.4408e-06	GT1GMSCAM4	4.2621e-08
Motif105	VAAAAAN	[ACG]AAAAA.	M0318	0.947	19	AG_v3	6.4408e-06	GT-3b_oneSite	6.4408e-06	GT1GMSCAM4	4.2621e-08
Motif105	VAAAAAN	[ACG]AAAAA.	M0319	0.789	19	AG_v3	6.4408e-06	GT-3b_oneSite	6.4408e-06	GT1GMSCAM4	4.2621e-08
Motif105	VAAAAAN	[ACG]AAAAA.	M0320	0.895	19	AG_v3	6.4408e-06	GT-3b_oneSite	6.4408e-06	GT1GMSCAM4	4.2621e-08
Motif105	VAAAAAN	[ACG]AAAAA.	M0321	0.789	19	AG_v3	6.4408e-06	GT-3b_oneSite	6.4408e-06	GT1GMSCAM4	4.2621e-08
Motif105	VAAAAAN	[ACG]AAAAA.	M0322	1	19	AG_v3	6.4408e-06	GT-3b_oneSite	6.4408e-06	GT1GMSCAM4	4.2621e-08
Motif105	VAAAAAN	[ACG]AAAAA.	M0323	0.842	19	AG_v3	6.4408e-06	GT-3b_oneSite	6.4408e-06	GT1GMSCAM4	4.2621e-08
Motif105	VAAAAAN	[ACG]AAAAA.	M0324	1	19	AG_v3	6.4408e-06	GT-3b_oneSite	6.4408e-06	GT1GMSCAM4	4.2621e-08
Motif105	VAAAAAN	[ACG]AAAAA.	M0325	0.895	19	AG_v3	6.4408e-06	GT-3b_oneSite	6.4408e-06	GT1GMSCAM4	4.2621e-08
Motif105	VAAAAAN	[ACG]AAAAA.	M0326	0.789	19	AG_v3	6.4408e-06	GT-3b_oneSite	6.4408e-06	GT1GMSCAM4	4.2621e-08
Motif105	VAAAAAN	[ACG]AAAAA.	M0327	0.947	19	AG_v3	6.4408e-06	GT-3b_oneSite	6.4408e-06	GT1GMSCAM4	4.2621e-08
Motif105	VAAAAAN	[ACG]AAAAA.	M0328	0.842	19	AG_v3	6.4408e-06	GT-3b_oneSite	6.4408e-06	GT1GMSCAM4	4.2621e-08
Motif105	VAAAAAN	[ACG]AAAAA.	M0329	0.895	19	AG_v3	6.4408e-06	GT-3b_oneSite	6.4408e-06	GT1GMSCAM4	4.2621e-08
Motif105	VAAAAAN	[ACG]AAAAA.	M0330	0.947	19	AG_v3	6.4408e-06	GT-3b_oneSite	6.4408e-06	GT1GMSCAM4	4.2621e-08
Motif105	VAAAAAN	[ACG]AAAAA.	M0331	1	18	AG_v3	6.4408e-06	GT-3b_oneSite	6.4408e-06	GT1GMSCAM4	4.2621e-08
Motif105	VAAAAAN	[ACG]AAAAA.	M0332	1	18	AG_v3	6.4408e-06	GT-3b_oneSite	6.4408e-06	GT1GMSCAM4	4.2621e-08
Motif105	VAAAAAN	[ACG]AAAAA.	M0333	1	18	AG_v3	6.4408e-06	GT-3b_oneSite	6.4408e-06	GT1GMSCAM4	4.2621e-08
Motif105	VAAAAAN	[ACG]AAAAA.	M0334	0.889	18	AG_v3	6.4408e-06	GT-3b_oneSite	6.4408e-06	GT1GMSCAM4	4.2621e-08
Motif105	VAAAAAN	[ACG]AAAAA.	M0335	0.882	17	AG_v3	6.4408e-06	GT-3b_oneSite	6.4408e-06	GT1GMSCAM4	4.2621e-08
Motif105	VAAAAAN	[ACG]AAAAA.	M0336	0.944	18	AG_v3	6.4408e-06	GT-3b_oneSite	6.4408e-06	GT1GMSCAM4	4.2621e-08
Motif105	VAAAAAN	[ACG]AAAAA.	M0337	0.833	18	AG_v3	6.4408e-06	GT-3b_oneSite	6.4408e-06	GT1GMSCAM4	4.2621e-08
Motif105	VAAAAAN	[ACG]AAAAA.	M0338	0.833	18	AG_v3	6.4408e-06	GT-3b_oneSite	6.4408e-06	GT1GMSCAM4	4.2621e-08
Motif105	VAAAAAN	[ACG]AAAAA.	M0339	0.944	18	AG_v3	6.4408e-06	GT-3b_oneSite	6.4408e-06	GT1GMSCAM4	4.2621e-08
Motif105	VAAAAAN	[ACG]AAAAA.	M0340	0.889	18	AG_v3	6.4408e-06	GT-3b_oneSite	6.4408e-06	GT1GMSCAM4	4.2621e-08
Motif105	VAAAAAN	[ACG]AAAAA.	M0341	0.944	18	AG_v3	6.4408e-06	GT-3b_oneSite	6.4408e-06	GT1GMSCAM4	4.2621e-08
Motif105	VAAAAAN	[ACG]AAAAA.	M0342	0.778	18	AG_v3	6.4408e-06	GT-3b_oneSite	6.4408e-06	GT1GMSCAM4	4.2621e-08
Motif105	VAAAAAN	[ACG]AAAAA.	M0343	1	18	AG_v3	6.4408e-06	GT-3b_oneSite	6.4408e-06	GT1GMSCAM4	4.2621e-08
Motif105	VAAAAAN	[ACG]AAAAA.	M0344	0.833	18	AG_v3	6.4408e-06	GT-3b_oneSite	6.4408e-06	GT1GMSCAM4	4.2621e-08
Motif105	VAAAAAN	[ACG]AAAAA.	M0345	0.944	18	AG_v3	6.4408e-06	GT-3b_oneSite	6.4408e-06	GT1GMSCAM4	4.2621e-08
Motif105	VAAAAAN	[ACG]AAAAA.	M0346	0.944	18	AG_v3	6.4408e-06	GT-3b_oneSite	6.4408e-06	GT1GMSCAM4	4.2621e-08
Motif105	VAAAAAN	[ACG]AAAAA.	M0347	0.778	18	AG_v3	6.4408e-06	GT-3b_oneSite	6.4408e-06	GT1GMSCAM4	4.2621e-08
Motif105	VAAAAAN	[ACG]AAAAA.	M0348	0.778	18	AG_v3	6.4408e-06	GT-3b_oneSite	6.4408e-06	GT1GMSCAM4	4.2621e-08
Motif105	VAAAAAN	[ACG]AAAAA.	M0349	0.833	18	AG_v3	6.4408e-06	GT-3b_oneSite	6.4408e-06	GT1GMSCAM4	4.2621e-08
Motif105	VAAAAAN	[ACG]AAAAA.	M0350	0.889	18	AG_v3	6.4408e-06	GT-3b_oneSite	6.4408e-06	GT1GMSCAM4	4.2621e-08
Motif105	VAAAAAN	[ACG]AAAAA.	M0351	1	18	AG_v3	6.4408e-06	GT-3b_oneSite	6.4408e-06	GT1GMSCAM4	4.2621e-08
Motif105	VAAAAAN	[ACG]AAAAA.	M0352	0.944	18	AG_v3	6.4408e-06	GT-3b_oneSite	6.4408e-06	GT1GMSCAM4	4.2621e-08
Motif105	VAAAAAN	[ACG]AAAAA.	M0353	0.882	17	AG_v3	6.4408e-06	GT-3b_oneSite	6.4408e-06	GT1GMSCAM4	4.2621e-08
Motif105	VAAAAAN	[ACG]AAAAA.	M0354	0.941	17	AG_v3	6.4408e-06	GT-3b_oneSite	6.4408e-06	GT1GMSCAM4	4.2621e-08
Motif105	VAAAAAN	[ACG]AAAAA.	M0355	0.765	17	AG_v3	6.4408e-06	GT-3b_oneSite	6.4408e-06	GT1GMSCAM4	4.2621e-08
Motif105	VAAAAAN	[ACG]AAAAA.	M0356	1	17	AG_v3	6.4408e-06	GT-3b_oneSite	6.4408e-06	GT1GMSCAM4	4.2621e-08
Motif105	VAAAAAN	[ACG]AAAAA.	M0357	0.882	17	AG_v3	6.4408e-06	GT-3b_oneSite	6.4408e-06	GT1GMSCAM4	4.2621e-08
Motif105	VAAAAAN	[ACG]AAAAA.	M0358	0.941	17	AG_v3	6.4408e-06	GT-3b_oneSite	6.4408e-06	GT1GMSCAM4	4.2621e-08
Motif105	VAAAAAN	[ACG]AAAAA.	M0359	0.824	17	AG_v3	6.4408e-06	GT-3b_oneSite	6.4408e-06	GT1GMSCAM4	4.2621e-08
Motif105	VAAAAAN	[ACG]AAAAA.	M0360	1	17	AG_v3	6.4408e-06	GT-3b_oneSite	6.4408e-06	GT1GMSCAM4	4.2621e-08
Motif105	VAAAAAN	[ACG]AAAAA.	M0361	1	17	AG_v3	6.4408e-06	GT-3b_oneSite	6.4408e-06	GT1GMSCAM4	4.2621e-08
Motif105	VAAAAAN	[ACG]AAAAA.	M0362	0.882	17	AG_v3	6.4408e-06	GT-3b_oneSite	6.4408e-06	GT1GMSCAM4	4.2621e-08
Motif105	VAAAAAN	[ACG]AAAAA.	M0363	0.941	17	AG_v3	6.4408e-06	GT-3b_oneSite	6.4408e-06	GT1GMSCAM4	4.2621e-08
Motif105	VAAAAAN	[ACG]AAAAA.	M0364	0.941	17	AG_v3	6.4408e-06	GT-3b_oneSite	6.4408e-06	GT1GMSCAM4	4.2621e-08
Motif105	VAAAAAN	[ACG]AAAAA.	M0365	0.941	17	AG_v3	6.4408e-06	GT-3b_oneSite	6.4408e-06	GT1GMSCAM4	4.2621e-08
Motif105	VAAAAAN	[ACG]AAAAA.	M0366	0.824	17	AG_v3	6.4408e-06	GT-3b_oneSite	6.4408e-06	GT1GMSCAM4	4.2621e-08
Motif105	VAAAAAN	[ACG]AAAAA.	M0367	0.706	17	AG_v3	6.4408e-06	GT-3b_oneSite	6.4408e-06	GT1GMSCAM4	4.2621e-08
Motif105	VAAAAAN	[ACG]AAAAA.	M0368	0.824	17	AG_v3	6.4408e-06	GT-3b_oneSite	6.4408e-06	GT1GMSCAM4	4.2621e-08
Motif105	VAAAAAN	[ACG]AAAAA.	M0369	1	17	AG_v3	6.4408e-06	GT-3b_oneSite	6.4408e-06	GT1GMSCAM4	4.2621e-08
Motif105	VAAAAAN	[ACG]AAAAA.	M0370	0.941	17	AG_v3	6.4408e-06	GT-3b_oneSite	6.4408e-06	GT1GMSCAM4	4.2621e-08
Motif105	VAAAAAN	[ACG]AAAAA.	M0371	1	17	AG_v3	6.4408e-06	GT-3b_oneSite	6.4408e-06	GT1GMSCAM4	4.2621e-08
Motif105	VAAAAAN	[ACG]AAAAA.	M0372	0.882	17	AG_v3	6.4408e-06	GT-3b_oneSite	6.4408e-06	GT1GMSCAM4	4.2621e-08
Motif105	VAAAAAN	[ACG]AAAAA.	M0373	0.938	16	AG_v3	6.4408e-06	GT-3b_oneSite	6.4408e-06	GT1GMSCAM4	4.2621e-08
Motif105	VAAAAAN	[ACG]AAAAA.	M0374	0.875	16	AG_v3	6.4408e-06	GT-3b_oneSite	6.4408e-06	GT1GMSCAM4	4.2621e-08
Motif105	VAAAAAN	[ACG]AAAAA.	M0375	0.938	16	AG_v3	6.4408e-06	GT-3b_oneSite	6.4408e-06	GT1GMSCAM4	4.2621e-08
Motif105	VAAAAAN	[ACG]AAAAA.	M0376	1	16	AG_v3	6.4408e-06	GT-3b_oneSite	6.4408e-06	GT1GMSCAM4	4.2621e-08
Motif105	VAAAAAN	[ACG]AAAAA.	M0377	0.75	16	AG_v3	6.4408e-06	GT-3b_oneSite	6.4408e-06	GT1GMSCAM4	4.2621e-08
Motif105	VAAAAAN	[ACG]AAAAA.	M0378	0.938	16	AG_v3	6.4408e-06	GT-3b_oneSite	6.4408e-06	GT1GMSCAM4	4.2621e-08
Motif105	VAAAAAN	[ACG]AAAAA.	M0379	0.875	16	AG_v3	6.4408e-06	GT-3b_oneSite	6.4408e-06	GT1GMSCAM4	4.2621e-08
Motif105	VAAAAAN	[ACG]AAAAA.	M0380	0.938	16	AG_v3	6.4408e-06	GT-3b_oneSite	6.4408e-06	GT1GMSCAM4	4.2621e-08
Motif105	VAAAAAN	[ACG]AAAAA.	M0381	1	16	AG_v3	6.4408e-06	GT-3b_oneSite	6.4408e-06	GT1GMSCAM4	4.2621e-08
[truncated: 5,546 more rows]
