# Supplementary material for: Using Network-Based Machine Learning to Predict Transcription Factors Involved in Drought Resistance
Source: Front Genet. 2021 Jun 24;12:652189. doi: 10.3389/fgene.2021.652189 (PMC8264776; doi:10.3389/fgene.2021.652189)
Supplement: Supplementary Data 4 — Module pathway/process annotations. [file Data_Sheet_4.XLSX]

## Sheet: Sheet1
Supplemental Data S4: Module function annotation
Module	Pathway/Process	Enrichment Score (-log10 qvalue)
M0001	KEGG OXIDATIVE PHOSPHORYLATION	1.37633
M0007	KEGG PLANT HORMONE SIGNAL TRANSDUCTION	4.9158
M0007	KEGG STARCH AND SUCROSE METABOLISM	1.58947
M0007	KEGG PHENYLPROPANOID BIOSYNTHESIS	7.55857
M0007	KEGG PHENYLALANINE METABOLISM	7.11988
M0007	KEGG CYSTEINE AND METHIONINE METABOLISM	1.87242
M0007	KEGG ARGININE AND PROLINE METABOLISM	1.43178
M0007	KEGG GALACTOSE METABOLISM	1.58812
M0009	KEGG PLANT HORMONE SIGNAL TRANSDUCTION	4.8402
M0009	KEGG AMINO SUGAR AND NUCLEOTIDE SUGAR METABOLISM	1.68299
M0009	KEGG PLANT-PATHOGEN INTERACTION	18.0028
M0009	KEGG PHENYLALANINE	1.41603
M0010	KEGG STARCH AND SUCROSE METABOLISM	1.71144
M0010	KEGG PHENYLPROPANOID BIOSYNTHESIS	10.6622
M0010	KEGG PHENYLALANINE METABOLISM	5.78183
M0011	KEGG PLANT HORMONE SIGNAL TRANSDUCTION	1.64621
M0011	KEGG PHENYLPROPANOID BIOSYNTHESIS	2.26806
M0011	KEGG PHENYLALANINE METABOLISM	1.50257
M0011	KEGG GLYCEROLIPID METABOLISM	3.63952
M0011	KEGG BIOSYNTHESIS OF UNSATURATED FATTY ACIDS	1.56962
M0011	KEGG FATTY ACID BIOSYNTHESIS	2.09142
M0011	KEGG FATTY ACID ELONGATION	4.56878
M0011	KEGG CUTIN	4.11623
M0012	KEGG UBIQUITIN MEDIATED PROTEOLYSIS	2.84925
M0014	KEGG SPLICEOSOME	2.41118
M0014	KEGG RNA TRANSPORT	1.39738
M0014	KEGG MRNA SURVEILLANCE PATHWAY	2.62287
M0014	KEGG RNA DEGRADATION	1.44231
M0014	KEGG RIBOSOME BIOGENESIS IN EUKARYOTES	3.82507
M0014	KEGG NUCLEOTIDE EXCISION REPAIR	1.73879
M0014	KEGG DNA REPLICATION	2.11339
M0016	KEGG SPLICEOSOME	1.92819
M0016	KEGG OXIDATIVE PHOSPHORYLATION	1.84262
M0017	KEGG PLANT HORMONE SIGNAL TRANSDUCTION	2.77005
M0017	KEGG PYRUVATE METABOLISM	1.94313
M0017	KEGG VALINE	3.85682
M0017	KEGG FATTY ACID METABOLISM	2.7157
M0017	KEGG ALPHA-LINOLENIC ACID METABOLISM	1.80592
M0018	KEGG SPLICEOSOME	1.43129
M0023	KEGG RIBOSOME	9.49804
M0023	KEGG OXIDATIVE PHOSPHORYLATION	2.90115
M0023	KEGG PROTEASOME	1.83969
M0023	KEGG GLYCOSYLPHOSPHATIDYLINOSITOL(GPI)-ANCHOR BIOSYNTHE	3.06013
M0025	KEGG PEROXISOME	1.78006
M0026	KEGG PROTEIN PROCESSING IN ENDOPLASMIC RETICULUM	1.92163
M0033	KEGG OXIDATIVE PHOSPHORYLATION	3.99752
M0033	KEGG PHAGOSOME	1.73375
M0033	KEGG PROTEASOME	2.23022
M0033	KEGG CITRATE CYCLE (TCA CYCLE)	3.12933
M0037	KEGG PEROXISOME	1.65127
M0037	KEGG FATTY ACID METABOLISM	1.90027
M0038	KEGG NUCLEOTIDE EXCISION REPAIR	3.69769
M0040	KEGG SPLICEOSOME	1.7624
M0040	KEGG BASAL TRANSCRIPTION FACTORS	2.59071
M0043	KEGG RIBOSOME	12.535
M0047	KEGG RIBOSOME	2.62985
M0047	KEGG RNA TRANSPORT	1.95139
M0047	KEGG PROTEASOME	1.7006
M0052	KEGG STARCH AND SUCROSE METABOLISM	1.51204
M0052	KEGG AMINO SUGAR AND NUCLEOTIDE SUGAR METABOLISM	1.30307
M0052	KEGG PLANT-PATHOGEN INTERACTION	3.97986
M0054	KEGG UBIQUITIN MEDIATED PROTEOLYSIS	2.02726
M0054	KEGG PEROXISOME	2.05974
M0057	KEGG RIBOSOME	1.41072
M0064	KEGG MRNA SURVEILLANCE PATHWAY	2.45562
M0076	KEGG RNA DEGRADATION	3.07662
M0077	KEGG SNARE INTERACTIONS IN VESICULAR TRANSPORT	3.37343
M0081	KEGG BASE EXCISION REPAIR	3.19078
M0085	KEGG RNA TRANSPORT	3.51309
M0089	KEGG PLANT-PATHOGEN INTERACTION	2.82814
M0113	KEGG GLYCOLYSIS / GLUCONEOGENESIS	2.75713
M0113	KEGG VALINE	3.33666
M0126	KEGG RIBOSOME	4.78676
M0159	KEGG PROTEIN PROCESSING IN ENDOPLASMIC RETICULUM	9.47915
M0178	KEGG CARBON FIXATION IN PHOTOSYNTHETIC ORGANISMS	2.91886
M0309	KEGG GLYCOLYSIS / GLUCONEOGENESIS	3.29866
M0343	KEGG PLANT-PATHOGEN INTERACTION	3.98642
M0393	KEGG PROTEIN PROCESSING IN ENDOPLASMIC RETICULUM	3.76158
M0469	KEGG RIBOSOME	2.74114
M0499	KEGG RIBOSOME	1.67003
M0004	response to stress	199.88
M0004	transcription	198.806
M0004	regulation of transcription, DNA-dependent	199.979
M0004	proteolysis	199.714
M0012	cell wall organization or biogenesis	1.52837
M0012	vesicle-mediated transport	1.33576
M0012	protein catabolic process	1.4321
M0012	ubiquitin-dependent protein catabolic process	1.33374
M0012	post-translational protein modification	1.58432
M0013	defense response	1.93106
M0013	cell death	2.79154
M0013	apoptosis	2.49608
M0014	response to stress	199.957
M0014	RNA processing	199.726
M0015	response to stress	3.20987
M0015	defense response	4.15559
M0015	cell death	4.93859
M0015	apoptosis	5.07335
M0016	transcription	199.915
M0016	regulation of transcription, DNA-dependent	199.699
M0016	transcription, DNA-dependent	198.55
M0016	proteolysis	199.693
M0017	response to stress	1.82465
M0017	response to chemical stimulus	2.96323
M0017	developmental process	1.8942
M0017	multicellular organismal development	1.7417
M0017	dephosphorylation	4.15303
M0017	response to abiotic stimulus	4.89561
M0017	protein dephosphorylation	4.88327
M0017	response to water	6.95119
M0017	response to abscisic acid stimulus	3.11055
M0017	embryo development	6.16155
M0018	defense response	2.15362
M0018	cell death	1.32472
M0018	negative regulation of biological process	2.07915
M0018	negative regulation of gene expression	2.94273
M0018	gene silencing	2.98835
M0018	gene silencing by RNA	2.76339
M0018	autophagy	2.98316
M0019	response to stress	2.20289
M0019	defense response	2.66425
M0019	cell death	3.19368
M0019	apoptosis	3.19346
M0019	heterocycle biosynthetic process	2.21341
M0019	nucleotide biosynthetic process	2.25991
M0019	water-soluble vitamin biosynthetic process	1.7223
M0020	organelle organization	1.45906
M0020	DNA replication	2.73798
M0020	chromosome organization	2.05392
M0020	chromatin organization	2.02384
M0020	RNA-dependent DNA replication	5.10545
M0021	response to stress	1.60205
M0022	DNA replication	3.18978
M0022	RNA-dependent DNA replication	4.32816
M0023	translation	12.1972
M0023	cellular component biogenesis at cellular level	1.60369
M0023	ribosome biogenesis	1.99318
M0023	small GTPase mediated signal transduction	1.38949
M0025	RNA processing	1.63965
M0025	organelle organization	3.52323
M0025	chromosome organization	3.66048
M0025	chromatin organization	3.10454
M0025	mRNA processing	2.25227
M0025	chromatin modification	3.29906
M0026	defense response	1.38043
M0026	cell death	1.90709
M0026	apoptosis	2.07929
M0028	response to stress	1.9132
M0028	defense response	3.06582
M0028	cell death	3.41002
M0028	apoptosis	3.15319
M0029	cellular component assembly	1.55305
M0029	dephosphorylation	2.24128
M0029	transcription initiation, DNA-dependent	2.68832
M0029	transcription initiation from RNA polymerase II promoter	3.96497
M0030	response to stress	1.81234
M0030	defense response	2.42536
M0030	cell death	1.59764
M0030	apoptosis	1.5895
M0033	generation of precursor metabolites and energy	6.46781
M0033	macromolecule catabolic process	2.06095
M0033	protein catabolic process	2.77326
M0033	electron transport chain	4.64853
M0033	cellular macromolecule catabolic process	3.16508
M0033	intracellular signal transduction	1.93596
M0033	small GTPase mediated signal transduction	2.05554
M0033	energy derivation by oxidation of organic compounds	8.84645
M0033	proton transport	2.06452
M0033	cellular respiration	10.1152
M0033	cofactor catabolic process	3.75647
M0033	aerobic respiration	4.94034
M0033	tricarboxylic acid cycle	3.47777
M0033	ATP synthesis coupled electron transport	6.60887
M0033	respiratory electron transport chain	6.98722
M0033	mitochondrial ATP synthesis coupled electron transport	7.06685
M0033	mitochondrial electron transport, ubiquinol to cytochrome c	4.66379
M0035	heterocycle biosynthetic process	2.62481
M0035	regulation of biological quality	2.46528
M0035	cell redox homeostasis	1.31248
M0035	cofactor biosynthetic process	2.21665
M0036	defense response	1.62303
M0036	cell death	1.59218
M0036	apoptosis	1.52109
M0036	heterocycle catabolic process	1.73774
M0036	purine ribonucleoside triphosphate catabolic process	1.40766
M0038	response to stress	1.8644
M0038	defense response	1.93649
M0039	generation of precursor metabolites and energy	2.05032
M0039	electron transport chain	2.90638
M0041	response to stress	3.46658
M0041	defense response	5.69156
M0041	cell death	4.61224
M0041	apoptosis	5.85131
M0042	DNA replication	2.13215
M0043	translation	10.8624
M0043	cellular response to stress	1.30126
M0043	DNA repair	1.5128
M0044	response to stress	1.52796
M0044	defense response	1.90423
M0044	cell death	1.56502
M0044	lipid catabolic process	3.33852
M0046	cell death	2.00302
M0047	translation	6.85037
M0047	macromolecule catabolic process	2.61623
M0047	protein catabolic process	1.78125
M0047	cellular macromolecule catabolic process	1.84403
M0047	DNA repair	1.42903
M0047	tRNA aminoacylation for protein translation	2.35905
M0052	protein modification by small protein conjugation or removal	2.61423
M0052	protein ubiquitination	1.5796
M0054	post-translational protein modification	3.02097
M0055	heterocycle biosynthetic process	1.32533
M0055	regulation of biological quality	1.54281
M0058	cell death	1.97915
M0058	apoptosis	1.8621
M0059	RNA processing	5.58114
M0059	RNA modification	4.00772
M0059	pseudouridine synthesis	4.11072
M0060	regulation of transcription, DNA-dependent	1.31019
M0063	methylation	1.44381
M0064	regulation of catalytic activity	2.00174
M0065	ncRNA processing	1.99169
M0065	RNA modification	3.46957
M0065	tRNA processing	3.53973
M0065	tRNA modification	5.24567
M0067	cofactor biosynthetic process	1.97781
M0068	translation	2.84661
M0068	translational initiation	4.19275
M0069	transcription	1.37544
M0069	regulation of transcription, DNA-dependent	1.44035
M0069	response to hormone stimulus	1.62989
M0070	signal transduction	1.30651
M0070	response to abiotic stimulus	3.30586
M0071	proteolysis	1.31308
M0073	vesicle-mediated transport	2.00331
M0075	response to stress	3.37353
M0075	defense response	4.65357
M0075	cell death	3.92741
M0075	apoptosis	3.50314
M0076	defense response	1.69426
M0076	cell death	1.70062
M0076	apoptosis	1.77132
M0077	signal transduction	4.57869
M0077	vesicle-mediated transport	1.41628
M0077	response to hormone stimulus	3.23751
M0077	cellular response to chemical stimulus	3.51971
M0077	hormone-mediated signaling pathway	3.31569
M0081	cellular response to stress	1.41157
M0085	RNA processing	1.44525
M0085	heterocycle biosynthetic process	1.33769
M0085	translational initiation	1.65599
M0086	cell death	1.38502
M0086	apoptosis	1.6886
M0088	cell death	1.63928
M0088	apoptosis	1.50063
M0090	cell death	1.44643
M0091	response to stress	1.43532
M0091	defense response	1.53013
M0091	cell death	1.44304
M0091	apoptosis	1.67117
M0093	regulation of transcription, DNA-dependent	1.39616
M0096	apoptosis	1.44732
M0097	regulation of catalytic activity	2.77054
M0097	negative regulation of catalytic activity	3.64957
M0101	cell death	1.73711
M0110	proteolysis	1.30293
M0112	signal transduction	3.2783
M0113	generation of precursor metabolites and energy	1.82342
M0115	RNA processing	3.14507
M0124	cell wall organization or biogenesis	1.3694
M0124	cell wall organization	2.27018
M0124	cellular cell wall organization or biogenesis	1.96251
M0124	cellular cell wall organization	2.49812
M0125	cell death	2.74828
M0125	apoptosis	2.70595
M0126	translation	2.84665
M0130	cell wall organization or biogenesis	1.45185
M0130	cell wall organization	1.5564
M0130	cellular cell wall organization or biogenesis	2.66904
M0130	cellular cell wall organization	2.0644
M0131	transcription	1.7781
M0131	transcription, DNA-dependent	2.28998
M0132	glycosylation	3.57412
M0132	protein glycosylation	3.86993
M0134	defense response	2.11138
M0134	cell death	1.57432
M0134	apoptosis	1.81543
M0140	methylation	1.71552
M0153	heterocycle biosynthetic process	2.27405
M0154	translation	2.31698
M0157	vesicle-mediated transport	2.52405
M0159	response to stress	3.85636
M0159	protein folding	1.32727
M0159	response to abiotic stimulus	7.5337
M0159	response to temperature stimulus	10.7143
M0159	response to heat	11.7405
M0164	cell death	2.39043
M0164	apoptosis	3.07556
M0165	carboxylic acid biosynthetic process	3.30155
M0165	lipid biosynthetic process	3.26097
M0165	fatty acid biosynthetic process	5.02412
M0166	heterocycle biosynthetic process	2.18446
M0189	transcription	1.60563
M0190	methylation	1.31155
M0193	RNA processing	3.45398
M0199	transcription, DNA-dependent	1.52126
M0203	cell death	2.3747
M0203	apoptosis	3.10131
M0214	response to stress	1.66485
M0237	transcription	1.36381
M0255	response to stress	1.65605
M0261	heterocycle catabolic process	2.75443
M0261	purine ribonucleoside triphosphate catabolic process	3.00352
M0263	regulation of transcription, DNA-dependent	1.49149
M0275	macromolecule catabolic process	1.89028
M0275	protein catabolic process	2.1651
M0275	cellular macromolecule catabolic process	2.93735
M0275	ubiquitin-dependent protein catabolic process	2.72003
M0282	signal transduction	2.84547
M0287	response to chemical stimulus	1.54138
M0287	signal transduction	1.79231
M0294	lipid biosynthetic process	2.61512
M0295	transcription	1.53604
M0295	transcription, DNA-dependent	2.20389
M0297	methylation	2.8692
M0298	signal transduction	3.23384
M0298	intracellular signal transduction	5.49817
M0298	small GTPase mediated signal transduction	3.61287
M0299	regulation of transcription, DNA-dependent	1.36352
M0299	transcription, DNA-dependent	1.54387
M0307	transcription	2.14717
M0315	translation	2.57075
M0363	transcription	1.47224
M0363	regulation of transcription, DNA-dependent	2.26072
M0370	response to stress	1.98552
M0370	defense response	3.4989
M0383	defense response	2.20595
M0389	response to stress	1.73039
M0393	response to stress	2.34515
M0399	proteolysis	2.14572
M0487	response to stress	1.92216
M0499	translation	3.37931
M0556	response to stress	2.07494
M0612	response to stress	1.93707
M0636	transcription	2.02745
M0636	regulation of transcription, DNA-dependent	2.9538
M0636	transcription, DNA-dependent	2.84484
M0642	response to stress	1.83055
M0001	homogalacturonan degradation	6.02531
M0001	&beta;-alanine betaine biosynthesis	2.61595
M0001	phospholipases	1.54924
M0001	cytokinins degradation	3.13195
M0003	cytokinins 7-n-glucoside biosynthesis	198.099
M0003	cytokinins 9-n-glucoside biosynthesis	198.812
M0003	cytokinins-o-glucoside biosynthesis	9.56285
M0003	homogalacturonan degradation	3.66413
M0003	triacylglycerol degradation	1.84047
M0004	cytokinins 7-n-glucoside biosynthesis	10.2141
M0004	cytokinins 9-n-glucoside biosynthesis	7.64251
M0004	cytokinins-o-glucoside biosynthesis	3.57757
M0004	homogalacturonan degradation	2.58123
M0004	&beta;-alanine betaine biosynthesis	1.32933
M0005	trna charging pathway	8.4005
M0005	glycolysis i	1.30558
M0005	glycolysis iv (plant cytosol)	1.37632
M0005	purine nucleotides de novo biosynthesis i	5.08433
M0005	purine nucleotides de novo biosynthesis ii	2.07918
M0005	de novo biosynthesis of pyrimidine ribonucleotides	5.3837
M0005	salvage pathways of purine nucleosides ii (plant)	1.36947
M0005	lysine biosynthesis ii	2.00068
M0005	lysine biosynthesis i	1.90053
M0005	lysine biosynthesis vi	1.62326
M0005	homoserine biosynthesis	3.17848
M0006	betanidin degradation	1.9279
M0006	homogalacturonan degradation	2.89125
M0006	cellulose biosynthesis	1.92209
M0006	de novo biosynthesis of pyrimidine deoxyribonucleotides	4.6028
M0006	mevalonate pathway	1.45747
M0006	udp-d-xylose biosynthesis	2.44758
M0006	glycine cleavage complex	1.42994
M0007	cytokinins-o-glucoside biosynthesis	199.823
M0007	betanidin degradation	199.106
M0008	aerobic respiration -- electron donor ii	1.65575
M0008	phospholipid biosynthesis i	2.52573
M0008	cholesterol biosynthesis i	6.24679
M0008	cholesterol biosynthesis iii (via desmosterol)	6.29696
M0008	cholesterol biosynthesis ii (via 24,25-dihydrolanosterol)	6.32251
M0009	phenylpropanoid biosynthesis	1.4334
M0009	jasmonic acid biosynthesis	1.6466
M0009	13-lox and 13-hpl pathway	2.35221
M0009	suberin biosynthesis	1.82302
M0009	trehalose biosynthesis i	3.09737
M0009	salicylate biosynthesis	2.78784
M0010	betanidin degradation	2.73339
M0010	cellulose biosynthesis	4.49617
M0010	phenylpropanoid biosynthesis	3.92942
M0010	flavonol biosynthesis	5.96896
M0011	triacylglycerol degradation	3.61986
M0011	fatty acid elongation -- saturated	7.71328
M0011	fatty acid biosynthesis - initial steps	6.57484
M0011	secologanin and strictosidine biosynthesis	2.03723
M0011	tryptophan degradation v (side chain pathway)	2.03831
M0011	epicuticular wax biosynthesis	3.02098
M0012	cytokinins 7-n-glucoside biosynthesis	7.41994
M0012	cytokinins 9-n-glucoside biosynthesis	5.95179
M0012	cytokinins-o-glucoside biosynthesis	3.61936
M0012	de novo biosynthesis of pyrimidine deoxyribonucleotides	2.6576
M0015	cytokinins 7-n-glucoside biosynthesis	199.444
M0015	cytokinins 9-n-glucoside biosynthesis	198.852
M0015	cytokinins-o-glucoside biosynthesis	13.1751
M0016	aerobic respiration -- electron donor ii	1.92726
M0016	dolichyl-diphosphooligosaccharide biosynthesis	5.13119
M0017	galactose degradation ii	1.38105
M0017	fatty acid &beta;-oxidation i	2.03671
M0017	&beta;-alanine biosynthesis ii	3.06673
M0017	d-lactate fermentation to propionate and acetate	3.18242
M0018	cytokinins 7-n-glucoside biosynthesis	3.78703
M0018	cytokinins 9-n-glucoside biosynthesis	3.00328
M0018	cytokinins-o-glucoside biosynthesis	1.87422
M0018	enterobactin biosynthesis	1.69733
M0018	tryptophan degradation v (side chain pathway)	3.62805
M0023	aerobic respiration -- electron donor ii	3.85447
M0023	aerobic respiration -- electron donor iii	4.16453
M0027	cytokinins 7-n-glucoside biosynthesis	199.476
M0027	cytokinins 9-n-glucoside biosynthesis	3.1319
M0027	cytokinins-o-glucoside biosynthesis	1.79384
M0030	cytokinins 7-n-glucoside biosynthesis	199.435
M0030	cytokinins 9-n-glucoside biosynthesis	199.682
M0030	cytokinins-o-glucoside biosynthesis	5.45808
M0033	mixed acid fermentation	1.45295
M0033	aerobic respiration -- electron donor ii	2.09851
M0037	de novo biosynthesis of pyrimidine deoxyribonucleotides	3.0084
M0039	cytokinins 7-n-glucoside biosynthesis	199.639
M0039	cytokinins 9-n-glucoside biosynthesis	198.783
M0039	cytokinins-o-glucoside biosynthesis	199.011
M0042	cytokinins 7-n-glucoside biosynthesis	199.781
M0042	cytokinins 9-n-glucoside biosynthesis	198.826
M0042	cytokinins-o-glucoside biosynthesis	2.80282
M0043	cytokinins 7-n-glucoside biosynthesis	199.234
M0043	cytokinins 9-n-glucoside biosynthesis	198.933
M0043	cytokinins-o-glucoside biosynthesis	2.19006
M0043	trna charging pathway	2.77002
M0047	trna charging pathway	4.30447
M0048	cytokinins 7-n-glucoside biosynthesis	199.851
M0048	cytokinins 9-n-glucoside biosynthesis	199.218
M0048	cytokinins-o-glucoside biosynthesis	199.811
M0051	sucrose degradation to ethanol and lactate (anaerobic)	2.25096
M0051	glycolysis i	1.58501
M0051	gluconeogenesis	2.94087
M0051	tca cycle variation i	2.41397
M0051	reductive tca cycle i	2.79856
M0051	ga12 biosynthesis	4.00893
M0052	brassinosteroid biosynthesis ii	1.866
M0052	galactose degradation ii	2.91535
M0059	&beta;-alanine betaine biosynthesis	2.84556
M0062	ga12 biosynthesis	5.81508
M0063	brassinosteroid biosynthesis ii	1.90003
M0063	tryptophan degradation v (side chain pathway)	4.26645
M0065	cytokinins 7-n-glucoside biosynthesis	3.1295
M0065	cytokinins 9-n-glucoside biosynthesis	2.48123
M0065	cytokinins-o-glucoside biosynthesis	1.50282
M0066	cytokinins 7-n-glucoside biosynthesis	1.37782
M0068	cytokinins 7-n-glucoside biosynthesis	197.923
M0068	cytokinins 9-n-glucoside biosynthesis	199.303
M0068	cytokinins-o-glucoside biosynthesis	2.19115
M0069	valine degradation i	3.12973
M0069	ga12 biosynthesis	4.3752
M0075	cytokinins degradation	7.01812
M0081	trna charging pathway	4.75918
M0084	cytokinins 7-n-glucoside biosynthesis	199.338
M0084	cytokinins 9-n-glucoside biosynthesis	199.835
M0084	cytokinins-o-glucoside biosynthesis	199.546
M0086	cytokinins 7-n-glucoside biosynthesis	199.559
M0086	cytokinins 9-n-glucoside biosynthesis	2.0087
M0086	cytokinins-o-glucoside biosynthesis	1.70822
M0088	cytokinins 7-n-glucoside biosynthesis	199.774
M0088	cytokinins 9-n-glucoside biosynthesis	199.795
M0088	cytokinins-o-glucoside biosynthesis	199.358
M0094	cytokinins 7-n-glucoside biosynthesis	199.772
M0094	cytokinins 9-n-glucoside biosynthesis	199.799
M0094	cytokinins-o-glucoside biosynthesis	2.8062
M0099	cytokinins 7-n-glucoside biosynthesis	199.307
M0099	cytokinins 9-n-glucoside biosynthesis	198.9
M0099	cytokinins-o-glucoside biosynthesis	199.78
M0103	cytokinins 7-n-glucoside biosynthesis	199.543
M0103	cytokinins 9-n-glucoside biosynthesis	3.18247
M0103	cytokinins-o-glucoside biosynthesis	1.52164
M0103	cytokinins degradation	8.61896
M0104	cytokinins 7-n-glucoside biosynthesis	199.836
M0104	cytokinins 9-n-glucoside biosynthesis	199.578
M0104	cytokinins-o-glucoside biosynthesis	199.729
M0107	cytokinins 7-n-glucoside biosynthesis	199.695
M0107	cytokinins 9-n-glucoside biosynthesis	199.28
M0107	cytokinins-o-glucoside biosynthesis	2.07582
M0108	cytokinins 7-n-glucoside biosynthesis	1.66481
M0114	&beta;-alanine betaine biosynthesis	3.43151
M0116	cytokinins 7-n-glucoside biosynthesis	199.224
M0116	cytokinins 9-n-glucoside biosynthesis	199.704
M0116	cytokinins-o-glucoside biosynthesis	199.606
M0119	dolichyl-diphosphooligosaccharide biosynthesis	199.852
M0124	cholesterol biosynthesis i	11.5851
M0124	cholesterol biosynthesis iii (via desmosterol)	11.5352
M0124	cholesterol biosynthesis ii (via 24,25-dihydrolanosterol)	11.3746
M0132	phenylpropanoid biosynthesis	198.321
M0134	cytokinins 7-n-glucoside biosynthesis	199.757
M0134	cytokinins 9-n-glucoside biosynthesis	199.806
M0134	cytokinins-o-glucoside biosynthesis	2.80395
M0149	cytokinins 7-n-glucoside biosynthesis	198.362
M0149	cytokinins 9-n-glucoside biosynthesis	199.727
M0149	cytokinins-o-glucoside biosynthesis	199.374
M0150	folate polyglutamylation i	199.448
M0160	cytokinins 7-n-glucoside biosynthesis	199.703
M0160	cytokinins 9-n-glucoside biosynthesis	199.777
M0160	cytokinins-o-glucoside biosynthesis	199.02
M0160	nicotine degradation iii	13.6986
M0163	trna charging pathway	199.045
M0165	fatty acid biosynthesis - initial steps	5.19552
M0170	cytokinins 7-n-glucoside biosynthesis	199.381
M0170	cytokinins 9-n-glucoside biosynthesis	199.19
M0170	cytokinins-o-glucoside biosynthesis	198.964
M0171	phenylpropanoid biosynthesis	4.61389
M0176	salvage pathways of purine and pyrimidine nucleotides	3.28195
M0177	cytokinins 7-n-glucoside biosynthesis	2.36227
M0177	cytokinins 9-n-glucoside biosynthesis	2.48233
M0177	cytokinins-o-glucoside biosynthesis	1.50386
M0178	glycolysis iv (plant cytosol)	2.52849
M0181	cytokinins degradation	199.775
M0189	&beta;-alanine betaine biosynthesis	4.54102
M0191	trna charging pathway	3.66636
M0195	cytokinins 7-n-glucoside biosynthesis	199.796
M0195	cytokinins 9-n-glucoside biosynthesis	3.18131
M0195	cytokinins-o-glucoside biosynthesis	1.7949
M0204	choline biosynthesis i	199.812
M0208	cytokinins 7-n-glucoside biosynthesis	199.82
M0208	cytokinins 9-n-glucoside biosynthesis	199.133
M0208	cytokinins-o-glucoside biosynthesis	199.46
M0209	sucrose degradation to ethanol and lactate (anaerobic)	1.80532
M0212	cytokinins 7-n-glucoside biosynthesis	199.229
M0212	cytokinins 9-n-glucoside biosynthesis	199.491
M0212	cytokinins-o-glucoside biosynthesis	199.354
M0220	cytokinins 7-n-glucoside biosynthesis	199.467
M0220	cytokinins 9-n-glucoside biosynthesis	198.275
M0220	cytokinins-o-glucoside biosynthesis	198.865
M0222	&beta;-alanine betaine biosynthesis	4.42966
M0224	sucrose degradation to ethanol and lactate (anaerobic)	1.67512
M0226	fatty acid &beta;-oxidation iv (plant, unsaturated, even number)	199.414
M0228	&beta;-alanine betaine biosynthesis	4.13085
M0230	starch degradation	199.037
M0231	brassinosteroid biosynthesis ii	4.26777
M0233	cytokinins 7-n-glucoside biosynthesis	199.514
M0233	cytokinins 9-n-glucoside biosynthesis	199.671
M0233	cytokinins-o-glucoside biosynthesis	199.201
M0251	cytokinins 7-n-glucoside biosynthesis	199.768
M0251	cytokinins 9-n-glucoside biosynthesis	199.245
M0251	cytokinins-o-glucoside biosynthesis	199.808
M0259	&beta;-alanine betaine biosynthesis	4.10413
M0276	gibberellin biosynthesis iii (early c-13 hydroxylation)	199.428
M0276	gibberellin biosynthesis i (non c-3, non c-13 hydroxylation)	199.641
M0276	gibberellin biosynthesis ii (early c-3 hydroxylation)	7.84143
M0293	cytokinins 7-n-glucoside biosynthesis	199.815
M0293	cytokinins 9-n-glucoside biosynthesis	199.417
M0293	cytokinins-o-glucoside biosynthesis	2.80508
M0310	cytokinins 7-n-glucoside biosynthesis	198.525
M0310	cytokinins 9-n-glucoside biosynthesis	198.839
M0310	cytokinins-o-glucoside biosynthesis	199.712
M0321	cytokinins 7-n-glucoside biosynthesis	197.321
M0321	cytokinins 9-n-glucoside biosynthesis	199.275
M0321	cytokinins-o-glucoside biosynthesis	199.848
M0327	&beta;-alanine betaine biosynthesis	4.10532
M0338	glycolipid desaturation	199.566
M0343	cytokinins 7-n-glucoside biosynthesis	198.701
M0343	cytokinins 9-n-glucoside biosynthesis	198.497
M0343	cytokinins-o-glucoside biosynthesis	199.494
M0347	cytokinins 7-n-glucoside biosynthesis	199.822
M0347	cytokinins 9-n-glucoside biosynthesis	199.809
M0347	cytokinins-o-glucoside biosynthesis	199.755
M0360	trna charging pathway	199.421
M0362	cytokinins 7-n-glucoside biosynthesis	199.541
M0362	cytokinins 9-n-glucoside biosynthesis	199.72
M0362	cytokinins-o-glucoside biosynthesis	199.522
M0362	trna charging pathway	3.47897
M0364	&beta;-alanine betaine biosynthesis	199.744
M0369	gibberellin biosynthesis iii (early c-13 hydroxylation)	199.196
M0369	gibberellin biosynthesis i (non c-3, non c-13 hydroxylation)	199.801
M0369	gibberellin biosynthesis ii (early c-3 hydroxylation)	7.84016
M0374	purine nucleotides de novo biosynthesis i	5.94327
M0374	purine nucleotides de novo biosynthesis ii	6.89405
M0376	&beta;-alanine betaine biosynthesis	199.838
M0383	&beta;-alanine betaine biosynthesis	4.69107
M0387	trna charging pathway	199.783
M0389	cytokinins 7-n-glucoside biosynthesis	199.438
M0389	cytokinins 9-n-glucoside biosynthesis	199.424
M0389	cytokinins-o-glucoside biosynthesis	199.701
M0410	trna charging pathway	199.573
M0412	folate polyglutamylation i	6.23952
M0423	cytokinins 7-n-glucoside biosynthesis	199.24
M0423	cytokinins 9-n-glucoside biosynthesis	199.752
M0423	cytokinins-o-glucoside biosynthesis	199.673
M0430	de novo biosynthesis of pyrimidine deoxyribonucleotides	5.35229
M0443	cytokinins 7-n-glucoside biosynthesis	198.798
M0443	cytokinins 9-n-glucoside biosynthesis	199.488
M0443	cytokinins-o-glucoside biosynthesis	198.923
M0453	cytokinins 7-n-glucoside biosynthesis	199.778
M0453	cytokinins 9-n-glucoside biosynthesis	198.983
M0453	cytokinins-o-glucoside biosynthesis	199.798
M0454	cytokinins 7-n-glucoside biosynthesis	199.389
M0454	cytokinins 9-n-glucoside biosynthesis	198.02
M0454	cytokinins-o-glucoside biosynthesis	199.556
M0472	cytokinins degradation	199.771
M0497	cytokinins 7-n-glucoside biosynthesis	198.4
M0497	cytokinins 9-n-glucoside biosynthesis	199.464
M0497	cytokinins-o-glucoside biosynthesis	199.647
M0503	cytokinins 7-n-glucoside biosynthesis	199.508
M0503	cytokinins 9-n-glucoside biosynthesis	199.749
M0503	cytokinins-o-glucoside biosynthesis	2.18897
M0518	cytokinins 7-n-glucoside biosynthesis	199.207
M0518	cytokinins 9-n-glucoside biosynthesis	199.608
M0518	cytokinins-o-glucoside biosynthesis	199.599
M0527	cytokinins 7-n-glucoside biosynthesis	199.697
M0527	cytokinins 9-n-glucoside biosynthesis	199.819
M0527	cytokinins-o-glucoside biosynthesis	199.028
M0545	cytokinins 7-n-glucoside biosynthesis	199.533
M0545	cytokinins 9-n-glucoside biosynthesis	198.877
M0545	cytokinins-o-glucoside biosynthesis	199.571
M0601	hydroxycinnamic acid serotonin amides biosynthesis	199.213
M0604	dolichyl-diphosphooligosaccharide biosynthesis	199.346
M0605	cytokinins 7-n-glucoside biosynthesis	199.769
M0605	cytokinins 9-n-glucoside biosynthesis	198.682
M0605	cytokinins-o-glucoside biosynthesis	199.127
M0641	ga12 biosynthesis	199.693
M0677	carotenoid biosynthesis	198.974
M0718	cytokinins 7-n-glucoside biosynthesis	199.457
M0718	cytokinins 9-n-glucoside biosynthesis	199.569
M0718	cytokinins-o-glucoside biosynthesis	199.265
M0021	stress.biotic.PR-proteins	1.57511
M0021	misc.cytochrome P450	2.3576
M0024	stress.biotic	1.72104
M0026	signalling.receptor kinases.leucine rich repeat XI	2.49539
M0026	protein.degradation.ubiquitin.E3.BTB/POZ Cullin3.BTB/POZ	2.16665
M0027	hormone metabolism.ethylene.signal transduction	2.40863
M0028	protein.postranslational modification	199.776
M0028	stress.biotic.PR-proteins	198.849
M0028	cell.organisation	198.803
M0028	RNA.regulation of transcription.unclassified	199.847
M0028	signalling.receptor kinases.S-locus glycoprotein like	199.033
M0030	stress.biotic.PR-proteins	1.31875
M0030	RNA.regulation of transcription.MYB domain transcription factor family	1.45016
M0031	DNA.unspecified	2.05542
M0032	protein.degradation.ubiquitin.E3.SCF.FBOX	2.81533
M0035	signalling.G-proteins	1.75866
M0036	stress.biotic.PR-proteins	1.79457
M0036	signalling.receptor kinases.misc	1.88667
M0036	signalling.receptor kinases.leucine rich repeat XI	3.3552
M0036	signalling.receptor kinases.leucine rich repeat XII	3.44419
M0037	protein.postranslational modification	199.956
M0037	protein.degradation.ubiquitin.E3.RING	199.881
M0037	RNA.regulation of transcription.unclassified	199.593
M0037	hormone metabolism.ethylene.signal transduction	199.771
M0038	stress.biotic.PR-proteins	1.83198
M0040	protein.degradation.ubiquitin.E3.RING	2.02111
M0040	RNA.regulation of transcription.unclassified	1.89237
M0040	transport.metabolite transporters at the mitochondrial membrane	2.5031
M0041	stress.biotic.PR-proteins	5.07406
M0042	transport.peptides and oligopeptides	1.47117
M0043	DNA.repair	1.96172
M0044	protein.postranslational modification	199.251
M0044	stress.biotic.PR-proteins	199.855
M0044	protein.postranslational modification.kinase.receptor like cytoplasmatic kinase VII	199.79
M0044	misc.cytochrome P450	199.199
M0046	stress.biotic	3.88381
M0046	signalling.receptor kinases.S-locus glycoprotein like	2.20101
M0047	protein.synthesis.initiation	2.74345
M0047	protein.degradation.ubiquitin.proteasom	2.43927
M0048	misc.UDP glucosyl and glucoronyl transferases	1.79014
M0051	RNA.RNA binding	2.05898
M0051	RNA.transcription	1.99558
M0052	signalling.receptor kinases.S-locus glycoprotein like	1.82478
M0053	signalling.receptor kinases.misc	1.68105
M0054	protein.degradation.ubiquitin.E2	3.22547
M0057	RNA.regulation of transcription.MYB domain transcription factor family	1.77499
M0057	stress.abiotic.heat	1.75115
M0058	stress.biotic.PR-proteins	1.90468
M0059	DNA.synthesis/chromatin structure	2.38467
M0059	RNA.RNA binding	2.00679
M0059	RNA.processing.ribonucleases	2.96456
M0060	protein.postranslational modification	1.33595
M0064	protein.postranslational modification.kinase.receptor like cytoplasmatic kinase VII	2.07617
M0065	protein.degradation.ubiquitin.E3.SCF.FBOX	2.12242
M0066	signalling.calcium	1.3942
M0068	protein.postranslational modification	1.65827
M0068	RNA.regulation of transcription.putative transcription regulator	1.50042
M0074	stress.biotic.PR-proteins	1.36906
M0075	stress.biotic.PR-proteins	2.18822
M0076	stress.biotic.PR-proteins	2.85288
M0077	protein.degradation.ubiquitin.E3.SCF.FBOX	1.37185
M0077	cell.vesicle transport	1.42208
M0079	development.unspecified	1.3379
M0080	development.unspecified	1.39797
M0080	signalling.G-proteins	1.31504
M0085	protein.synthesis.initiation	3.329
M0086	stress.biotic.PR-proteins	1.88047
M0094	signalling.receptor kinases.misc	1.61466
M0094	misc.cytochrome P450	2.68469
M0098	development.unspecified	2.08576
M0103	stress.biotic	2.33745
M0115	protein.degradation.ubiquitin.E3.RING	1.30864
M0116	protein.postranslational modification	1.50912
M0123	misc.beta 1,3 glucan hydrolases.glucan endo-1,3-beta-glucosidase	3.1166
M0124	cell wall.modification	3.26574
M0130	RNA.regulation of transcription.bHLH,Basic Helix-Loop-Helix family	2.6825
M0133	signalling.calcium	1.78973
M0134	stress.biotic.PR-proteins	3.69843
M0136	RNA.RNA binding	1.63483
M0137	signalling.receptor kinases.S-locus glycoprotein like	2.87657
M0137	signalling.calcium	2.17407
M0144	protein.postranslational modification.kinase.receptor like cytoplasmatic kinase VII	1.58568
M0144	RNA.regulation of transcription.MYB domain transcription factor family	1.6472
M0155	transport.misc	1.93613
M0155	RNA.regulation of transcription.MYB domain transcription factor family	2.01128
M0157	protein.degradation.ubiquitin.E3.RING	1.75032
M0157	protein.postranslational modification.kinase.receptor like cytoplasmatic kinase VII	1.49661
M0158	protein.degradation.ubiquitin.E3.RING	2.50024
M0159	stress.abiotic.heat	14.7994
M0160	signalling.receptor kinases.misc	2.50805
M0160	misc.cytochrome P450	1.45396
M0160	misc.UDP glucosyl and glucoronyl transferases	1.34932
M0161	protein.degradation.ubiquitin.E3.RING	1.70613
M0161	RNA.RNA binding	1.64918
M0164	stress.biotic.PR-proteins	2.31769
M0174	RNA.regulation of transcription.unclassified	1.42588
M0177	protein.postranslational modification.kinase.receptor like cytoplasmatic kinase VII	1.8353
M0178	protein.postranslational modification.kinase.receptor like cytoplasmatic kinase VII	1.9546
M0183	RNA.regulation of transcription.unclassified	2.11997
M0185	transport.misc	4.21458
M0185	RNA.regulation of transcription.MYB domain transcription factor family	2.91041
M0185	RNA.regulation of transcription.putative transcription regulator	2.07662
M0193	RNA.processing	1.956
M0200	protein.postranslational modification	2.16446
M0203	stress.biotic.PR-proteins	2.48603
M0210	protein.postranslational modification	1.93799
M0225	protein.degradation.ubiquitin.E3.SCF.FBOX	1.45225
M0230	major CHO metabolism.degradation.starch.starch cleavage	6.42791
M0246	protein.degradation.ubiquitin.E3.RING	2.13592
M0254	protein.postranslational modification	1.33611
M0282	protein.postranslational modification.kinase.receptor like cytoplasmatic kinase VII	2.42486
M0298	protein.postranslational modification.kinase.receptor like cytoplasmatic kinase VII	2.59211
M0302	transport.misc	2.30719
M0339	protein.degradation.ubiquitin.E3.RING	2.27253
M0343	signalling.calcium	4.05108
M0355	protein.degradation.ubiquitin.E3.RING	4.74181
M0356	DNA.synthesis/chromatin structure	1.50497
M0360	protein.postranslational modification	2.39124
M0360	signalling.receptor kinases.legume-lectin	4.71575
M0372	protein.postranslational modification	1.37211
M0390	development.unspecified	2.26301
M0393	stress.abiotic.heat	4.61036
M0398	signalling.calcium	3.26547
M0450	signalling.receptor kinases.misc	3.08299
M0536	development.unspecified	1.893
