# Supplementary material for: Using Network-Based Machine Learning to Predict Transcription Factors Involved in Drought Resistance
Source: Front Genet. 2021 Jun 24;12:652189. doi: 10.3389/fgene.2021.652189 (PMC8264776; doi:10.3389/fgene.2021.652189)
Supplement: Supplementary Data 5 — Drought scores. [file Data_Sheet_5.XLSX]

## Sheet: Sheet1
Supplemental Data S5: Predicted drought scores of rice TFs
Gene	Rank	Decile	Drought score	Family	Description	Gene age	Label
LOC_Os05g39720	1	1	1	WRKY	WRKY70	PS2	Positive
LOC_Os05g27730	2	1	0.999537	WRKY	WRKY53	PS2	Positive
LOC_Os01g61080	3	1	0.999074	WRKY	WRKY24	PS2	Positive
LOC_Os03g53020	4	1	0.99861	bHLH	helix-loop-helix DNA-binding domain containing protein	PS5	Positive
LOC_Os02g08440	5	1	0.998147	WRKY	WRKY71	PS8	Positive
LOC_Os04g52090	6	1	0.997684	AP2-EREBP	AP2 domain containing protein	PS1	Positive
LOC_Os03g08310	7	1	0.997221	Tify	ZIM domain containing protein	PS8	Positive
LOC_Os01g14440	8	1	0.996758	WRKY	WRKY1	PS8	Positive
LOC_Os03g19020	9	1	0.996295	PHD	PHD-finger family protein	PS1	Positive
LOC_Os02g41510	10	1	0.995831	MYB	MYB family transcription factor	PS2	unlabeled
LOC_Os03g55540	11	1	0.995368	C2H2	ZOS3-18 - C2H2 zinc finger protein	PS2	unlabeled
LOC_Os05g37190	12	1	0.994905	C2H2	ZOS5-08 - C2H2 zinc finger protein	PS2	unlabeled
LOC_Os03g20090	13	1	0.994442	MYB	MYB family transcription factor	PS2	unlabeled
LOC_Os05g03760	14	1	0.993979	C3H	zinc finger family protein	PS2	unlabeled
LOC_Os02g43790	15	1	0.993516	AP2-EREBP	ethylene-responsive transcription factor	PS1	Positive
LOC_Os03g08330	16	1	0.993052	Tify	ZIM domain containing protein	PS6	unlabeled
LOC_Os07g36170	17	1	0.992589	GRAS	chitin-inducible gibberellin-responsive protein	PS1	unlabeled
LOC_Os10g25290	18	1	0.992126	Tify	ZIM domain containing protein	PS5	Positive
LOC_Os07g12340	19	1	0.991663	NAC	NAC domain-containing protein 67	PS5	unlabeled
LOC_Os06g44010	20	1	0.9912	WRKY	WRKY28	PS2	Positive
LOC_Os04g43680	21	1	0.990736	MYB	MYB family transcription factor	PS2	Positive
LOC_Os09g28440	22	1	0.990273	AP2-EREBP	AP2 domain containing protein	PS1	Positive
LOC_Os10g25230	23	1	0.98981	Tify	ZIM domain containing protein	PS6	unlabeled
LOC_Os03g32230	24	1	0.989347	C2H2	ZOS3-12 - C2H2 zinc finger protein	PS2	unlabeled
LOC_Os10g42410	25	1	0.988884	PLATZ	zinc-binding protein	PS2	unlabeled
LOC_Os01g60020	26	1	0.988421	NAC	NAC domain transcription factor	PS5	unlabeled
LOC_Os01g60600	27	1	0.987957	WRKY	WRKY108	PS10	unlabeled
LOC_Os03g60570	28	1	0.987494	C2H2	ZOS3-22 - C2H2 zinc finger protein	PS2	unlabeled
LOC_Os03g28940	29	1	0.987031	Tify	ZIM domain containing protein	PS5	unlabeled
LOC_Os05g41780	30	1	0.986568	AP2-EREBP	AP2 domain containing protein	PS1	unlabeled
LOC_Os08g36920	31	1	0.986105	AP2-EREBP	AP2 domain containing protein	PS1	Positive
LOC_Os01g64310	32	1	0.985642	NAC	no apical meristem protein	PS5	Positive
LOC_Os03g08320	33	1	0.985178	Tify	ZIM domain containing protein	PS5	unlabeled
LOC_Os04g23550	34	1	0.984715	bHLH	basic helix-loop-helix family protein	PS2	Positive
LOC_Os06g03670	35	1	0.984252	AP2-EREBP	dehydration-responsive element-binding protein	PS2	Positive
LOC_Os03g21030	36	1	0.983789	NAC	no apical meristem protein	PS5	unlabeled
LOC_Os01g19330	37	1	0.983326	MYB	MYB family transcription factor	PS2	unlabeled
LOC_Os05g37080	38	1	0.982862	NAC	No apical meristem protein	PS5	unlabeled
LOC_Os05g46020	39	1	0.982399	WRKY	WRKY7	PS2	Positive
LOC_Os09g35030	40	1	0.981936	AP2-EREBP	dehydration-responsive element-binding protein	PS3	Positive
LOC_Os10g41330	41	1	0.981473	AP2-EREBP	AP2 domain containing protein	NA	Positive
LOC_Os09g28210	42	1	0.98101	bHLH	bHelix-loop-helix transcription factor	PS3	Positive
LOC_Os09g16510	43	1	0.980547	WRKY	WRKY74	PS2	unlabeled
LOC_Os09g35010	44	1	0.980083	AP2-EREBP	dehydration-responsive element-binding protein	PS10	Positive
LOC_Os03g60080	45	1	0.97962	NAC	NAC domain-containing protein 67	PS5	Positive
LOC_Os02g52670	46	1	0.979157	AP2-EREBP	AP2 domain containing protein	PS1	unlabeled
LOC_Os02g45450	47	1	0.978694	AP2-EREBP	dehydration-responsive element-binding protein	PS3	Positive
LOC_Os05g46350	48	1	0.978231	NA	IQ calmodulin-binding motif domain containing protein	PS2	unlabeled
LOC_Os01g15640	49	1	0.977767	NAC	no apical meristem protein	PS5	unlabeled
LOC_Os01g60640	50	1	0.977304	WRKY	WRKY21	PS2	Positive
LOC_Os05g48690	51	1	0.976841	Trihelix	transcription factor like protein	PS5	unlabeled
LOC_Os08g29660	52	1	0.976378	WRKY	WRKY69	PS2	unlabeled
LOC_Os10g42690	53	1	0.975915	Jumonji	jmjC domain containing protein	PS2	unlabeled
LOC_Os01g64360	54	1	0.975452	MYB	MYB family transcription factor	PS1	unlabeled
LOC_Os03g09170	55	1	0.974988	AP2-EREBP	ethylene-responsive transcription factor	PS1	unlabeled
LOC_Os01g50940	56	1	0.974525	bHLH	helix-loop-helix DNA-binding domain containing protein	PS2	unlabeled
LOC_Os07g48630	57	1	0.974062	EIL	ethylene-insensitive 3	PS5	unlabeled
LOC_Os02g26430	58	1	0.973599	WRKY	WRKY42	PS2	Positive
LOC_Os01g49830	59	1	0.973136	AP2-EREBP	B3 DNA binding domain containing protein	PS1	unlabeled
LOC_Os01g39330	60	1	0.972673	bHLH	helix-loop-helix DNA-binding domain containing protein	PS2	unlabeled
LOC_Os01g73770	61	1	0.972209	AP2-EREBP	dehydration-responsive element-binding protein	PS1	Positive
LOC_Os10g33810	62	1	0.971746	MYB	myb-related protein Myb4	PS2	unlabeled
LOC_Os09g25060	63	1	0.971283	WRKY	WRKY76	PS2	unlabeled
LOC_Os03g04070	64	1	0.97082	NAC	no apical meristem protein	PS5	Positive
LOC_Os03g12370	65	1	0.970357	HSF	HSF-type DNA-binding domain containing protein	PS1	unlabeled
LOC_Os03g12350	66	1	0.969893	ARR-B	two-component response regulator	PS1	unlabeled
LOC_Os01g48446	67	1	0.96943	NAC	no apical meristem protein	PS5	Positive
LOC_Os03g21710	68	1	0.968967	WRKY	WRKY79	PS2	Positive
LOC_Os01g58420	69	1	0.968504	AP2-EREBP	AP2 domain containing protein	PS1	Positive
LOC_Os06g43090	70	1	0.968041	MYB	MYB transcription factor TaMYB1	PS2	unlabeled
LOC_Os03g41390	71	1	0.967578	NA	ZOS3-15 - C2H2 zinc finger protein	PS5	Positive
LOC_Os04g48350	72	1	0.967114	AP2-EREBP	dehydration-responsive element-binding protein	PS2	unlabeled
LOC_Os03g60560	73	1	0.966651	C2H2	ZOS3-21 - C2H2 zinc finger protein	PS2	Positive
LOC_Os11g29870	74	1	0.966188	WRKY	WRKY72	PS2	Positive
LOC_Os01g66120	75	1	0.965725	NAC	No apical meristem protein	PS5	Positive
LOC_Os07g07974	76	1	0.965262	CPP	tesmin/TSO1-like CXC domain containing protein	PS2	unlabeled
LOC_Os05g35500	77	1	0.964799	MYB	MYB family transcription factor	PS2	unlabeled
LOC_Os05g25770	78	1	0.964335	WRKY	WRKY45	PS2	Positive
LOC_Os01g40260	79	1	0.963872	WRKY	WRKY77	PS2	Positive
LOC_Os01g62460	80	1	0.963409	GRAS	ZOS1-16 - C2H2 zinc finger protein	PS1	unlabeled
LOC_Os05g03860	81	1	0.962946	bZIP	CPuORF3 - conserved peptide uORF-containing transcript	PS2	unlabeled
LOC_Os01g19130	82	1	0.962483	DBP	protein phosphatase 2C	PS1	unlabeled
LOC_Os07g48260	83	1	0.962019	WRKY	WRKY47	PS2	Positive
LOC_Os01g62190	84	1	0.961556	NA	ZOS1-15 - C2H2 zinc finger protein	PS2	unlabeled
LOC_Os05g34830	85	1	0.961093	NAC	No apical meristem protein	PS5	Positive
LOC_Os07g30130	86	1	0.96063	MYB-related	MYB family transcription factor	PS2	unlabeled
LOC_Os01g09100	87	1	0.960167	WRKY	WRKY10	PS2	Positive
LOC_Os01g39020	88	1	0.959704	HSF	HSF-type DNA-binding domain containing protein	PS1	Positive
LOC_Os02g43330	89	1	0.95924	HB	homeobox associated leucine zipper	PS2	unlabeled
LOC_Os02g46030	90	1	0.958777	MYB-related	MYB family transcription factor	PS1	Positive
LOC_Os11g03300	91	1	0.958314	NAC	NAC domain transcription factor	PS5	Positive
LOC_Os02g08540	92	1	0.957851	NA	expressed protein	PS2	unlabeled
LOC_Os05g27930	93	1	0.957388	AP2-EREBP	AP2 domain containing protein	PS10	Positive
LOC_Os04g49110	94	1	0.956925	GRAS	GRAS family transcription factor domain containing protein	PS1	unlabeled
LOC_Os06g35960	95	1	0.956461	HSF	HSF-type DNA-binding domain containing protein	PS2	unlabeled
LOC_Os02g32590	96	1	0.955998	HSF	HSF-type DNA-binding domain containing protein	PS1	unlabeled
LOC_Os01g21120	97	1	0.955535	AP2-EREBP	AP2 domain containing protein	PS1	unlabeled
LOC_Os02g13800	98	1	0.955072	HSF	HSF-type DNA-binding domain containing protein	PS1	unlabeled
LOC_Os02g43170	99	1	0.954609	Orphans	B-box zinc finger family protein	PS2	unlabeled
LOC_Os12g39400	100	1	0.954145	C2H2	ZOS12-09 - C2H2 zinc finger protein	PS2	Positive
LOC_Os05g45410	101	1	0.953682	HSF	HSF-type DNA-binding domain containing protein	PS1	unlabeled
LOC_Os04g51560	102	1	0.953219	WRKY	WRKY68	PS2	Positive
LOC_Os05g36990	103	1	0.952756	OFP	ATOFP18/OFP18	PS5	unlabeled
LOC_Os03g14850	104	1	0.952293	MADS	OsMADS72 - MADS-box family gene with M-alpha type-box	NA	unlabeled
LOC_Os02g55560	105	1	0.95183	DBP	Orphans	PS1	unlabeled
LOC_Os06g40150	106	1	0.951366	AP2-EREBP	AP2 domain containing protein	PS1	Positive
LOC_Os07g39470	107	1	0.950903	GRAS	gibberellin response modulator protein	PS1	unlabeled
LOC_Os05g41760	108	1	0.95044	AP2-EREBP	AP2 domain containing protein	PS2	unlabeled
LOC_Os02g52780	109	1	0.949977	bZIP	bZIP transcription factor	PS2	Positive
LOC_Os04g49450	110	1	0.949514	MYB-related	MYB family transcription factor	PS1	Positive
LOC_Os01g15900	111	1	0.94905	C2C2-Dof	expressed protein	PS3	unlabeled
LOC_Os03g58250	112	1	0.948587	bZIP	bZIP transcription factor domain containing protein	PS2	unlabeled
LOC_Os06g07030	113	1	0.948124	AP2-EREBP	AP2 domain containing protein	PS1	unlabeled
LOC_Os04g32480	114	1	0.947661	Tify	zinc-finger protein	PS6	unlabeled
LOC_Os01g48130	115	1	0.947198	NAC	no apical meristem protein	PS5	unlabeled
LOC_Os08g38210	116	1	0.946735	bHLH	transcription factor BIM2	PS2	unlabeled
LOC_Os09g24810	117	1	0.946271	zf-HD	ZF-HD protein dimerisation region containing protein	PS5	unlabeled
LOC_Os06g06900	118	1	0.945808	bHLH	helix-loop-helix DNA-binding domain containing protein	PS2	unlabeled
LOC_Os11g04600	119	1	0.945345	TRAF	BTBA5 - Bric-a-Brac,Tramtrack, Broad Complex BTB domain with Ankyrin repeat region	PS1	unlabeled
LOC_Os11g05480	120	1	0.944882	bZIP	transcription factor	PS2	unlabeled
LOC_Os05g48590	121	1	0.944419	AUX/IAA	OsIAA19 - Auxin-responsive Aux/IAA gene family member	PS5	unlabeled
LOC_Os02g19640	122	1	0.943956	NA	IQ calmodulin-binding motif family protein	PS1	unlabeled
LOC_Os05g48850	123	1	0.943492	NAC	no apical meristem protein	PS5	unlabeled
LOC_Os07g44090	124	1	0.943029	MYB	MYB-related	PS2	unlabeled
LOC_Os07g42510	125	1	0.942566	AP2-EREBP	AP2 domain containing protein	PS1	unlabeled
LOC_Os05g09020	126	1	0.942103	WRKY	WRKY67	PS2	unlabeled
LOC_Os01g53650	127	1	0.94164	C3H	zinc finger CCCH type family protein	PS2	unlabeled
LOC_Os11g03370	128	1	0.941176	NAC	no apical meristem protein	PS5	Positive
LOC_Os06g39590	129	1	0.940713	AUX/IAA	OsIAA23 - Auxin-responsive Aux/IAA gene family member	PS8	unlabeled
LOC_Os10g25170	130	1	0.94025	AP2-EREBP	AP2 domain containing protein	PS3	unlabeled
LOC_Os10g42130	131	1	0.939787	NAC	no apical meristem protein	PS5	unlabeled
LOC_Os03g03164	132	1	0.939324	HB	homeobox protein knotted-1	PS1	unlabeled
LOC_Os01g67090	133	1	0.938861	NA	IQ calmodulin-binding motif domain containing protein	PS5	unlabeled
LOC_Os09g23660	134	1	0.938397	Tify	ZIM motif family protein	NA	unlabeled
LOC_Os11g25560	135	1	0.937934	NA	BHLH transcription factor	PS1	unlabeled
LOC_Os03g63810	136	1	0.937471	WRKY	WRKY80	PS2	unlabeled
LOC_Os01g36460	137	1	0.937008	MYB	MYB family transcription factor	PS9	unlabeled
LOC_Os03g32220	138	1	0.936545	C2H2	ZOS3-11 - C2H2 zinc finger protein	PS2	Positive
LOC_Os05g10670	139	1	0.936082	C3H	zinc finger CCCH type family protein	PS2	Positive
LOC_Os03g55590	140	1	0.935618	G2-like	MYB family transcription factor	PS2	unlabeled
LOC_Os11g02070	141	1	0.935155	TRAF	BTB8 - Bric-a-Brac, Tramtrack, Broad Complex BTB domain	PS2	unlabeled
LOC_Os09g10840	142	1	0.934692	bZIP	transcription factor	PS5	unlabeled
LOC_Os12g03150	143	1	0.934229	MYB	myb-like DNA-binding domain containing protein	PS2	unlabeled
LOC_Os02g36924	144	1	0.933766	MADS	OsMADS27 - MADS-box family gene with MIKCc type-box	PS1	unlabeled
LOC_Os08g05520	145	1	0.933302	MYB	myb-like DNA-binding domain containing protein	PS2	Positive
LOC_Os01g18240	146	1	0.932839	MYB	MYB family transcription factor	PS2	unlabeled
LOC_Os08g02300	147	1	0.932376	NAC	no apical meristem protein	PS5	unlabeled
LOC_Os01g67480	148	1	0.931913	bHLH	helix-loop-helix DNA-binding domain containing protein	PS3	unlabeled
LOC_Os08g44830	149	1	0.93145	C2H2	ZOS8-14 - C2H2 zinc finger protein	PS1	unlabeled
LOC_Os02g57490	150	1	0.930987	LOB	DUF260 domain containing protein	PS5	unlabeled
LOC_Os08g33940	151	1	0.930523	MYB	MYB family transcription factor	PS2	unlabeled
LOC_Os01g43550	152	1	0.93006	WRKY	WRKY12	PS2	unlabeled
LOC_Os07g38090	153	1	0.929597	C3H	zinc finger family protein	PS1	unlabeled
LOC_Os06g45140	154	1	0.929134	bZIP	bZIP transcription factor domain containing protein	PS2	Positive
LOC_Os07g48450	155	1	0.928671	NAC	no apical meristem protein	PS5	unlabeled
LOC_Os09g33580	156	1	0.928208	bHLH	BEE 1	PS1	unlabeled
LOC_Os04g51320	157	1	0.927744	Trihelix	transcription factor TF2	PS5	unlabeled
LOC_Os01g09080	158	1	0.927281	WRKY	WRKY107	PS2	unlabeled
LOC_Os05g04820	159	1	0.926818	MYB	MYB family transcription factor	PS2	unlabeled
LOC_Os08g39980	160	1	0.926355	MYB-related	DNA-binding bromodomain-containing protein	PS2	unlabeled
LOC_Os03g02240	161	1	0.925892	Trihelix	AT-GTL1	PS8	unlabeled
LOC_Os12g38400	162	1	0.925428	MYB	MYB family transcription factor	PS2	unlabeled
LOC_Os07g39220	163	1	0.924965	BES1	BES1/BZR1 homolog protein	PS5	unlabeled
LOC_Os08g06140	164	1	0.924502	NAC	no apical meristem protein	PS5	Positive
LOC_Os01g63980	165	1	0.924039	C2H2	ZOS1-17 - C2H2 zinc finger protein	PS2	unlabeled
LOC_Os11g32100	166	1	0.923576	bHLH	inducer of CBF expression 1	PS2	unlabeled
LOC_Os09g29930	167	1	0.923113	bHLH	transcription factor BIM2	PS2	unlabeled
LOC_Os03g05760	168	1	0.922649	E2F-DP	transcription factor Dp	PS2	unlabeled
LOC_Os11g47870	169	1	0.922186	GRAS	GRAS family transcription factor domain containing protein	PS1	unlabeled
LOC_Os05g10620	170	1	0.921723	NAC	no apical meristem protein	PS5	unlabeled
LOC_Os09g26170	171	1	0.92126	MYB	MYB family transcription factor	PS2	unlabeled
LOC_Os09g29820	172	1	0.920797	bZIP	bZIP transcription factor domain containing protein	PS2	unlabeled
LOC_Os03g08470	173	1	0.920333	AP2-EREBP	AP2 domain containing protein	PS1	Positive
LOC_Os10g41200	174	1	0.91987	MYB-related	MYB family transcription factor	PS2	unlabeled
LOC_Os01g53040	175	1	0.919407	WRKY	WRKY14	PS2	unlabeled
LOC_Os07g06620	176	1	0.918944	C2C2-YABBY	YABBY domain containing protein	PS2	unlabeled
LOC_Os05g04360	177	1	0.918481	DBP	protein phosphatase 2C	PS1	unlabeled
LOC_Os03g56090	178	1	0.918018	MYB	MYB family transcription factor	PS2	unlabeled
LOC_Os05g48010	179	1	0.917554	MYB	MYB family transcription factor	PS2	unlabeled
LOC_Os03g42630	180	1	0.917091	NAC	No apical meristem protein	PS5	unlabeled
LOC_Os07g01180	181	1	0.916628	C2H2	ZOS7-01 - C2H2 zinc finger protein	PS5	unlabeled
LOC_Os08g44620	182	1	0.916165	PLATZ	zinc-binding protein	PS2	unlabeled
LOC_Os03g19370	183	1	0.915702	bZIP	CPuORF4 - conserved peptide uORF-containing transcript	PS13	unlabeled
LOC_Os01g66590	184	1	0.915239	LOB	DUF260 domain containing protein	PS5	unlabeled
LOC_Os01g65370	185	1	0.914775	MYB	MYB family transcription factor	PS2	unlabeled
LOC_Os04g50920	186	1	0.914312	WRKY	WRKY37	PS2	unlabeled
LOC_Os05g51160	187	1	0.913849	MYB-related	Myb transcription factor	PS2	unlabeled
LOC_Os09g32040	188	1	0.913386	NAC	no apical meristem protein	PS5	Positive
LOC_Os11g06130	189	1	0.912923	PHD	PHD-finger family protein	PS5	unlabeled
LOC_Os04g41229	190	1	0.912459	bHLH	helix-loop-helix DNA-binding domain containing protein	PS5	unlabeled
LOC_Os10g42430	191	1	0.911996	bHLH	transcription factor MYC7E	PS2	unlabeled
LOC_Os02g54520	192	1	0.911533	MYB	MYB family transcription factor	PS1	unlabeled
LOC_Os03g55220	193	1	0.91107	bHLH	bHelix-loop-helix transcription factor	PS5	unlabeled
LOC_Os05g34730	194	1	0.910607	AP2-EREBP	ethylene-responsive transcription factor ERF020	PS3	unlabeled
LOC_Os03g22170	195	1	0.910144	AP2-EREBP	AP2 domain containing protein	PS1	unlabeled
LOC_Os01g68020	196	1	0.90968	NA	BTBZ2 - Bric-a-Brac, Tramtrack, and Broad Complex BTB domain with TAZ zinc finger and Calmodulin-binding domains	PS2	unlabeled
LOC_Os02g42380	197	1	0.909217	TCP	TCP family transcription factor	PS5	unlabeled
LOC_Os01g41900	198	1	0.908754	MYB-related	Myb transcription factor	PS1	unlabeled
LOC_Os01g60490	199	1	0.908291	WRKY	WRKY22	PS2	Positive
LOC_Os02g47060	200	1	0.907828	WRKY	WRKY66	PS2	unlabeled
LOC_Os01g60810	201	1	0.907365	OFP	DUF623 domain containing protein	PS5	Positive
LOC_Os05g02420	202	1	0.906901	MYB-related	expressed protein	PS2	unlabeled
LOC_Os09g31390	203	1	0.906438	bZIP	transcription factor	PS2	unlabeled
LOC_Os10g39540	204	1	0.905975	DBP	Orphans	PS1	unlabeled
LOC_Os02g09480	205	1	0.905512	MYB	myb-like DNA-binding domain containing protein	PS2	unlabeled
LOC_Os01g74410	206	1	0.905049	MYB	MYB-related	PS2	Positive
LOC_Os05g35170	207	1	0.904585	NAC	no apical meristem protein	PS5	unlabeled
LOC_Os01g11910	208	1	0.904122	bHLH	basic helix-loop-helix	PS2	unlabeled
LOC_Os10g38880	209	1	0.903659	OFP	DUF623 domain containing protein	PS5	unlabeled
LOC_Os07g39320	210	1	0.903196	HB	homeobox domain containing protein	PS1	unlabeled
LOC_Os06g30090	211	1	0.902733	bHLH	helix-loop-helix DNA-binding domain containing protein	PS3	unlabeled
LOC_Os09g28354	212	1	0.90227	HSF	CPuORF39 - conserved peptide uORF-containing transcript	PS1	unlabeled
LOC_Os03g46440	213	1	0.901806	TRAF	BTBA4 - Bric-a-Brac,Tramtrack, Broad Complex BTB domain with Ankyrin repeat region	PS1	unlabeled
LOC_Os01g64700	214	1	0.901343	TUB	OsFBT3 - F-box and tubby domain containing protein	PS2	unlabeled
LOC_Os01g14870	215	1	0.90088	C3H	zinc finger matrin-type protein 5	PS2	unlabeled
LOC_Os04g50770	216	1	0.900417	MYB	MYB family transcription factor	PS2	unlabeled
LOC_Os01g10610	217	2	0.899954	BES1	BES1/BZR1 homolog protein	PS5	unlabeled
LOC_Os01g04800	218	2	0.899491	AP2-EREBP	B3 DNA binding domain containing protein	PS1	unlabeled
LOC_Os11g47630	219	2	0.899027	C2H2	ZOS11-10 - C2H2 zinc finger protein	PS2	unlabeled
LOC_Os08g42470	220	2	0.898564	bHLH	BEE 1	PS1	unlabeled
LOC_Os01g51840	221	2	0.898101	NA	IQ calmodulin-binding motif family protein	PS2	unlabeled
LOC_Os09g38570	222	2	0.897638	Trihelix	transcription factor like protein	PS5	unlabeled
LOC_Os05g20930	223	2	0.897175	C2H2	ZOS5-07 - C2H2 zinc finger protein	PS5	unlabeled
LOC_Os04g44670	224	2	0.896711	AP2-EREBP	AP2 domain containing protein	PS1	unlabeled
LOC_Os01g43650	225	2	0.896248	WRKY	WRKY11	PS2	Positive
LOC_Os01g49160	226	2	0.895785	MYB	MYB family transcription factor	PS2	unlabeled
LOC_Os11g45740	227	2	0.895322	MYB	MYB family transcription factor	PS2	unlabeled
LOC_Os11g08210	228	2	0.894859	NAC	no apical meristem protein	PS5	Positive
LOC_Os12g06520	229	2	0.894396	bZIP	bZIP transcription factor domain containing protein	PS2	unlabeled
LOC_Os04g51190	230	2	0.893932	GRF	growth-regulating factor	PS3	unlabeled
LOC_Os12g06150	231	2	0.893469	OFP	DUF623 domain containing protein	PS5	Negative
LOC_Os04g02510	232	2	0.893006	C2H2	ZOS4-01 - C2H2 zinc finger protein	PS2	unlabeled
LOC_Os03g64260	233	2	0.892543	AP2-EREBP	AP2 domain containing protein	PS1	unlabeled
LOC_Os12g03050	234	2	0.89208	NAC	no apical meristem protein	PS5	unlabeled
LOC_Os10g33760	235	2	0.891616	NAC	No apical meristem protein	PS5	unlabeled
LOC_Os12g07640	236	2	0.891153	MYB	MYB family transcription factor	PS7	Positive
LOC_Os01g09990	237	2	0.89069	bHLH	helix-loop-helix DNA-binding domain containing protein	PS2	unlabeled
LOC_Os03g21060	238	2	0.890227	NAC	No apical meristem protein	PS5	Positive
LOC_Os08g38220	239	2	0.889764	C2C2-Dof	dof zinc finger domain containing protein	PS3	unlabeled
LOC_Os05g36190	240	2	0.889301	TUB	OsFBT7 - F-box and tubby domain containing protein	PS2	unlabeled
LOC_Os01g64730	241	2	0.888837	bZIP	bZIP transcription factor domain containing protein	PS2	Positive
LOC_Os10g23090	242	2	0.888374	HB	homeobox associated leucine zipper	PS1	unlabeled
LOC_Os10g41230	243	2	0.887911	HB	homeobox associated leucine zipper	PS2	unlabeled
LOC_Os06g04090	244	2	0.887448	NAC	no apical meristem protein	PS5	unlabeled
LOC_Os12g06010	245	2	0.886985	NA	retrotransposon protein	PS8	unlabeled
LOC_Os03g43840	246	2	0.886522	NA	LSD1 zinc finger domain containing protein	PS2	unlabeled
LOC_Os02g46560	247	2	0.886058	bHLH	helix-loop-helix DNA-binding protein	PS2	unlabeled
LOC_Os03g20310	248	2	0.885595	NA	transcription factor HBP-1b	PS2	unlabeled
LOC_Os03g58350	249	2	0.885132	AUX/IAA	OsIAA14 - Auxin-responsive Aux/IAA gene family member	PS5	unlabeled
LOC_Os12g29330	250	2	0.884669	NAC	no apical meristem protein	PS5	Positive
LOC_Os03g27080	251	2	0.884206	NA	calmodulin-binding transcription activator 2	PS2	unlabeled
LOC_Os04g45810	252	2	0.883742	HB	homeobox associated leucine zipper	PS2	Positive
LOC_Os01g53880	253	2	0.883279	AUX/IAA	OsIAA6 - Auxin-responsive Aux/IAA gene family member	PS5	Positive
LOC_Os02g45200	254	2	0.882816	C2C2-Dof	dof zinc finger domain containing protein	PS3	Negative
LOC_Os03g05500	255	2	0.882353	LOB	DUF260 domain containing protein	PS5	unlabeled
LOC_Os05g49420	256	2	0.88189	bZIP	transcription factor	PS1	unlabeled
LOC_Os09g25070	257	2	0.881427	WRKY	WRKY62	PS2	Positive
LOC_Os10g35300	258	2	0.880963	C2C2-Dof	dof zinc finger domain containing protein	PS3	unlabeled
LOC_Os01g72020	259	2	0.8805	TRAF	BTBA3 - Bric-a-Brac,Tramtrack, Broad Complex BTB domain with Ankyrin repeat region	PS1	unlabeled
LOC_Os10g33960	260	2	0.880037	HB	START domain containing protein	PS1	unlabeled
LOC_Os02g56600	261	2	0.879574	NAC	no apical meristem protein	PS5	unlabeled
LOC_Os03g08490	262	2	0.879111	AP2-EREBP	AP2 domain containing protein	PS10	unlabeled
LOC_Os05g37060	263	2	0.878648	MYB	MYB family transcription factor	PS1	Positive
LOC_Os06g45890	264	2	0.878184	G2-like	MYB family transcription factor	PS2	unlabeled
LOC_Os06g44750	265	2	0.877721	AP2-EREBP	AP2 domain containing protein	PS1	Negative
LOC_Os04g55520	266	2	0.877258	AP2-EREBP	AP2 domain containing protein	PS1	unlabeled
LOC_Os10g42850	267	2	0.876795	WRKY	WRKY2	PS13	Positive
LOC_Os08g03610	268	2	0.876332	NA	LSD1 zinc finger domain containing protein	PS2	unlabeled
LOC_Os01g64020	269	2	0.875868	bZIP	transcription factor	PS2	unlabeled
LOC_Os03g10210	270	2	0.875405	HB	homeobox domain containing protein	PS2	unlabeled
LOC_Os05g07010	271	2	0.874942	MYB-related	myb-like DNA-binding domain containing protein	PS1	unlabeled
LOC_Os01g04750	272	2	0.874479	AP2-EREBP	B3 DNA binding domain containing protein	PS1	unlabeled
LOC_Os01g62660	273	2	0.874016	G2-like	MYB family transcription factor	PS2	unlabeled
LOC_Os09g32260	274	2	0.873553	NAC	no apical meristem protein	PS5	unlabeled
LOC_Os07g47790	275	2	0.873089	AP2-EREBP	AP2 domain containing protein	PS1	unlabeled
LOC_Os07g48550	276	2	0.872626	NAC	no apical meristem protein	PS5	unlabeled
LOC_Os09g36160	277	2	0.872163	SRS	LRP1	PS5	unlabeled
LOC_Os04g50680	278	2	0.8717	MYB	MYB family transcription factor	PS2	unlabeled
LOC_Os06g44410	279	2	0.871237	Orphans	histidine kinase	PS1	Negative
LOC_Os02g15340	280	2	0.870774	NAC	no apical meristem protein	PS5	unlabeled
LOC_Os04g32620	281	2	0.87031	AP2-EREBP	ethylene-responsive transcription factor ERF114	PS1	Positive
LOC_Os04g55970	282	2	0.869847	AP2-EREBP	AP2-like ethylene-responsive transcription factor AINTEGUMENTA	PS1	unlabeled
LOC_Os02g56140	283	2	0.869384	bHLH	helix-loop-helix DNA-binding domain containing protein	PS2	unlabeled
LOC_Os04g43560	284	2	0.868921	NAC	no apical meristem protein	PS5	unlabeled
LOC_Os10g26620	285	2	0.868458	C2C2-Dof	dof zinc finger domain containing protein	PS3	unlabeled
LOC_Os05g03884	286	2	0.867994	HB	homeobox protein knotted-1-like 6	PS1	unlabeled
LOC_Os06g07040	287	2	0.867531	AUX/IAA	OsIAA20 - Auxin-responsive Aux/IAA gene family member	PS5	unlabeled
LOC_Os12g42610	288	2	0.867068	C2C2-YABBY	YABBY domain containing protein	PS1	unlabeled
LOC_Os03g49170	289	2	0.866605	C3H	zinc finger family protein	PS1	Negative
LOC_Os02g42850	290	2	0.866142	MYB	MYB-related	PS5	unlabeled
LOC_Os02g13710	291	2	0.865679	AP2-EREBP	ethylene-responsive transcription factor TINY	PS10	unlabeled
LOC_Os02g32140	292	2	0.865215	AP2-EREBP	AP2 domain containing protein	PS13	unlabeled
LOC_Os02g04640	293	2	0.864752	G2-like	Myb-like DNA-binding domain containing protein	PS2	unlabeled
LOC_Os12g42430	294	2	0.864289	NA	IQ calmodulin-binding motif domain containing protein	PS2	unlabeled
LOC_Os11g45850	295	2	0.863826	WRKY	WRKY61	PS2	Positive
LOC_Os01g53260	296	2	0.863363	WRKY	WRKY23	PS2	unlabeled
LOC_Os09g31140	297	2	0.862899	C2H2	ZOS9-16 - C2H2 zinc finger protein	PS5	Negative
LOC_Os03g04310	298	2	0.862436	bHLH	BHLH transcription factor	PS3	unlabeled
LOC_Os08g33590	299	2	0.861973	bHLH	basic helix-loop-helix	PS2	unlabeled
LOC_Os07g48870	300	2	0.86151	MYB	MYB family transcription factor	PS2	unlabeled
LOC_Os05g08970	301	2	0.861047	HMG	SSRP1-like FACT complex subunit	PS1	unlabeled
LOC_Os03g06350	302	2	0.860584	OFP	DUF623 domain containing protein	PS5	unlabeled
LOC_Os01g12690	303	2	0.86012	OFP	plant-specific domain TIGR01568 family protein	PS5	unlabeled
LOC_Os04g46400	304	2	0.859657	AP2-EREBP	AP2 domain containing protein	PS1	unlabeled
LOC_Os02g16540	305	2	0.859194	WRKY	WRKY39	PS2	unlabeled
LOC_Os03g20550	306	2	0.858731	WRKY	WRKY55	PS2	unlabeled
LOC_Os03g02160	307	2	0.858268	C3H	zinc finger C-x8-C-x5-C-x3-H type family protein	PS1	unlabeled
LOC_Os07g22730	308	2	0.857805	AP2-EREBP	AP2 domain containing protein	PS13	unlabeled
LOC_Os02g49160	309	2	0.857341	AUX/IAA	OsIAA8 - Auxin-responsive Aux/IAA gene family member	PS5	unlabeled
LOC_Os07g04560	310	2	0.856878	NAC	no apical meristem protein	NA	unlabeled
LOC_Os04g53990	311	2	0.856415	NA	ethylene-responsive protein related	PS5	unlabeled
LOC_Os06g14060	312	2	0.855952	TRAF	MBTB10 - Bric-a-Brac, Tramtrack, Broad Complex BTB domain with Meprin and TRAF Homology MATH domain	PS1	unlabeled
LOC_Os03g22540	313	2	0.855489	Jumonji	jmjC domain containing protein	PS2	Negative
LOC_Os03g43410	314	2	0.855025	AUX/IAA	OsIAA12 - Auxin-responsive Aux/IAA gene family member	PS5	unlabeled
LOC_Os09g13940	315	2	0.854562	AP2-EREBP	AP2 domain containing protein	PS1	Positive
LOC_Os12g05680	316	2	0.854099	bZIP	transcription factor	PS5	unlabeled
LOC_Os12g43790	317	2	0.853636	bZIP	bZIP transcription factor domain containing protein	PS2	unlabeled
LOC_Os01g57110	318	2	0.853173	SNF2	SNF2 family N-terminal domain containing protein	PS1	Positive
LOC_Os02g43820	319	2	0.85271	AP2-EREBP	AP2 domain containing protein	PS10	unlabeled
LOC_Os11g01480	320	2	0.852246	G2-like	MYB family transcription factor	PS2	unlabeled
LOC_Os03g17150	321	2	0.851783	NA	ZOS3-09 - C2H2 zinc finger protein	PS2	unlabeled
LOC_Os06g46270	322	2	0.85132	NAC	no apical meristem protein	PS5	Positive
LOC_Os01g51140	323	2	0.850857	bHLH	helix-loop-helix DNA-binding domain containing protein	PS3	unlabeled
LOC_Os02g39140	324	2	0.850394	bHLH	helix-loop-helix DNA-binding domain containing protein	PS5	unlabeled
LOC_Os02g43970	325	2	0.849931	AP2-EREBP	AP2 domain containing protein	PS2	Positive
LOC_Os06g51070	326	2	0.849467	NAC	no apical meristem protein	PS5	Positive
LOC_Os12g37690	327	2	0.849004	MYB	MYB family transcription factor	PS2	unlabeled
LOC_Os08g43160	328	2	0.848541	TCP	TCP family transcription factor	PS5	unlabeled
LOC_Os03g41330	329	2	0.848078	LOB	DUF260 domain containing protein	PS5	unlabeled
LOC_Os07g40000	330	2	0.847615	LOB	DUF260 domain containing protein	PS5	unlabeled
LOC_Os01g50720	331	2	0.847151	MYB	MYB family transcription factor	PS2	unlabeled
LOC_Os02g01380	332	2	0.846688	Trihelix	expressed protein	PS2	unlabeled
LOC_Os10g21560	333	2	0.846225	NAC	no apical meristem protein	PS5	unlabeled
LOC_Os06g08400	334	2	0.845762	Orphans	LIM domain-containing protein	PS1	unlabeled
LOC_Os02g45620	335	2	0.845299	OFP	DUF623 domain containing protein	PS5	unlabeled
LOC_Os09g36250	336	2	0.844836	MYB	MYB family transcription factor	PS2	unlabeled
LOC_Os02g36890	337	2	0.844372	MYB	MYB family transcription factor	PS5	unlabeled
LOC_Os08g36790	338	2	0.843909	bZIP	bZIP transcription factor	PS8	unlabeled
LOC_Os02g56120	339	2	0.843446	AUX/IAA	OsIAA9 - Auxin-responsive Aux/IAA gene family member	PS5	unlabeled
LOC_Os08g04840	340	2	0.842983	MYB-related	MYB family transcription factor	PS2	unlabeled
LOC_Os07g12510	341	2	0.84252	AP2-EREBP	AP2 domain containing protein	PS1	unlabeled
LOC_Os06g41100	342	2	0.842057	bZIP	transcription factor	PS2	unlabeled
LOC_Os01g07120	343	2	0.841593	AP2-EREBP	AP2 domain containing protein	PS1	Positive
LOC_Os08g33660	344	2	0.84113	MYB	MYB family transcription factor	PS2	unlabeled
LOC_Os09g23620	345	2	0.840667	MYB	MYB family transcription factor	PS2	unlabeled
LOC_Os05g09480	346	2	0.840204	AUX/IAA	OsIAA16 - Auxin-responsive Aux/IAA gene family member	PS10	unlabeled
LOC_Os03g58010	347	2	0.839741	GNAT	acetyltransferase, GNAT family	PS1	unlabeled
LOC_Os02g40070	348	2	0.839277	AP2-EREBP	AP2-like ethylene-responsive transcription factor PLETHORA 2	PS1	Negative
LOC_Os03g07510	349	2	0.838814	NA	expressed protein	PS5	unlabeled
LOC_Os07g39820	350	2	0.838351	GRAS	SHR	PS1	unlabeled
LOC_Os05g41450	351	2	0.837888	CCAAT	histone-like transcription factor and archaeal histone	PS2	unlabeled
LOC_Os01g69920	352	2	0.837425	Orphans	histidine kinase	PS1	Positive
LOC_Os01g53220	353	2	0.836962	HSF	HSF-type DNA-binding domain containing protein	PS1	unlabeled
LOC_Os03g44710	354	2	0.836498	C2C2-YABBY	YABBY domain containing protein	PS1	unlabeled
LOC_Os11g03420	355	2	0.836035	zf-HD	ZF-HD protein dimerisation region containing protein	PS5	unlabeled
LOC_Os05g36160	356	2	0.835572	bZIP	G-box-binding factor 4	PS2	unlabeled
LOC_Os09g31438	357	2	0.835109	SBP	OsSPL17 - SBP-box gene family member	PS3	Negative
LOC_Os05g03190	358	2	0.834646	NA	IQ calmodulin-binding motif domain containing protein	PS5	unlabeled
LOC_Os09g29960	359	2	0.834182	C2C2-Dof	dof zinc finger domain containing protein	PS3	unlabeled
LOC_Os05g34050	360	2	0.833719	bZIP	bZIP transcription factor domain containing protein	PS2	unlabeled
LOC_Os02g34970	361	2	0.833256	NAC	no apical meristem protein	PS5	unlabeled
LOC_Os06g09370	362	2	0.832793	bHLH	PTF1	PS2	unlabeled
LOC_Os01g09450	363	2	0.83233	AUX/IAA	OsIAA2 - Auxin-responsive Aux/IAA gene family member	PS5	unlabeled
LOC_Os04g45330	364	2	0.831867	C2C2-YABBY	YABBY domain containing protein	PS1	unlabeled
LOC_Os12g41680	365	2	0.831403	NAC	No apical meristem protein	PS5	Positive
LOC_Os11g47460	366	2	0.83094	MYB	MYB-related	PS2	unlabeled
LOC_Os04g47990	367	2	0.830477	C2C2-Dof	dof zinc finger domain containing protein	PS3	unlabeled
LOC_Os01g09640	368	2	0.830014	MYB-related	Myb transcription factor	PS2	unlabeled
LOC_Os03g08460	369	2	0.829551	AP2-EREBP	AP2 domain containing protein	PS1	Positive
LOC_Os03g07450	370	2	0.829088	HB	homeobox associated leucine zipper	PS8	unlabeled
LOC_Os02g04340	371	2	0.828624	NA	NIN-like protein 2	PS2	unlabeled
LOC_Os10g40660	372	2	0.828161	NA	ZOS10-07 - C2H2 zinc finger protein	PS5	unlabeled
LOC_Os01g06640	373	2	0.827698	bHLH	basic helix-loop-helix	PS5	Positive
LOC_Os08g08120	374	2	0.827235	Orphans	B-box zinc finger family protein	PS3	unlabeled
LOC_Os05g34450	375	2	0.826772	LOB	DUF260 domain containing protein	PS5	unlabeled
LOC_Os01g16810	376	2	0.826308	MYB	MYB family transcription factor	PS2	unlabeled
LOC_Os01g55340	377	2	0.825845	C2C2-Dof	dof zinc finger domain containing protein	PS3	unlabeled
LOC_Os01g62920	378	2	0.825382	HB	homeodomain protein	PS1	unlabeled
LOC_Os07g03770	379	2	0.824919	HB	Homeobox domain containing protein	PS1	unlabeled
LOC_Os04g44440	380	2	0.824456	TCP	TCP family transcription factor	PS5	Positive
LOC_Os01g07480	381	2	0.823993	LOB	DUF260 domain containing protein	PS5	unlabeled
LOC_Os04g54474	382	2	0.823529	bZIP	transcription factor	PS2	unlabeled
LOC_Os01g57650	383	2	0.823066	C2H2	ZOS1-12 - C2H2 zinc finger protein	PS2	unlabeled
LOC_Os12g38490	384	2	0.822603	GRAS	SCARECROW	PS1	unlabeled
LOC_Os03g49990	385	2	0.82214	GRAS	GRAS family transcription factor domain containing protein	PS1	unlabeled
LOC_Os12g01490	386	2	0.821677	G2-like	MYB family transcription factor	PS2	unlabeled
LOC_Os02g45420	387	2	0.821214	AP2-EREBP	AP2 domain containing protein	PS1	unlabeled
LOC_Os01g46970	388	2	0.82075	bZIP	transcription factor	PS1	unlabeled
LOC_Os04g45750	389	2	0.820287	Trihelix	expressed protein	PS2	unlabeled
LOC_Os08g42550	390	2	0.819824	AP2-EREBP	AP2 domain containing protein	PS5	Positive
LOC_Os06g40960	391	2	0.819361	C2H2	ZOS6-05 - C2H2 zinc finger protein	PS2	unlabeled
LOC_Os02g03580	392	2	0.818898	bZIP	transcription factor	PS2	unlabeled
LOC_Os04g57610	393	2	0.818434	ARF	auxin response factor	PS2	unlabeled
LOC_Os06g45840	394	2	0.817971	MYB-related	MYB transcription factor	PS2	Positive
LOC_Os01g11550	395	2	0.817508	TCP	TCP family transcription factor	PS5	unlabeled
LOC_Os03g58160	396	2	0.817045	HSF	heat stress transcription factor	PS1	unlabeled
LOC_Os03g15440	397	2	0.816582	bHLH	basic helix-loop-helix	PS2	Negative
LOC_Os01g51690	398	2	0.816119	WRKY	WRKY26	PS2	Positive
LOC_Os04g48160	399	2	0.815655	NA	IQ calmodulin-binding motif family protein	PS1	unlabeled
LOC_Os08g41320	400	2	0.815192	bHLH	BHLH transcription factor	PS1	unlabeled
LOC_Os01g72490	401	2	0.814729	SRS	LRP1	PS5	unlabeled
LOC_Os06g51450	402	2	0.814266	PHD	PHD-finger domain containing protein	PS1	unlabeled
LOC_Os06g07820	403	2	0.813803	BSD	BSD domain containing protein	PS2	unlabeled
LOC_Os11g06170	404	2	0.81334	bZIP	bZIP transcriptional activator RSG	PS2	unlabeled
LOC_Os05g49620	405	2	0.812876	WRKY	WRKY19	PS2	Positive
LOC_Os04g53720	406	2	0.812413	SNF2	SNF2 family N-terminal domain containing protein	PS1	unlabeled
LOC_Os03g20910	407	2	0.81195	HB	homeobox domain containing protein	PS2	Positive
LOC_Os01g09590	408	2	0.811487	MYB	myb-like DNA-binding domain containing protein	PS2	unlabeled
LOC_Os05g33810	409	2	0.811024	SBP	OsSPL9 - SBP-box gene family member	PS3	Negative
LOC_Os06g14190	410	2	0.81056	NA	NF-X1-type zinc finger protein	PS2	unlabeled
LOC_Os01g13030	411	2	0.810097	AUX/IAA	OsIAA3 - Auxin-responsive Aux/IAA gene family member	PS5	unlabeled
LOC_Os02g36360	412	2	0.809634	C2H2	ZOS2-11 - C2H2 zinc finger protein	PS2	unlabeled
LOC_Os02g09070	413	2	0.809171	PLATZ	zinc-binding protein	PS2	Negative
LOC_Os04g46860	414	2	0.808708	GRAS	scarecrow	PS5	unlabeled
LOC_Os02g44370	415	2	0.808245	GRAS	scarecrow	PS5	unlabeled
LOC_Os10g23050	416	2	0.807781	bHLH	helix-loop-helix DNA-binding protein	PS2	unlabeled
LOC_Os10g42490	417	2	0.807318	HB	homeobox and START domains containing protein	PS2	Negative
LOC_Os04g48830	418	2	0.806855	OFP	DUF623 domain containing protein	PS5	unlabeled
LOC_Os04g34970	419	2	0.806392	AP2-EREBP	AP2 domain containing protein	PS1	unlabeled
LOC_Os07g48560	420	2	0.805929	HB	homeobox domain containing protein	PS2	Positive
LOC_Os01g65900	421	2	0.805465	GRAS	chitin-inducible gibberellin-responsive protein	PS1	unlabeled
LOC_Os01g09550	422	2	0.805002	NAC	no apical meristem protein	PS5	Positive
LOC_Os08g15020	423	2	0.804539	MYB	MYB family transcription factor	PS2	unlabeled
LOC_Os05g47650	424	2	0.804076	AP2-EREBP	B3 DNA binding domain containing protein	PS1	unlabeled
LOC_Os06g14670	425	2	0.803613	MYB	ODORANT1	PS2	unlabeled
LOC_Os05g50700	426	2	0.80315	WRKY	WRKY111	NA	unlabeled
LOC_Os01g53160	427	2	0.802686	OFP	DUF623 domain containing protein	PS5	unlabeled
LOC_Os06g22870	428	2	0.802223	AUX/IAA	OsIAA21 - Auxin-responsive Aux/IAA gene family member	PS5	unlabeled
LOC_Os03g08754	429	2	0.80176	MADS	OsMADS47 - MADS-box family gene with MIKCc type-box	PS1	unlabeled
LOC_Os01g38610	430	2	0.801297	bHLH	helix-loop-helix DNA-binding domain containing protein	PS3	unlabeled
LOC_Os12g32250	431	2	0.800834	WRKY	WRKY96	PS2	Positive
LOC_Os01g10504	432	2	0.800371	MADS	OsMADS3 - MADS-box family gene with MIKCc type-box	PS1	Positive
LOC_Os09g21180	433	3	0.799907	HB	homeobox associated leucine zipper	PS2	unlabeled
LOC_Os03g17810	434	3	0.799444	LOB	DUF260 domain containing protein	PS5	unlabeled
LOC_Os05g44810	435	3	0.798981	AUX/IAA	OsIAA18 - Auxin-responsive Aux/IAA gene family member	PS5	unlabeled
LOC_Os04g50120	436	3	0.798518	PLATZ	zinc-binding protein	PS2	unlabeled
LOC_Os07g42370	437	3	0.798055	Tify	zinc-finger protein	PS5	unlabeled
LOC_Os04g58020	438	3	0.797591	MYB-related	MYB Al protein	PS1	unlabeled
LOC_Os01g12440	439	3	0.797128	AP2-EREBP	AP2 domain containing protein	PS1	unlabeled
LOC_Os08g43550	440	3	0.796665	MYB	MYB family transcription factor	NA	unlabeled
LOC_Os11g38870	441	3	0.796202	bHLH	helix-loop-helix DNA-binding domain containing protein	PS10	unlabeled
LOC_Os02g29550	442	3	0.795739	AP2-EREBP	AP2 domain containing protein	PS1	unlabeled
LOC_Os08g01290	443	3	0.795276	TUB	OsFBT12 - F-box and tubby domain containing protein	PS2	unlabeled
LOC_Os12g32620	444	3	0.794812	LIM	OsWLIM1 - LIM domain protein actin-binding protein and transcription factor	PS2	unlabeled
LOC_Os08g15050	445	3	0.794349	C2C2-CO-like	CCT/B-box zinc finger protein	PS2	unlabeled
LOC_Os06g01480	446	3	0.793886	NAC	NAC domain containing protein	PS5	Negative
LOC_Os02g42950	447	3	0.793423	C2C2-YABBY	YABBY domain containing protein	PS1	unlabeled
LOC_Os09g01960	448	3	0.79296	MYB	MYB family transcription factor	PS2	unlabeled
LOC_Os03g51330	449	3	0.792497	GRAS	GRAS family transcription factor domain containing protein	PS1	unlabeled
LOC_Os12g43950	450	3	0.792033	HB	homeobox domain containing protein	PS1	Negative
LOC_Os05g11414	451	3	0.79157	MADS	OsMADS58 - MADS-box family gene with MIKCc type-box	PS1	unlabeled
LOC_Os02g49986	452	3	0.791107	MYB	MYB family transcription factor	PS2	unlabeled
LOC_Os01g62130	453	3	0.790644	NA	ZOS1-14 - C2H2 zinc finger protein	PS5	unlabeled
LOC_Os03g52450	454	3	0.790181	C2C2-GATA	GATA transcription factor 25	PS1	Positive
LOC_Os02g40530	455	3	0.789717	MYB	MYB family transcription factor	PS2	unlabeled
LOC_Os07g37210	456	3	0.789254	MYB	MYB family transcription factor	PS2	unlabeled
LOC_Os05g14180	457	3	0.788791	AUX/IAA	OsIAA17 - Auxin-responsive Aux/IAA gene family member	PS5	unlabeled
LOC_Os01g15350	458	3	0.788328	C3H	zinc finger C-x8-C-x5-C-x3-H type family protein	PS2	unlabeled
LOC_Os05g48870	459	3	0.787865	ARF	auxin response factor 15	PS2	unlabeled
LOC_Os01g09620	460	3	0.787402	C3H	zinc finger/CCCH transcription factor	PS2	unlabeled
LOC_Os01g46700	461	3	0.786938	SET	SET domain containing protein	PS3	Negative
LOC_Os02g47280	462	3	0.786475	GRF	growth-regulating factor	PS10	unlabeled
LOC_Os05g38820	463	3	0.786012	CCAAT	histone-like transcription factor and archaeal histone	PS2	unlabeled
LOC_Os02g47810	464	3	0.785549	C2C2-Dof	dof zinc finger domain containing protein	PS3	unlabeled
LOC_Os05g42130	465	3	0.785086	GRAS	MONOCULM 1	PS1	unlabeled
LOC_Os03g22770	466	3	0.784623	C2C2-CO-like	Orphans	PS1	unlabeled
LOC_Os04g40630	467	3	0.784159	TRAF	BTBZ4 - Bric-a-Brac, Tramtrack, Broad Complex BTB domain with TAZ zinc finger and Calmodulin-binding domains	PS2	unlabeled
LOC_Os08g44190	468	3	0.783696	C2H2	ZOS8-13 - C2H2 zinc finger protein	PS5	unlabeled
LOC_Os03g43400	469	3	0.783233	AUX/IAA	OsIAA11 - Auxin-responsive Aux/IAA gene family member	PS5	unlabeled
LOC_Os08g06370	470	3	0.78277	G2-like	MYB family transcription factor	PS2	unlabeled
LOC_Os07g48570	471	3	0.782307	C2C2-Dof	expressed protein	PS3	unlabeled
LOC_Os12g40570	472	3	0.781843	WRKY	WRKY94	PS2	unlabeled
LOC_Os03g06570	473	3	0.78138	NA	IQ calmodulin-binding motif family protein	PS2	unlabeled
LOC_Os03g08500	474	3	0.780917	AP2-EREBP	AP2 domain containing protein	PS1	Positive
LOC_Os02g52190	475	3	0.780454	bHLH	helix-loop-helix DNA-binding protein	PS5	unlabeled
LOC_Os03g48970	476	3	0.779991	CCAAT	nuclear transcription factor Y subunit	PS2	Positive
LOC_Os05g29810	477	3	0.779528	AP2-EREBP	AP2 domain containing protein	PS1	unlabeled
LOC_Os10g22430	478	3	0.779064	GRAS	gibberellin response modulator protein	PS8	unlabeled
LOC_Os03g07990	479	3	0.778601	GNAT	acetyltransferase, GNAT family	PS1	unlabeled
LOC_Os01g54600	480	3	0.778138	WRKY	WRKY13	PS2	Positive
LOC_Os02g13310	481	3	0.777675	HB	homeobox domain containing protein	PS1	unlabeled
LOC_Os02g07930	482	3	0.777212	Orphans	B-box zinc finger family protein	PS2	unlabeled
LOC_Os06g50310	483	3	0.776748	bZIP	E2F-related protein	PS2	unlabeled
LOC_Os02g57650	484	3	0.776285	NAC	No apical meristem protein	PS5	Positive
LOC_Os07g43580	485	3	0.775822	MYB	MYB family transcription factor	PS2	unlabeled
LOC_Os02g54160	486	3	0.775359	AP2-EREBP	AP2 domain containing protein	PS1	Positive
LOC_Os01g11960	487	3	0.774896	PHD	histone-lysine N-methyltransferase ATX5	PS2	unlabeled
LOC_Os12g41650	488	3	0.774433	bHLH	helix-loop-helix DNA-binding domain containing protein	PS2	unlabeled
LOC_Os04g32590	489	3	0.773969	NA	transcription factor	PS5	unlabeled
LOC_Os08g37920	490	3	0.773506	C2H2	ZOS8-09 - C2H2 zinc finger protein	PS2	unlabeled
LOC_Os02g43300	491	3	0.773043	Trihelix	expressed protein	PS2	unlabeled
LOC_Os06g39240	492	3	0.77258	MBF1	endothelial differentiation-related factor 1	PS1	unlabeled
LOC_Os05g03040	493	3	0.772117	AP2-EREBP	AP2 domain containing protein	PS1	unlabeled
LOC_Os01g13460	494	3	0.771654	bHLH	helix-loop-helix DNA-binding domain containing protein	PS2	unlabeled
LOC_Os01g18290	495	3	0.77119	bHLH	NA	NA	unlabeled
LOC_Os06g15480	496	3	0.770727	bZIP	transcription factor	PS2	unlabeled
LOC_Os04g48070	497	3	0.770264	HB	homeobox and START domains containing protein	PS2	Positive
LOC_Os09g31482	498	3	0.769801	C3H	splicing factor U2AF	PS2	unlabeled
LOC_Os03g08370	499	3	0.769338	FAR1	transposon protein	PS2	Positive
LOC_Os10g30880	500	3	0.768874	Orphans	expressed protein	PS12	unlabeled
LOC_Os04g45690	501	3	0.768411	Orphans	B-box zinc finger family protein	PS2	unlabeled
LOC_Os04g48030	502	3	0.767948	HSF	heat stress transcription factor B-1	PS1	unlabeled
LOC_Os03g16090	503	3	0.767485	Orphans	LIM domain-containing protein	PS2	unlabeled
LOC_Os03g47970	504	3	0.767022	C2C2-GATA	GATA transcription factor 25	PS1	Positive
LOC_Os02g51300	505	3	0.766559	AP2-EREBP	AP2 domain containing protein	PS1	unlabeled
LOC_Os02g51320	506	3	0.766095	bHLH	helix-loop-helix DNA-binding domain containing protein	PS5	unlabeled
LOC_Os01g48320	507	3	0.765632	Trihelix	transcription factor like protein	PS5	unlabeled
LOC_Os08g06120	508	3	0.765169	ABI3VP1	B3 DNA binding domain containing protein	PS1	unlabeled
LOC_Os11g39000	509	3	0.764706	bHLH	helix-loop-helix DNA-binding domain containing protein	PS8	unlabeled
LOC_Os03g08930	510	3	0.764243	bHLH	helix-loop-helix DNA-binding protein	PS2	unlabeled
LOC_Os01g46800	511	3	0.76378	WRKY	WRKY15	PS2	unlabeled
LOC_Os03g31690	512	3	0.763316	GNAT	GCN5-related N-acetyltransferase	PS1	unlabeled
LOC_Os12g37970	513	3	0.762853	MYB	MYB-related	PS2	unlabeled
LOC_Os09g32510	514	3	0.76239	bHLH	BHLH transcription factor	PS1	unlabeled
LOC_Os02g13520	515	3	0.761927	AUX/IAA	OsIAA7 - Auxin-responsive Aux/IAA gene family member	PS5	unlabeled
LOC_Os02g09830	516	3	0.761464	bZIP	bZIP transcription factor domain containing protein	PS2	Positive
LOC_Os11g04720	517	3	0.761	Orphans	OsRR10 type-A response regulator	PS1	unlabeled
LOC_Os05g46370	518	3	0.760537	bHLH	bHelix-loop-helix transcription factor	PS5	unlabeled
LOC_Os08g45110	519	3	0.760074	AP2-EREBP	AP2 domain containing protein	PS3	unlabeled
LOC_Os01g24070	520	3	0.759611	C2C2-GATA	GATA zinc finger domain containing protein	PS2	Positive
LOC_Os05g38120	521	3	0.759148	HB	homeodomain protein	PS1	unlabeled
LOC_Os05g40070	522	3	0.758685	WRKY	WRKY84	PS2	Positive
LOC_Os12g42190	523	3	0.758221	TCP	transposon protein	PS10	unlabeled
LOC_Os02g45250	524	3	0.757758	HB	homeobox and START domains containing protein	PS2	unlabeled
LOC_Os12g06630	525	3	0.757295	TUB	OsFBT14 - F-box and tubby domain containing protein	PS2	unlabeled
LOC_Os10g27360	526	3	0.756832	NAC	no apical meristem protein	PS5	unlabeled
LOC_Os04g43910	527	3	0.756369	ARF	auxin response factor	PS1	unlabeled
LOC_Os02g49230	528	3	0.755906	C2C2-CO-like	CCT/B-box zinc finger protein	PS1	unlabeled
LOC_Os03g47740	529	3	0.755442	HB	homeodomain protein	PS1	unlabeled
LOC_Os04g50060	530	3	0.754979	GRAS	GRAS family transcription factor domain containing protein	PS1	Positive
LOC_Os01g70270	531	3	0.754516	ARF	auxin response factor	PS5	unlabeled
LOC_Os08g33750	532	3	0.754053	G2-like	myb-like DNA-binding domain containing protein	PS2	unlabeled
LOC_Os03g55080	533	3	0.75359	WRKY	WRKY3	PS2	Positive
LOC_Os12g39640	534	3	0.753126	G2-like	MYB family transcription factor	PS2	unlabeled
LOC_Os10g39750	535	3	0.752663	bHLH	inducer of CBF expression 2	PS2	unlabeled
LOC_Os06g43860	536	3	0.7522	HB	homeobox protein knotted-1	PS1	unlabeled
LOC_Os02g40664	537	3	0.751737	NA	zinc finger family protein	PS1	unlabeled
LOC_Os09g35880	538	3	0.751274	Orphans	B-box zinc finger family protein	PS2	unlabeled
LOC_Os11g06840	539	3	0.750811	C2H2	ZOS11-01 - C2H2 zinc finger protein	PS2	unlabeled
LOC_Os08g19650	540	3	0.750347	HB	homeobox protein knotted-1	PS1	unlabeled
LOC_Os06g35900	541	3	0.749884	BES1	BES1/BZR1 homolog protein	PS5	unlabeled
LOC_Os10g37240	542	3	0.749421	Trihelix	expressed protein	PS5	unlabeled
LOC_Os03g51690	543	3	0.748958	HB	Homeobox domain containing protein	PS10	unlabeled
LOC_Os07g48820	544	3	0.748495	bZIP	transcription factor	PS5	unlabeled
LOC_Os09g28310	545	3	0.748031	bZIP	bZIP transcription factor	PS2	Positive
LOC_Os01g40200	546	3	0.747568	NA	XIK	PS2	unlabeled
LOC_Os11g06770	547	3	0.747105	AP2-EREBP	ethylene-responsive transcription factor ERF110	PS1	unlabeled
LOC_Os05g33570	548	3	0.746642	NA	pyruvate, phosphate dikinase, chloroplast precursor	PS1	unlabeled
LOC_Os04g57600	549	3	0.746179	C3H	zinc finger C-x8-C-x5-C-x3-H type family protein	PS2	unlabeled
LOC_Os09g12770	550	3	0.745716	G2-like	Myb-like DNA-binding domain containing protein	PS2	unlabeled
LOC_Os03g51110	551	3	0.745252	MYB	MYB family transcription factor	PS2	unlabeled
LOC_Os02g50630	552	3	0.744789	E2F-DP	E2F family transcription factor protein	PS2	unlabeled
LOC_Os06g41930	553	3	0.744326	PLATZ	zinc-binding protein	PS3	unlabeled
LOC_Os11g05740	554	3	0.743863	ABI3VP1	B3 DNA binding domain containing protein	PS1	unlabeled
LOC_Os12g40490	555	3	0.7434	Orphans	LIM domain-containing protein	PS1	unlabeled
LOC_Os09g38340	556	3	0.742937	C2H2	ZOS9-17 - C2H2 zinc finger protein	PS2	unlabeled
LOC_Os12g41880	557	3	0.742473	CCAAT	nuclear transcription factor Y subunit	PS2	unlabeled
LOC_Os02g46700	558	3	0.74201	GNAT	GCN5-related N-acetyltransferase	PS1	unlabeled
LOC_Os06g05350	559	3	0.741547	PBF-2-like	whirly transcription factor domain containing protein	PS3	unlabeled
LOC_Os02g35180	560	3	0.741084	Orphans	OsRR2 type-A response regulator	PS1	unlabeled
LOC_Os08g42400	561	3	0.740621	NAC	no apical meristem protein	PS5	unlabeled
LOC_Os11g06420	562	3	0.740157	TUB	OsFBT13 - F-box and tubby domain containing protein	PS5	unlabeled
LOC_Os06g35140	563	3	0.739694	G2-like	MYB family transcription factor	PS2	unlabeled
LOC_Os02g49700	564	3	0.739231	HB	homeobox associated leucine zipper	PS1	Negative
LOC_Os07g38240	565	3	0.738768	C2H2	ZOS7-05 - C2H2 zinc finger protein	PS2	unlabeled
LOC_Os10g40810	566	3	0.738305	C2C2-GATA	GATA zinc finger domain containing protein	PS2	unlabeled
LOC_Os03g27390	567	3	0.737842	NA	CPuORF35 - conserved peptide uORF-containing transcript	PS5	Negative
LOC_Os06g33940	568	3	0.737378	NAC	NAC domain containing protein	PS5	Negative
LOC_Os01g59660	569	3	0.736915	MYB	MYB family transcription factor	PS2	unlabeled
LOC_Os04g52810	570	3	0.736452	NAC	no apical meristem protein	PS5	unlabeled
LOC_Os02g45760	571	3	0.735989	GRAS	chitin-inducible gibberellin-responsive protein 2	PS1	unlabeled
LOC_Os04g31900	572	3	0.735526	CAMTA	calmodulin-binding transcription activator 4	PS1	Negative
LOC_Os05g37170	573	3	0.735063	bZIP	transcription factor	PS13	unlabeled
LOC_Os06g12230	574	3	0.734599	TCP	TCP-domain protein	PS5	Positive
LOC_Os01g13540	575	3	0.734136	RWP-RK	NIN	PS2	Negative
LOC_Os02g04810	576	3	0.733673	ARF	auxin response factor 5	PS5	unlabeled
LOC_Os08g31580	577	3	0.73321	AP2-EREBP	ethylene-responsive transcription factor	PS1	Positive
LOC_Os01g48370	578	3	0.732747	TUB	OsFBT1 - F-box and tubby domain containing protein	PS2	Negative
LOC_Os03g46860	579	3	0.732283	bHLH	helix-loop-helix DNA-binding protein	PS2	unlabeled
LOC_Os02g46610	580	3	0.73182	PLATZ	zinc-binding protein	PS2	unlabeled
LOC_Os05g04210	581	3	0.731357	MYB	MYB family transcription factor	PS2	unlabeled
LOC_Os09g29130	582	3	0.730894	zf-HD	ZF-HD protein dimerisation region containing protein	PS5	unlabeled
LOC_Os04g42950	583	3	0.730431	MYB	MYB family transcription factor	PS2	unlabeled
LOC_Os03g59670	584	3	0.729968	bHLH	basic helix-loop-helix	PS2	unlabeled
LOC_Os02g22020	585	3	0.729504	G2-like	MYB family transcription factor	PS2	unlabeled
LOC_Os06g01670	586	3	0.729041	MYB-related	myb-like DNA-binding domain containing protein	PS1	unlabeled
LOC_Os05g50610	587	3	0.728578	WRKY	WRKY8	PS2	Positive
LOC_Os09g35790	588	3	0.728115	HSF	HSF-type DNA-binding domain containing protein	PS1	unlabeled
LOC_Os02g45670	589	3	0.727652	MYB-related	myb-like DNA-binding domain containing protein	PS1	unlabeled
LOC_Os02g46930	590	3	0.727189	Jumonji	jmjC domain containing protein	PS2	unlabeled
LOC_Os06g10880	591	3	0.726725	bZIP	bZIP transcription factor	PS2	Positive
LOC_Os03g07880	592	3	0.726262	CCAAT	nuclear transcription factor Y subunit	PS2	unlabeled
LOC_Os07g47960	593	3	0.725799	NA	basic helix-loop-helix domain containing protein	PS6	unlabeled
LOC_Os02g49880	594	3	0.725336	C2C2-CO-like	CCT/B-box zinc finger protein	PS1	Positive
LOC_Os07g44950	595	3	0.724873	bZIP	bZIP transcription factor domain containing protein	PS2	unlabeled
LOC_Os05g10690	596	3	0.724409	MYB-related	Myb transcription factor	PS1	unlabeled
LOC_Os09g35760	597	3	0.723946	HB	homeobox and START domains containing protein	PS9	unlabeled
LOC_Os04g45020	598	3	0.723483	MYB	MYB family transcription factor	PS2	unlabeled
LOC_Os08g08820	599	3	0.72302	HB	homeobox and START domains containing protein	PS2	unlabeled
LOC_Os01g02110	600	3	0.722557	bHLH	helix-loop-helix DNA-binding domain containing protein	PS5	Negative
LOC_Os10g32900	601	3	0.722094	Orphans	CCT motif family protein	PS1	unlabeled
LOC_Os02g55320	602	3	0.72163	ARR-B	two-component response regulator	PS1	unlabeled
LOC_Os06g06360	603	3	0.721167	WRKY	WRKY113	PS2	unlabeled
LOC_Os07g49030	604	3	0.720704	PHD	PHD-finger family protein	PS1	unlabeled
LOC_Os06g08440	605	3	0.720241	ARR-B	two-component response regulator	PS1	Negative
LOC_Os02g08500	606	3	0.719778	ARR-B	two-component response regulator	PS1	unlabeled
LOC_Os06g13670	607	3	0.719314	E2F-DP	E2F family transcription factor protein	PS2	unlabeled
LOC_Os06g04870	608	3	0.718851	HB	homeobox associated leucine zipper	PS2	unlabeled
LOC_Os04g56170	609	3	0.718388	SBP	OsSPL8 - SBP-box gene family member	PS3	unlabeled
LOC_Os08g10080	610	3	0.717925	NAC	no apical meristem protein	PS5	Positive
LOC_Os02g17680	611	3	0.717462	NA	ethylene-responsive protein related	PS5	unlabeled
LOC_Os12g02030	612	3	0.716999	TRAF	BTB9 - Bric-a-Brac, Tramtrack, Broad Complex BTB domain	PS2	Negative
LOC_Os02g27060	613	3	0.716535	ARID	high mobility group	PS2	unlabeled
LOC_Os03g29760	614	3	0.716072	CCAAT	nuclear transcription factor Y subunit	PS2	Positive
LOC_Os03g56580	615	3	0.715609	NAC	no apical meristem protein	PS5	unlabeled
LOC_Os03g20900	616	3	0.715146	G2-like	Myb transcription factor	PS2	unlabeled
LOC_Os06g11860	617	3	0.714683	AP2-EREBP	ethylene-responsive transcription factor	PS8	unlabeled
LOC_Os04g59380	618	3	0.71422	C2H2	ZOS4-14 - C2H2 zinc finger protein	PS2	unlabeled
LOC_Os02g51670	619	3	0.713756	AP2-EREBP	ethylene-responsive transcription factor	PS1	unlabeled
LOC_Os02g14910	620	3	0.713293	bZIP	bZIP transcription factor family protein	PS8	unlabeled
LOC_Os05g07120	621	3	0.71283	bHLH	basic helix-loop-helix	PS1	unlabeled
LOC_Os06g16390	622	3	0.712367	SET	SET domain containing protein	PS1	unlabeled
LOC_Os02g02370	623	3	0.711904	MYB	myb-like DNA-binding domain containing protein	PS10	unlabeled
LOC_Os08g06110	624	3	0.71144	MYB-related	MYB family transcription factor	PS1	unlabeled
LOC_Os05g40080	625	3	0.710977	WRKY	WRKY54	PS2	Positive
LOC_Os08g13840	626	3	0.710514	WRKY	WRKY25	PS2	unlabeled
LOC_Os03g13600	627	3	0.710051	C2H2	ZOS3-07 - C2H2 zinc finger protein	PS5	unlabeled
LOC_Os11g02470	628	3	0.709588	WRKY	WRKY52	PS12	Positive
LOC_Os02g31160	629	3	0.709125	NA	transcription factor	PS5	unlabeled
LOC_Os04g46020	630	3	0.708661	C2C2-GATA	GATA zinc finger domain containing protein	PS2	Positive
LOC_Os07g48200	631	3	0.708198	ABI3VP1	B3 DNA binding domain containing protein	PS1	unlabeled
LOC_Os09g38440	632	3	0.707735	PHD	ATXR	PS1	unlabeled
LOC_Os04g56990	633	3	0.707272	G2-like	Myb-like DNA-binding domain containing protein	PS2	unlabeled
LOC_Os05g46610	634	3	0.706809	MYB	myb-like DNA-binding domain containing protein	PS2	unlabeled
LOC_Os01g18360	635	3	0.706346	AUX/IAA	OsIAA4 - Auxin-responsive Aux/IAA gene family member	PS5	Negative
LOC_Os05g43850	636	3	0.705882	TUB	OsFBT9 - F-box and tubby domain containing protein	PS2	unlabeled
LOC_Os08g07970	637	3	0.705419	bZIP	transcription factor	PS2	unlabeled
LOC_Os02g53620	638	3	0.704956	CCAAT	nuclear transcription factor Y subunit	PS2	unlabeled
LOC_Os08g01090	639	3	0.704493	ABI3VP1	B3 DNA binding domain containing protein	PS3	unlabeled
LOC_Os01g52410	640	3	0.70403	MYB	myb-like DNA-binding domain containing protein	PS2	unlabeled
LOC_Os01g09470	641	3	0.703566	NA	IQ calmodulin-binding motif family protein	PS2	unlabeled
LOC_Os03g57330	642	3	0.703103	NA	IQ calmodulin-binding motif domain containing protein	PS2	unlabeled
LOC_Os04g53540	643	3	0.70264	HB	homeobox and START domains containing protein	PS5	unlabeled
LOC_Os06g08140	644	3	0.702177	DBP	protein phosphatase 2C	PS1	unlabeled
LOC_Os05g43760	645	3	0.701714	TCP	TCP family transcription factor	PS5	Positive
LOC_Os09g33490	646	3	0.701251	NAC	no apical meristem protein	PS5	unlabeled
LOC_Os10g22950	647	3	0.700787	CAMTA	calmodulin-binding transcription activator	PS1	Negative
LOC_Os03g26210	648	3	0.700324	bHLH	helix-loop-helix DNA-binding domain containing protein	PS3	unlabeled
LOC_Os08g33160	649	4	0.699861	Tify	ZIM motif family protein	PS5	unlabeled
LOC_Os09g27450	650	4	0.699398	HB	homeobox associated leucine zipper	PS2	unlabeled
LOC_Os09g26780	651	4	0.698935	Tify	zinc-finger protein	PS6	unlabeled
LOC_Os02g44360	652	4	0.698472	GRAS	scarecrow transcription factor family protein	PS5	unlabeled
LOC_Os01g54930	653	4	0.698008	VOZ	one zinc finger protein	PS5	unlabeled
LOC_Os01g18850	654	4	0.697545	SBP	OsSPL1 - SBP-box gene family member	PS3	unlabeled
LOC_Os09g11460	655	4	0.697082	AP2-EREBP	AP2 domain containing protein	PS1	unlabeled
LOC_Os10g38834	656	4	0.696619	NAC	no apical meristem protein	PS5	Negative
LOC_Os05g34110	657	4	0.696156	G2-like	homeodomain-related	PS2	unlabeled
LOC_Os04g41850	658	4	0.695692	RWP-RK	NIN	PS1	unlabeled
LOC_Os06g41770	659	4	0.695229	bZIP	bZIP transcription factor domain containing protein	PS2	unlabeled
LOC_Os05g49780	660	4	0.694766	CCAAT	histone-like transcription factor and archaeal histone	PS2	unlabeled
LOC_Os03g06930	661	4	0.694303	HB	homeodomain protein	PS1	unlabeled
LOC_Os05g02390	662	4	0.69384	C2H2	ZOS5-02 - C2H2 zinc finger protein	PS2	unlabeled
LOC_Os04g30890	663	4	0.693377	MYB-related	MYB family transcription factor	PS2	unlabeled
LOC_Os06g46410	664	4	0.692913	ARF	auxin response factor	PS5	Negative
LOC_Os12g29520	665	4	0.69245	ARF	auxin response factor	PS2	unlabeled
LOC_Os04g38720	666	4	0.691987	NAC	no apical meristem protein	PS5	Positive
LOC_Os02g09650	667	4	0.691524	AP2-EREBP	AP2 domain containing protein	NA	unlabeled
LOC_Os02g33430	668	4	0.691061	E2F-DP	E2F family transcription factor protein	PS2	unlabeled
LOC_Os10g28340	669	4	0.690597	HSF	heat stress transcription factor	PS1	unlabeled
LOC_Os08g37904	670	4	0.690134	C2H2	ZOS8-08 - C2H2 zinc finger protein	PS2	unlabeled
LOC_Os06g01620	671	4	0.689671	GRAS	scarecrow	PS6	unlabeled
LOC_Os02g43560	672	4	0.689208	WRKY	WRKY34	PS2	unlabeled
LOC_Os10g01470	673	4	0.688745	HB	homeobox associated leucine zipper	PS12	unlabeled
LOC_Os02g36880	674	4	0.688282	NAC	No apical meristem protein	PS5	Positive
LOC_Os02g55000	675	4	0.687818	C3H	zinc finger CCCH-type with G patch domain-containing protein	PS2	unlabeled
LOC_Os04g46220	676	4	0.687355	AP2-EREBP	ethylene-responsive transcription factor	PS1	unlabeled
LOC_Os06g19444	677	4	0.686892	C2C2-CO-like	CCT/B-box zinc finger protein	PS1	unlabeled
LOC_Os01g48290	678	4	0.686429	C2C2-Dof	dof zinc finger domain containing protein	PS3	unlabeled
LOC_Os03g06850	679	4	0.685966	ABI3VP1	B3 DNA binding domain containing protein	PS13	unlabeled
LOC_Os07g39800	680	4	0.685503	HRT	transcription repressor HOTR	PS5	unlabeled
LOC_Os05g32270	681	4	0.685039	AP2-EREBP	AP2 domain containing protein	PS3	unlabeled
LOC_Os01g17260	682	4	0.684576	bZIP	transcription factor	PS2	Positive
LOC_Os07g47110	683	4	0.684113	TUB	OsFBT11 - F-box and tubby domain containing protein	PS2	unlabeled
LOC_Os11g12650	684	4	0.68365	PHD	PHD-finger domain containing protein	PS2	unlabeled
LOC_Os01g65080	685	4	0.683187	C2H2	ZOS1-18 - C2H2 zinc finger protein	PS2	unlabeled
LOC_Os06g49880	686	4	0.682723	Orphans	B-box zinc finger family protein	PS2	unlabeled
LOC_Os03g45194	687	4	0.68226	G2-like	oxidoreductase, short chain dehydrogenase/reductase family domain containing protein	PS1	unlabeled
LOC_Os03g21800	688	4	0.681797	bZIP	bZIP transcription factor family protein	PS2	unlabeled
LOC_Os01g55750	689	4	0.681334	TCP	TCP family transcription factor	PS5	Positive
LOC_Os03g55530	690	4	0.680871	GNAT	HLS	PS1	unlabeled
LOC_Os05g03900	691	4	0.680408	WRKY	WRKY109	PS5	Positive
LOC_Os04g36054	692	4	0.679944	ARF	auxin response factor 9	PS5	unlabeled
LOC_Os03g07360	693	4	0.679481	C2C2-Dof	expressed protein	PS3	Positive
LOC_Os03g03260	694	4	0.679018	HB	homeobox domain containing protein	PS1	unlabeled
LOC_Os06g01934	695	4	0.678555	HB	homeobox domain containing protein	PS1	unlabeled
LOC_Os10g38820	696	4	0.678092	bZIP	bZIP family transcription factor	PS2	unlabeled
LOC_Os08g44820	697	4	0.677629	NAC	no apical meristem protein	PS5	Positive
LOC_Os01g01870	698	4	0.677165	bHLH	helix-loop-helix DNA-binding domain containing protein	PS8	unlabeled
LOC_Os07g18050	699	4	0.676702	C3H	RNA-binding motif protein	PS1	unlabeled
LOC_Os05g48670	700	4	0.676239	TUB	OsFBT10 - F-box and tubby domain containing protein	PS2	unlabeled
LOC_Os10g41260	701	4	0.675776	MYB-related	MYB family transcription factor	PS2	unlabeled
LOC_Os10g34884	702	4	0.675313	FAR1	RIPER7 - Ripening-related family protein precursor	PS6	unlabeled
LOC_Os06g49840	703	4	0.674849	MADS	OsMADS16 - MADS-box family gene with MIKCc type-box	PS1	unlabeled
LOC_Os02g49840	704	4	0.674386	MADS	OsMADS57 - MADS-box family gene with MIKCc type-box	PS1	unlabeled
LOC_Os10g39030	705	4	0.673923	HB	homeobox domain containing protein	PS1	unlabeled
LOC_Os08g02070	706	4	0.67346	MADS	OsMADS26 - MADS-box family gene with MIKCc type-box	PS1	Positive
LOC_Os05g40960	707	4	0.672997	G2-like	Myb transcription factor	PS2	unlabeled
LOC_Os09g36220	708	4	0.672534	Pseudo	response regulator receiver domain containing protein	PS1	unlabeled
LOC_Os03g25550	709	4	0.67207	MYB	myb-like DNA-binding domain containing protein	PS2	unlabeled
LOC_Os11g05770	710	4	0.671607	OFP	DUF623 domain containing protein	PS5	unlabeled
LOC_Os02g48060	711	4	0.671144	bHLH	helix-loop-helix DNA-binding domain containing protein	PS5	unlabeled
LOC_Os06g47150	712	4	0.670681	ARF	auxin response factor 18	PS1	unlabeled
LOC_Os08g44940	713	4	0.670218	LOB	DUF260 domain containing protein	PS5	unlabeled
LOC_Os06g11330	714	4	0.669755	MADS	OsMADS55 - MADS-box family gene with MIKCc type-box	PS1	unlabeled
LOC_Os09g27650	715	4	0.669291	C2H2	ZOS9-14 - C2H2 zinc finger protein	PS13	unlabeled
LOC_Os09g27060	716	4	0.668828	SNF2	SNF2 family N-terminal domain containing protein	PS1	unlabeled
LOC_Os02g45570	717	4	0.668365	GRF	growth regulating factor protein	PS3	unlabeled
LOC_Os02g34080	718	4	0.667902	NA	NA	NA	unlabeled
LOC_Os01g68860	719	4	0.667439	C3H	zinc finger C-x8-C-x5-C-x3-H type family protein	PS2	unlabeled
LOC_Os08g33150	720	4	0.666975	MYB	MYB family transcription factor	PS13	unlabeled
LOC_Os03g42820	721	4	0.666512	Orphans	LIM domain-containing protein	PS1	unlabeled
LOC_Os02g57790	722	4	0.666049	C2H2	ZOS2-19 - C2H2 zinc finger protein	PS5	unlabeled
LOC_Os07g38030	723	4	0.665586	GRAS	GRAS family transcription factor domain containing protein	PS1	unlabeled
LOC_Os04g35430	724	4	0.665123	PHD	PHD-finger domain containing protein	PS1	unlabeled
LOC_Os01g70310	725	4	0.66466	bHLH	inducer of CBF expression 2	PS2	unlabeled
LOC_Os03g31594	726	4	0.664196	Jumonji	jmjC domain containing protein	PS2	Negative
LOC_Os02g51280	727	4	0.663733	TCP	TCP-domain protein	PS5	unlabeled
LOC_Os08g09690	728	4	0.66327	CCAAT	nuclear transcription factor Y subunit	PS2	Positive
LOC_Os01g67770	729	4	0.662807	ARR-B	two-component response regulator	PS1	unlabeled
LOC_Os08g32080	730	4	0.662344	HB	CPuORF27 - conserved peptide uORF-containing transcript	PS1	unlabeled
LOC_Os01g69850	731	4	0.661881	MADS	OsMADS65 - MADS-box family gene with MIKC* type-box	PS1	Negative
LOC_Os01g69910	732	4	0.661417	CAMTA	calmodulin-binding transcription activator	PS1	unlabeled
LOC_Os08g01330	733	4	0.660954	NAC	no apical meristem protein	PS5	unlabeled
LOC_Os01g08190	734	4	0.660491	LUG	transcriptional corepressor LEUNIG	PS1	unlabeled
LOC_Os09g26420	735	4	0.660028	AP2-EREBP	AP2 domain containing protein	PS1	unlabeled
LOC_Os01g54550	736	4	0.659565	HSF	HSF-type DNA-binding domain containing protein	PS1	unlabeled
LOC_Os01g19970	737	4	0.659101	MYB	MYB family transcription factor	PS1	unlabeled
LOC_Os01g74020	738	4	0.658638	G2-like	MYB family transcription factor	PS2	unlabeled
LOC_Os07g48596	739	4	0.658175	G2-like	Myb transcription factor	PS2	unlabeled
LOC_Os07g13260	740	4	0.657712	C2C2-Dof	dof zinc finger domain containing protein	PS3	unlabeled
LOC_Os04g41820	741	4	0.657249	bZIP	transcription factor RF2a	PS8	unlabeled
LOC_Os01g13740	742	4	0.656786	G2-like	myb-like DNA-binding domain containing protein	PS2	unlabeled
LOC_Os07g37560	743	4	0.656322	NA	myosin-Vb	PS1	unlabeled
LOC_Os02g02480	744	4	0.655859	bHLH	basic helix-loop-helix DND-binding domain containing protein	PS2	unlabeled
LOC_Os06g43870	745	4	0.655396	NA	expressed protein	PS10	unlabeled
LOC_Os01g68370	746	4	0.654933	ABI3VP1	B3 DNA binding domain containing protein	PS3	unlabeled
LOC_Os07g41580	747	4	0.65447	CCAAT	histone-like transcription factor and archaeal histone	PS2	unlabeled
LOC_Os11g05614	748	4	0.654006	NAC	no apical meristem protein	PS5	unlabeled
LOC_Os01g40430	749	4	0.653543	WRKY	WRKY27	PS2	unlabeled
LOC_Os03g53660	750	4	0.65308	NA	Myosin head domain containing protein	PS1	unlabeled
LOC_Os01g03720	751	4	0.652617	MYB	MYB family transcription factor	PS2	unlabeled
LOC_Os07g15490	752	4	0.652154	TRAF	C2-BTB1 - Bric-a-Brac, Tramtrack, Broad Complex BTB domain with C2 subfamily conserved sequence	PS1	unlabeled
LOC_Os01g11350	753	4	0.651691	bZIP	bZIP transcription factor domain containing protein	PS2	unlabeled
LOC_Os02g41450	754	4	0.651227	NAC	no apical meristem protein	PS9	unlabeled
LOC_Os07g16130	755	4	0.650764	GNAT	acetyltransferase, GNAT family	PS1	unlabeled
LOC_Os01g62410	756	4	0.650301	MYB	MYB family transcription factor	PS1	Positive
LOC_Os03g31230	757	4	0.649838	MYB-related	MYB family transcription factor	PS3	unlabeled
LOC_Os11g35390	758	4	0.649375	MYB	MYB family transcription factor	PS2	unlabeled
LOC_Os08g01780	759	4	0.648912	AUX/IAA	OsIAA25 - Auxin-responsive Aux/IAA gene family member	PS5	unlabeled
LOC_Os03g58420	760	4	0.648448	WRKY	WRKY6	PS8	Positive
LOC_Os12g40890	761	4	0.647985	AUX/IAA	OsIAA30 - Auxin-responsive Aux/IAA gene family member	PS5	unlabeled
LOC_Os05g51690	762	4	0.647522	Orphans	CCT motif family protein	PS1	unlabeled
LOC_Os03g15940	763	4	0.647059	LIM	OsWLIM2 - LIM domain protein actin-binding protein and transcription factor	PS2	unlabeled
LOC_Os02g29340	764	4	0.646596	HSF	HSF-type DNA-binding domain containing protein	PS1	unlabeled
LOC_Os04g46440	765	4	0.646132	AP2-EREBP	AP2 domain containing protein	PS3	unlabeled
LOC_Os12g05990	766	4	0.645669	NAC	No apical meristem protein	PS5	unlabeled
LOC_Os04g52770	767	4	0.645206	bHLH	helix-loop-helix DNA-binding domain containing protein	PS2	unlabeled
LOC_Os06g41390	768	4	0.644743	NA	N-terminal asparagine amidohydrolase	PS2	unlabeled
LOC_Os06g45040	769	4	0.64428	Orphans	B-box zinc finger family protein	PS2	unlabeled
LOC_Os08g42440	770	4	0.643817	C2C2-CO-like	CCT/B-box zinc finger protein	PS1	unlabeled
LOC_Os02g57530	771	4	0.643353	Orphans	ethylene receptor	PS1	Negative
LOC_Os08g37970	772	4	0.64289	MYB	MYB family transcription factor	PS2	Negative
LOC_Os06g49040	773	4	0.642427	G2-like	Myb-like DNA-binding domain containing protein	PS2	unlabeled
LOC_Os03g44540	774	4	0.641964	CCAAT	nuclear transcription factor Y subunit	PS2	unlabeled
LOC_Os10g41130	775	4	0.641501	AP2-EREBP	AP2 domain containing protein	PS13	unlabeled
LOC_Os03g53050	776	4	0.641038	WRKY	WRKY121	PS2	unlabeled
LOC_Os12g21700	777	4	0.640574	C3H	zinc finger C-x8-C-x5-C-x3-H type family protein	PS2	unlabeled
LOC_Os02g07170	778	4	0.640111	G2-like	MYB family transcription factor	PS2	unlabeled
LOC_Os02g46780	779	4	0.639648	MYB	MYB family transcription factor	PS2	unlabeled
LOC_Os02g35100	780	4	0.639185	DDT	DDT domain containing protein	PS2	unlabeled
LOC_Os07g39940	781	4	0.638722	bHLH	helix-loop-helix DNA-binding domain containing protein	PS3	unlabeled
LOC_Os08g01100	782	4	0.638258	HMG	HMG1/2	PS1	unlabeled
LOC_Os09g30400	783	4	0.637795	WRKY	WRKY90	PS2	Positive
LOC_Os02g07840	784	4	0.637332	bZIP	bZIP transcription factor domain containing protein	PS2	unlabeled
LOC_Os01g58760	785	4	0.636869	bZIP	bZIP transcription factor domain containing protein	PS5	unlabeled
LOC_Os02g38130	786	4	0.636406	NAC	no apical meristem protein	PS5	unlabeled
LOC_Os01g18584	787	4	0.635943	WRKY	WRKY9	PS2	Positive
LOC_Os07g32170	788	4	0.635479	SBP	OsSPL13 - SBP-box gene family member	NA	unlabeled
LOC_Os05g50270	789	4	0.635016	C2C2-GATA	GATA zinc finger domain containing protein	PS2	unlabeled
LOC_Os07g48150	790	4	0.634553	OFP	DUF623 domain containing protein	PS5	Negative
LOC_Os01g40670	791	4	0.63409	MYB-related	single myb histone	PS2	unlabeled
LOC_Os09g06464	792	4	0.633627	C2C2-CO-like	CCT/B-box zinc finger protein	PS1	unlabeled
LOC_Os04g34430	793	4	0.633164	FAR1	NA	NA	Negative
LOC_Os04g46060	794	4	0.6327	WRKY	WRKY36	PS2	unlabeled
LOC_Os06g51260	795	4	0.632237	MYB-related	MYB family transcription factor	PS1	unlabeled
LOC_Os01g71790	796	4	0.631774	NA	NAM	PS6	unlabeled
LOC_Os07g40570	797	4	0.631311	WRKY	WRKY88	PS2	unlabeled
LOC_Os06g17280	798	4	0.630848	PHD	PHD-finger family protein	PS1	unlabeled
LOC_Os03g58530	799	4	0.630384	PHD	ES43 protein	PS2	unlabeled
LOC_Os04g55560	800	4	0.629921	AP2-EREBP	AP2 domain containing protein	PS8	unlabeled
LOC_Os08g02620	801	4	0.629458	NA	NA	NA	unlabeled
LOC_Os03g51580	802	4	0.628995	bHLH	helix-loop-helix DNA-binding domain containing protein	PS2	unlabeled
LOC_Os05g37730	803	4	0.628532	MYB	MYB family transcription factor	PS1	unlabeled
LOC_Os02g45054	804	4	0.628069	C2H2	ZOS2-15 - C2H2 zinc finger protein	PS2	unlabeled
LOC_Os12g32140	805	4	0.627605	FAR1	transposon protein	NA	Negative
LOC_Os08g40430	806	4	0.627142	mTERF	mTERF domain containing protein	PS2	unlabeled
LOC_Os01g60960	807	4	0.626679	LOB	DUF260 domain containing protein	PS5	unlabeled
LOC_Os01g14420	808	4	0.626216	RWP-RK	RWP-RK domain-containing protein	PS1	unlabeled
LOC_Os02g39040	809	4	0.625753	mTERF	mTERF domain containing protein	PS2	unlabeled
LOC_Os12g42400	810	4	0.625289	CCAAT	nuclear transcription factor Y subunit	PS2	unlabeled
LOC_Os07g08460	811	4	0.624826	AUX/IAA	OsIAA24 - Auxin-responsive Aux/IAA gene family member	PS5	unlabeled
LOC_Os03g19900	812	4	0.624363	AP2-EREBP	AP2 domain containing protein	PS1	Negative
LOC_Os08g36450	813	4	0.6239	GeBP	transcription regulator	PS8	unlabeled
LOC_Os03g47140	814	4	0.623437	GRF	growth regulating factor protein	PS5	unlabeled
LOC_Os07g38410	815	4	0.622974	C2C2-YABBY	YABBY domain containing protein	PS7	unlabeled
LOC_Os12g03070	816	4	0.62251	FHA	FHA domain containing protein	PS1	unlabeled
LOC_Os02g39360	817	4	0.622047	Orphans	B-box zinc finger family protein	PS2	unlabeled
LOC_Os02g39710	818	4	0.621584	C2C2-CO-like	CCT/B-box zinc finger protein	PS1	unlabeled
LOC_Os01g59350	819	4	0.621121	bZIP	transcription factor	PS2	unlabeled
LOC_Os02g57250	820	4	0.620658	AUX/IAA	OsIAA10 - Auxin-responsive Aux/IAA gene family member	PS5	unlabeled
LOC_Os04g52560	821	4	0.620195	FAR1	transposon protein	PS2	unlabeled
LOC_Os06g08290	822	4	0.619731	MYB-related	MYB family transcription factor	PS8	unlabeled
LOC_Os02g07650	823	4	0.619268	PLATZ	zinc-binding protein	PS2	unlabeled
LOC_Os03g15660	824	4	0.618805	AP2-EREBP	AP2 domain containing protein	PS1	unlabeled
LOC_Os03g55990	825	4	0.618342	HB	homeobox domain containing protein	PS2	unlabeled
LOC_Os08g17400	826	4	0.617879	WRKY	WRKY89	PS2	unlabeled
LOC_Os04g36070	827	4	0.617415	Orphans	OsRR1 type-A response regulator	PS1	unlabeled
LOC_Os11g05640	828	4	0.616952	bZIP	bZIP transcription factor domain containing protein	PS2	Negative
LOC_Os08g38700	829	4	0.616489	TRAF	C3-BTB2 - Bric-a-Brac, Tramtrack, Broad Complex BTB domain with C3 subfamily conserved sequence	PS2	unlabeled
LOC_Os12g13460	830	4	0.616026	SET	SET domain-containing protein	PS2	unlabeled
LOC_Os11g03390	831	4	0.615563	FHA	FHA domain containing protein	PS1	unlabeled
LOC_Os06g45540	832	4	0.6151	PLATZ	zinc-binding protein	PS2	unlabeled
LOC_Os02g54050	833	4	0.614636	AP2-EREBP	ethylene-responsive transcription factor	PS3	Negative
LOC_Os01g32770	834	4	0.614173	LOB	DUF260 domain containing protein	PS5	unlabeled
LOC_Os04g08740	835	4	0.61371	Orphans	ethylene receptor	PS1	Positive
LOC_Os01g70110	836	4	0.613247	NAC	No apical meristem protein	PS5	unlabeled
LOC_Os08g37730	837	4	0.612784	bHLH	helix-loop-helix DNA-binding protein	PS2	unlabeled
LOC_Os11g05930	838	4	0.612321	Orphans	Pseudo	PS1	unlabeled
LOC_Os04g55230	839	4	0.611857	NA	tetratricopeptide repeat domain containing protein	PS1	unlabeled
LOC_Os11g47900	840	4	0.611394	GRAS	SCARECROW	PS1	unlabeled
LOC_Os04g37619	841	4	0.610931	FHA	zeaxanthin epoxidase, chloroplast precursor	PS1	Positive
LOC_Os05g38460	842	4	0.610468	MYB	MYB family transcription factor	PS2	unlabeled
LOC_Os03g12940	843	4	0.610005	bHLH	OsFBO13 - F-box and other domain containing protein	PS2	unlabeled
LOC_Os05g45020	844	4	0.609541	C3H	zinc finger/CCCH transcription factor	PS2	unlabeled
LOC_Os02g33560	845	4	0.609078	NA	expressed protein	PS3	unlabeled
LOC_Os05g03430	846	4	0.608615	PHD	ATSIZ1/SIZ1	PS2	Positive
LOC_Os06g12100	847	4	0.608152	mTERF	mTERF family protein	PS7	unlabeled
LOC_Os02g03960	848	4	0.607689	bZIP	CPuORF1 - conserved peptide uORF-containing transcript	PS1	unlabeled
LOC_Os01g68700	849	4	0.607226	bHLH	BHLH transcription factor	PS1	unlabeled
LOC_Os12g40920	850	4	0.606762	bZIP	bZIP transcription factor domain containing protein	PS2	unlabeled
LOC_Os01g61830	851	4	0.606299	C3H	zinc finger C-x8-C-x5-C-x3-H type family protein	PS1	unlabeled
LOC_Os03g09280	852	4	0.605836	GRAS	gibberellin response modulator protein	PS1	Negative
LOC_Os07g05830	853	4	0.605373	Tify	zinc-finger protein	PS8	unlabeled
LOC_Os12g01080	854	4	0.60491	Orphans	CCT motif family protein	NA	unlabeled
LOC_Os10g35930	855	4	0.604447	LIM	OsPLIM2c - LIM domain protein actin-binding protein and transcription factor	PS2	unlabeled
LOC_Os03g55610	856	4	0.603983	C2C2-Dof	dof zinc finger domain containing protein	PS3	unlabeled
LOC_Os06g44450	857	4	0.60352	C2C2-CO-like	CCT/B-box zinc finger protein	PS1	unlabeled
LOC_Os10g28040	858	4	0.603057	GNAT	histone acetyltransferase GCN5	PS1	unlabeled
LOC_Os02g48370	859	4	0.602594	ARID	ARID/BRIGHT DNA-binding domain-containing protein	PS2	unlabeled
LOC_Os02g23823	860	4	0.602131	bHLH	helix-loop-helix DNA-binding domain containing protein	PS3	unlabeled
LOC_Os05g44020	861	4	0.601667	GNAT	acetyltransferase, GNAT family	PS1	unlabeled
LOC_Os02g41800	862	4	0.601204	ARF	auxin response factor	PS2	unlabeled
LOC_Os04g39140	863	4	0.600741	GNAT	acetyltransferase, GNAT family	PS1	unlabeled
LOC_Os12g32280	864	4	0.600278	SWI/SNF-BAF60b	SWIB/MDM2 domain containing protein	PS1	unlabeled
LOC_Os01g19694	865	5	0.599815	HB	Homeobox domain containing protein	PS1	unlabeled
LOC_Os07g13170	866	5	0.599352	AP2-EREBP	AP2 domain containing protein	PS1	unlabeled
LOC_Os07g02800	867	5	0.598888	G2-like	MYB family transcription factor	PS2	unlabeled
LOC_Os03g57190	868	5	0.598425	TCP	TCP family transcription factor	PS5	unlabeled
LOC_Os01g74140	869	5	0.597962	WRKY	WRKY17	PS2	Negative
LOC_Os07g41370	870	5	0.597499	MADS	OsMADS18 - MADS-box family gene with MIKCc type-box	PS1	unlabeled
LOC_Os06g48950	871	5	0.597036	ARF	auxin response factor 19	PS5	unlabeled
LOC_Os02g17190	872	5	0.596572	MYB-related	MYB family transcription factor	PS1	unlabeled
LOC_Os02g43150	873	5	0.596109	C2C2-GATA	GATA zinc finger domain containing protein	PS2	unlabeled
LOC_Os09g24670	874	5	0.595646	NA	CAAX amino terminal protease family protein	PS8	unlabeled
LOC_Os05g40260	875	5	0.595183	GNAT	acetyltransferase, GNAT family	PS1	unlabeled
LOC_Os02g33610	876	5	0.59472	Trihelix	metallo-beta-lactamase	PS2	unlabeled
LOC_Os03g51970	877	5	0.594257	GRF	growth-regulating factor	PS5	unlabeled
LOC_Os03g60540	878	5	0.593793	NA	ZOS3-20 - C2H2 zinc finger protein	NA	unlabeled
LOC_Os08g41030	879	5	0.59333	AP2-EREBP	AP2 domain containing protein	PS3	unlabeled
LOC_Os06g17410	880	5	0.592867	C2C2-Dof	dof zinc finger domain containing protein	PS3	unlabeled
LOC_Os09g27850	881	5	0.592404	GeBP	transcription regulator	PS8	unlabeled
LOC_Os06g15690	882	5	0.591941	NAC	NA	NA	unlabeled
LOC_Os01g09790	883	5	0.591478	NA	IQ calmodulin-binding motif domain containing protein	PS2	unlabeled
LOC_Os01g43230	884	5	0.591014	MYB-related	expressed protein	PS8	unlabeled
LOC_Os07g43530	885	5	0.590551	bHLH	helix-loop-helix DNA-binding domain containing protein	PS5	unlabeled
LOC_Os09g36730	886	5	0.590088	MYB	MYB family transcription factor	PS2	unlabeled
LOC_Os06g09390	887	5	0.589625	AP2-EREBP	AP2 domain containing protein	PS1	Positive
LOC_Os07g49460	888	5	0.589162	Pseudo	response regulator receiver domain containing protein	PS1	unlabeled
LOC_Os02g50100	889	5	0.588698	SET	SET domain-containing protein	PS1	unlabeled
LOC_Os06g49010	890	5	0.588235	SBP	OsSPL12 - SBP-box gene family member	PS3	unlabeled
LOC_Os02g47660	891	5	0.587772	bHLH	basic helix-loop-helix	PS1	unlabeled
LOC_Os04g23440	892	5	0.587309	bHLH	helix-loop-helix DNA-binding domain containing protein	PS2	unlabeled
LOC_Os02g57270	893	5	0.586846	MYB-related	MYB family transcription factor	PS8	unlabeled
LOC_Os08g01170	894	5	0.586383	GNAT	acetyltransferase, GNAT family	PS1	unlabeled
LOC_Os05g34600	895	5	0.585919	NAC	no apical meristem protein	PS5	unlabeled
LOC_Os05g33500	896	5	0.585456	mTERF	mTERF domain containing protein	PS2	unlabeled
LOC_Os04g32340	897	5	0.584993	C3H	RNA-binding motif protein	PS2	unlabeled
LOC_Os01g65600	898	5	0.58453	PHD	PHD-finger domain containing protein	PS2	unlabeled
LOC_Os01g48444	899	5	0.584067	AUX/IAA	OsIAA5 - Auxin-responsive Aux/IAA gene family member	PS5	unlabeled
LOC_Os10g39130	900	5	0.583604	MADS	OsMADS56 - MADS-box family gene with MIKCc type-box	PS1	unlabeled
LOC_Os02g53690	901	5	0.58314	GRF	growth regulating factor protein	PS5	unlabeled
LOC_Os01g01430	902	5	0.582677	NAC	No apical meristem protein	PS5	unlabeled
LOC_Os07g47140	903	5	0.582214	C2C2-CO-like	CCT/B-box zinc finger protein	PS1	unlabeled
LOC_Os04g34976	904	5	0.581751	SET	SET domain containing protein	PS1	unlabeled
LOC_Os05g51150	905	5	0.581288	Sigma70-like	RNA polymerase sigma factor	PS1	unlabeled
LOC_Os11g01074	906	5	0.580824	Orphans	RNase P subunit p30	PS1	unlabeled
LOC_Os05g50980	907	5	0.580361	SET	SET domain containing protein	PS5	unlabeled
LOC_Os06g39960	908	5	0.579898	bZIP	bZIP transcription factor domain containing protein	PS2	unlabeled
LOC_Os02g53360	909	5	0.579435	Orphans	expressed protein	PS5	Negative
LOC_Os10g26500	910	5	0.578972	HB	homeobox associated leucine zipper	PS2	unlabeled
LOC_Os09g33550	911	5	0.578509	C2C2-CO-like	CCT/B-box zinc finger protein	PS1	unlabeled
LOC_Os07g39430	912	5	0.578045	mTERF	mTERF family protein	PS1	unlabeled
LOC_Os03g52239	913	5	0.577582	HB	homeobox domain containing protein	PS1	unlabeled
LOC_Os05g50080	914	5	0.577119	C3H	zinc finger C-x8-C-x5-C-x3-H type family protein	PS2	unlabeled
LOC_Os07g04230	915	5	0.576656	mTERF	mTERF domain containing protein	PS2	unlabeled
LOC_Os02g51450	916	5	0.576193	mTERF	mTERF family protein	PS2	unlabeled
LOC_Os04g58190	917	5	0.57573	C2C2-Dof	dof zinc finger domain containing protein	PS3	unlabeled
LOC_Os05g40060	918	5	0.575266	WRKY	WRKY48	PS2	unlabeled
LOC_Os03g08480	919	5	0.574803	NA	rho termination factor, N-terminal domain containing protein	PS1	unlabeled
LOC_Os04g47890	920	5	0.57434	G2-like	MYB family transcription factor	PS2	unlabeled
LOC_Os11g02540	921	5	0.573877	WRKY	WRKY50	PS7	unlabeled
LOC_Os06g07020	922	5	0.573414	C2H2	ZOS6-01 - C2H2 zinc finger protein	PS2	unlabeled
LOC_Os02g05470	923	5	0.57295	Orphans	CCT motif family protein	PS1	unlabeled
LOC_Os02g12790	924	5	0.572487	C2C2-GATA	GATA zinc finger domain containing protein	PS2	Positive
LOC_Os02g49480	925	5	0.572024	bHLH	helix-loop-helix DNA-binding domain containing protein	PS2	unlabeled
LOC_Os10g28870	926	5	0.571561	TRAF	MBTB40 - Bric-a-Brac, Tramtrack, Broad Complex BTB domain with Meprin and TRAF Homology MATH domain	NA	unlabeled
LOC_Os11g26160	927	5	0.571098	Sigma70-like	RNA polymerase sigma factor	PS1	unlabeled
LOC_Os01g03660	928	5	0.570635	NA	MYB family transcription factor	PS1	unlabeled
LOC_Os02g44930	929	5	0.570171	HMG	HMG1/2	PS1	unlabeled
LOC_Os04g37510	930	5	0.569708	OFP	DUF623 domain containing protein	PS5	unlabeled
LOC_Os06g01230	931	5	0.569245	NAC	no apical meristem protein	PS5	unlabeled
LOC_Os08g36390	932	5	0.568782	C2H2	ZOS8-07 - C2H2 zinc finger protein	PS2	unlabeled
LOC_Os09g31454	933	5	0.568319	MYB-related	MYB family transcription factor	PS8	unlabeled
LOC_Os06g45310	934	5	0.567855	SBP	OsSPL11 - SBP-box gene family member	PS3	unlabeled
LOC_Os12g09250	935	5	0.567392	bZIP	bZIP transcription factor domain containing protein	PS2	unlabeled
LOC_Os12g41210	936	5	0.566929	CPP	tesmin/TSO1-like CXC domain containing protein	PS1	unlabeled
LOC_Os05g41240	937	5	0.566466	G2-like	Myb-like DNA-binding domain containing protein	PS2	unlabeled
LOC_Os02g02820	938	5	0.566003	bHLH	helix-loop-helix DNA-binding domain containing protein	PS2	Negative
LOC_Os09g24530	939	5	0.56554	SET	ribulose-1,5 bisphosphate carboxylase/oxygenase large subunit N-methyltransferase, chloroplast precursor	PS2	unlabeled
LOC_Os03g02900	940	5	0.565076	ABI3VP1	B3 DNA binding domain containing protein	PS3	unlabeled
LOC_Os10g21810	941	5	0.564613	Orphans	histidine kinase	PS1	unlabeled
LOC_Os05g08570	942	5	0.56415	AUX/IAA	OsIAA15 - Auxin-responsive Aux/IAA gene family member	PS5	unlabeled
LOC_Os12g06200	943	5	0.563687	E2F-DP	E2F family transcription factor protein	PS2	unlabeled
LOC_Os01g61900	944	5	0.563224	Orphans	CCT motif family protein	PS1	unlabeled
LOC_Os03g39432	945	5	0.562761	bHLH	CPuORF31 - conserved peptide uORF-containing transcript	PS5	unlabeled
LOC_Os03g51910	946	5	0.562297	bHLH	basic helix-loop-helix protein	PS2	unlabeled
LOC_Os03g48140	947	5	0.561834	NA	myosin	PS1	unlabeled
LOC_Os07g05010	948	5	0.561371	bHLH	helix-loop-helix DNA-binding domain containing protein	PS2	Positive
LOC_Os10g18099	949	5	0.560908	WRKY	WRKY18	NA	unlabeled
LOC_Os10g34710	950	5	0.560445	NA	myosin-2 heavy chain, non muscle	PS1	unlabeled
LOC_Os07g04700	951	5	0.559981	MYB	MYB family transcription factor	PS8	unlabeled
LOC_Os03g21140	952	5	0.559518	C3H	RNA-binding zinc finger protein	PS5	unlabeled
LOC_Os07g36140	953	5	0.559055	CCAAT	core histone H2A/H2B/H3/H4	PS1	unlabeled
LOC_Os06g39906	954	5	0.558592	HB	homeobox domain containing protein	PS3	unlabeled
LOC_Os03g11614	955	5	0.558129	MADS	OsMADS1 - MADS-box family gene with MIKCc type-box	PS1	unlabeled
LOC_Os02g58350	956	5	0.557666	Orphans	OsRR3 type-A response regulator	PS1	unlabeled
LOC_Os08g34010	957	5	0.557202	zf-HD	ZF-HD protein dimerisation region containing protein	PS5	unlabeled
LOC_Os08g25799	958	5	0.556739	G2-like	Myb transcription factor	PS2	unlabeled
LOC_Os07g37610	959	5	0.556276	ABI3VP1	B3 DNA binding domain containing protein	PS1	unlabeled
LOC_Os02g06910	960	5	0.555813	ARF	auxin response factor 6	PS5	unlabeled
LOC_Os04g47080	961	5	0.55535	bHLH	anthocyanin regulatory Lc protein	PS2	unlabeled
LOC_Os07g41720	962	5	0.554887	CCAAT	nuclear transcription factor Y subunit	PS2	unlabeled
LOC_Os03g16430	963	5	0.554423	Sigma70-like	RNA polymerase sigma factor	PS1	unlabeled
LOC_Os04g35660	964	5	0.55396	NAC	no apical meristem protein	PS5	unlabeled
LOC_Os06g37450	965	5	0.553497	C2C2-GATA	GATA zinc finger domain containing protein	PS2	unlabeled
LOC_Os08g07740	966	5	0.553034	CCAAT	histone-like transcription factor and archaeal histone	PS2	unlabeled
LOC_Os07g22770	967	5	0.552571	AP2-EREBP	AP2 domain containing protein	PS2	unlabeled
LOC_Os08g09900	968	5	0.552107	WRKY	WRKY118	PS13	unlabeled
LOC_Os05g43520	969	5	0.551644	BSD	BSD	PS2	unlabeled
LOC_Os02g49440	970	5	0.551181	C2C2-Dof	dof zinc finger domain containing protein	PS2	unlabeled
LOC_Os12g32400	971	5	0.550718	bHLH	helix-loop-helix DNA-binding domain containing protein	NA	unlabeled
LOC_Os06g15330	972	5	0.550255	C2C2-CO-like	CCT/B-box zinc finger protein	PS1	unlabeled
LOC_Os01g15300	973	5	0.549792	C3H	zinc finger helicase family protein	PS1	Negative
LOC_Os09g24820	974	5	0.549328	zf-HD	ZF-HD protein dimerisation region containing protein	PS5	unlabeled
LOC_Os02g49326	975	5	0.548865	SET	SET domain-containing protein	PS1	unlabeled
LOC_Os01g44390	976	5	0.548402	MYB-related	MYB family transcription factor	PS2	unlabeled
LOC_Os05g11510	977	5	0.547939	Orphans	B-box zinc finger family protein	PS2	unlabeled
LOC_Os06g48610	978	5	0.547476	Orphans	CCT motif family protein	PS5	unlabeled
LOC_Os03g14669	979	5	0.547013	CCAAT	core histone H2A/H2B/H3/H4	PS2	unlabeled
LOC_Os01g55150	980	5	0.546549	bZIP	bZIP transcription factor domain containing protein	PS2	unlabeled
LOC_Os08g14450	981	5	0.546086	Sigma70-like	RNA polymerase sigma factor	PS1	unlabeled
LOC_Os08g36740	982	5	0.545623	bHLH	bHelix-loop-helix transcription factor	NA	unlabeled
LOC_Os04g08060	983	5	0.54516	C2H2	ZOS4-03 - C2H2 zinc finger protein	PS6	unlabeled
LOC_Os12g18120	984	5	0.544697	C3H	zinc finger C-x8-C-x5-C-x3-H type family protein	PS2	unlabeled
LOC_Os01g34060	985	5	0.544233	MYB-related	MYB family transcription factor	PS10	unlabeled
LOC_Os02g01940	986	5	0.54377	Jumonji	transcription factor jumonji	PS2	unlabeled
LOC_Os09g38790	987	5	0.543307	C2H2	ZOS9-19 - C2H2 zinc finger protein	PS1	unlabeled
LOC_Os07g40730	988	5	0.542844	SNF2	SNF2 domain-containing protein	PS1	Negative
LOC_Os11g06020	989	5	0.542381	HB	homeobox domain containing protein	PS1	unlabeled
LOC_Os06g45640	990	5	0.541918	CCAAT	core histone H2A/H2B/H3/H4	PS2	unlabeled
LOC_Os07g31420	991	5	0.541454	FAR1	transposon protein	PS9	unlabeled
LOC_Os01g17000	992	5	0.540991	C2C2-Dof	expressed protein	PS3	unlabeled
LOC_Os04g39570	993	5	0.540528	WRKY	WRKY35	PS2	unlabeled
LOC_Os03g57149	994	5	0.540065	mTERF	mTERF domain containing protein	PS2	unlabeled
LOC_Os11g09160	995	5	0.539602	ABI3VP1	B3 DNA binding domain containing protein	PS3	unlabeled
LOC_Os08g06280	996	5	0.539138	NA	LSD1 zinc finger domain containing protein	PS2	unlabeled
LOC_Os05g41540	997	5	0.538675	bZIP	bZIP transcription factor domain containing protein	PS2	unlabeled
LOC_Os08g06630	998	5	0.538212	Orphans	Sigma70-like	PS1	unlabeled
LOC_Os11g35320	999	5	0.537749	BSD	BSD domain-containing protein	PS2	unlabeled
LOC_Os01g47560	1000	5	0.537286	WRKY	WRKY16	PS10	Positive
LOC_Os04g41560	1001	5	0.536823	Orphans	B-box zinc finger family protein	PS5	unlabeled
LOC_Os06g20410	1002	5	0.536359	NA	BAH domain containing protein	PS2	unlabeled
LOC_Os06g02250	1003	5	0.535896	MYB	MYB family transcription factor	PS2	unlabeled
LOC_Os06g39680	1004	5	0.535433	FAR1	transposon protein	PS8	unlabeled
LOC_Os04g47860	1005	5	0.53497	C2H2	ZOS4-11 - C2H2 zinc finger protein	PS2	unlabeled
LOC_Os03g24590	1006	5	0.534507	mTERF	mTERF domain containing protein	PS2	unlabeled
LOC_Os11g08080	1007	5	0.534044	MYB-related	SWIRM domain containing protein	PS2	unlabeled
LOC_Os03g19190	1008	5	0.53358	PHD	TOPBP1C - Similar to DNA replication protein TOPBP1 from	PS2	unlabeled
LOC_Os06g11970	1009	5	0.533117	MADS	OsMADS63 - MADS-box family gene with MIKC* type-box	PS1	Negative
LOC_Os02g58670	1010	5	0.532654	bZIP	bZIP transcription factor domain containing protein	PS2	unlabeled
LOC_Os12g07120	1011	5	0.532191	C2C2-GATA	GATA zinc finger domain containing protein	PS2	Positive
LOC_Os03g54160	1012	5	0.531728	MADS	OsMADS14 - MADS-box family gene with MIKCc type-box	PS1	unlabeled
LOC_Os07g08140	1013	5	0.531264	HSF	heat stress transcription factor	PS1	unlabeled
LOC_Os03g60120	1014	5	0.530801	AP2-EREBP	AP2 domain containing protein	PS3	unlabeled
LOC_Os03g53340	1015	5	0.530338	HSF	HSF-type DNA-binding domain containing protein	PS1	unlabeled
LOC_Os08g13070	1016	5	0.529875	TRAF	MBTB23 - Bric-a-Brac, Tramtrack, Broad Complex BTB domain with Meprin and TRAF Homology MATH domain	PS1	unlabeled
LOC_Os11g11100	1017	5	0.529412	bZIP	bZIP transcription factor domain containing protein	PS2	Negative
LOC_Os12g10660	1018	5	0.528949	Orphans	B-box zinc finger family protein	PS2	unlabeled
LOC_Os05g36900	1019	5	0.528485	C2C2-Dof	dof zinc finger domain containing protein	PS3	unlabeled
LOC_Os05g37050	1020	5	0.528022	MYB-related	MYB family transcription factor	NA	unlabeled
LOC_Os08g43334	1021	5	0.527559	HSF	HSF-type DNA-binding domain containing protein	PS1	Positive
LOC_Os03g42370	1022	5	0.527096	ABI3VP1	B3 DNA binding domain containing protein	PS5	unlabeled
LOC_Os06g45410	1023	5	0.526633	G2-like	MYB family transcription factor	PS3	unlabeled
LOC_Os03g10140	1024	5	0.52617	C2H2	ZOS3-04 - C2H2 zinc finger protein	PS2	unlabeled
LOC_Os02g58210	1025	5	0.525706	Jumonji	jmjC domain containing protein	PS2	unlabeled
LOC_Os01g13520	1026	5	0.525243	ARF	auxin response factor 1	PS5	unlabeled
LOC_Os01g52680	1027	5	0.52478	MADS	OsMADS32 - MADS-box family gene with MIKCc type-box	PS1	Negative
LOC_Os08g32620	1028	5	0.524317	PHD	ES43 protein	PS2	unlabeled
LOC_Os02g10000	1029	5	0.523854	PLATZ	zinc-binding protein	NA	unlabeled
LOC_Os05g50930	1030	5	0.52339	Orphans	Sigma70-like	PS1	unlabeled
LOC_Os08g38020	1031	5	0.522927	bZIP	bZIP transcription factor domain containing protein	PS2	Negative
LOC_Os04g33420	1032	5	0.522464	S1Fa-like	DNA-binding protein S1FA	PS5	unlabeled
LOC_Os05g40280	1033	5	0.522001	ABI3VP1	B3 DNA binding domain containing protein	PS3	unlabeled
LOC_Os02g05510	1034	5	0.521538	C2C2-GATA	GATA transcription factor 25	PS2	Positive
LOC_Os04g38740	1035	5	0.521075	MYB	MYB family transcription factor	PS2	Negative
LOC_Os03g19480	1036	5	0.520611	SET	SET domain containing protein	PS1	unlabeled
LOC_Os06g33810	1037	5	0.520148	NA	zinc finger protein	PS2	unlabeled
LOC_Os03g60390	1038	5	0.519685	Alfin-like	PHD finger protein	PS2	unlabeled
LOC_Os08g37810	1039	5	0.519222	Trihelix	transcription factor like protein	PS5	unlabeled
LOC_Os06g01860	1040	5	0.518759	ABI3VP1	expressed protein	PS5	unlabeled
LOC_Os06g14440	1041	5	0.518296	SNF2	DRD1	PS1	unlabeled
LOC_Os09g37910	1042	5	0.517832	HMG	HMG1/2	PS1	unlabeled
LOC_Os08g04390	1043	5	0.517369	bHLH	basic helix-loop-helix DND-binding domain containing protein	PS1	Negative
LOC_Os08g43090	1044	5	0.516906	bZIP	bZIP family transcription factor	PS2	unlabeled
LOC_Os01g66420	1045	5	0.516443	Alfin-like	PHD finger protein	PS2	unlabeled
LOC_Os12g06480	1046	5	0.51598	PHD	PHD-finger family protein	PS5	unlabeled
LOC_Os01g63510	1047	5	0.515516	HB	homeobox domain containing protein	PS3	unlabeled
LOC_Os04g36590	1048	5	0.515053	FAR1	transposon protein	PS8	Negative
LOC_Os03g01200	1049	5	0.51459	SNF2	SNF2 family N-terminal domain containing protein	PS1	unlabeled
LOC_Os04g46350	1050	5	0.514127	HB	homeobox associated leucine zipper	PS2	unlabeled
LOC_Os08g30910	1051	5	0.513664	SET	YDG/SRA domain containing protein	PS1	unlabeled
LOC_Os07g42400	1052	5	0.513201	FAR1	transposon protein	PS2	Positive
LOC_Os08g41940	1053	5	0.512737	SBP	OsSPL16 - SBP-box gene family member	PS3	unlabeled
LOC_Os03g42280	1054	5	0.512274	ABI3VP1	B3 DNA binding domain containing protein	PS8	Negative
LOC_Os01g34610	1055	5	0.511811	Orphans	expressed protein	PS8	unlabeled
LOC_Os05g14370	1056	5	0.511348	WRKY	WRKY82	NA	unlabeled
LOC_Os01g45090	1057	5	0.510885	MYB	MYB family transcription factor	PS2	unlabeled
LOC_Os07g39310	1058	5	0.510421	C2H2	ZOS7-06 - C2H2 zinc finger protein	PS2	unlabeled
LOC_Os12g07280	1059	5	0.509958	C2H2	ZOS12-02 - C2H2 zinc finger protein	PS2	unlabeled
LOC_Os06g05890	1060	5	0.509495	Orphans	B-box zinc finger family protein	PS2	unlabeled
LOC_Os06g36680	1061	5	0.509032	HB	homeobox domain containing protein	PS1	Negative
LOC_Os06g50900	1062	5	0.508569	NA	expressed protein	PS5	unlabeled
LOC_Os01g66890	1063	5	0.508106	TAZ	TRAF	PS2	unlabeled
LOC_Os09g20350	1064	5	0.507642	AP2-EREBP	ethylene-responsive transcription factor	PS13	Positive
LOC_Os04g58820	1065	5	0.507179	OFP	ATOFP18/OFP18	PS6	unlabeled
LOC_Os10g17630	1066	5	0.506716	ABI3VP1	B3 DNA binding domain containing protein	PS13	unlabeled
LOC_Os06g44860	1067	5	0.506253	SBP	OsSPL10 - SBP-box gene family member	PS3	Negative
LOC_Os03g45300	1068	5	0.50579	FAR1	transposon protein	PS8	unlabeled
LOC_Os01g11430	1069	5	0.505327	NA	expressed protein	PS5	unlabeled
LOC_Os07g17180	1070	5	0.504863	NAC	no apical meristem protein	PS5	Negative
LOC_Os02g53150	1071	5	0.5044	NA	expressed protein	PS8	unlabeled
LOC_Os03g53150	1072	5	0.503937	AUX/IAA	OsIAA13 - Auxin-responsive Aux/IAA gene family member	PS5	unlabeled
LOC_Os11g06410	1073	5	0.503474	NA	homeodomain	PS7	unlabeled
LOC_Os08g33910	1074	5	0.503011	NAC	no apical meristem protein	PS5	unlabeled
LOC_Os07g48410	1075	5	0.502547	C3H	RNA-binding zinc finger protein	PS5	unlabeled
LOC_Os05g09520	1076	5	0.502084	NA	IQ calmodulin-binding motif family protein	PS2	unlabeled
LOC_Os08g13060	1077	5	0.501621	TRAF	MBTB22 - Bric-a-Brac, Tramtrack, Broad Complex BTB domain with Meprin and TRAF Homology MATH domain	PS2	unlabeled
LOC_Os06g21330	1078	5	0.501158	TRAF	ABB1 - Ankyrin repeat region with 2 Bric-a-Brac, Tramtrack, Broad Complex BTB domains	PS1	unlabeled
LOC_Os07g41740	1079	5	0.500695	Alfin-like	PHD finger protein	PS2	unlabeled
LOC_Os04g31804	1080	5	0.500232	MADS	OsMADS64 - MADS-box family gene with M-alpha type-box	NA	unlabeled
LOC_Os05g49210	1081	6	0.499768	WRKY	WRKY43	PS5	Positive
LOC_Os01g64560	1082	6	0.499305	NA	helix-loop-helix DNA-binding protein	PS5	unlabeled
LOC_Os12g38940	1083	6	0.498842	C2H2	ZOS12-06 - C2H2 zinc finger protein	PS11	Negative
LOC_Os04g51000	1084	6	0.498379	LFY	transcription factor FL	PS4	unlabeled
LOC_Os03g51870	1085	6	0.497916	FHA	FHA domain containing protein	PS1	unlabeled
LOC_Os01g43610	1086	6	0.497453	OFP	DUF623 domain containing protein	PS5	unlabeled
LOC_Os01g59620	1087	6	0.496989	SET	histone-lysine N-methyltransferase, H3 lysine-9 specific SUVH1	PS1	unlabeled
LOC_Os03g01890	1088	6	0.496526	HB	START domain containing protein	PS1	unlabeled
LOC_Os02g56219	1089	6	0.496063	GNAT	acetyltransferase, GNAT family	PS1	unlabeled
LOC_Os03g01870	1090	6	0.4956	NAC	no apical meristem protein	PS5	Negative
LOC_Os02g04680	1091	6	0.495137	SBP	OsSPL3 - SBP-box gene family member	PS3	unlabeled
LOC_Os06g49130	1092	6	0.494673	TAZ	TAZ zinc finger family protein	PS2	unlabeled
LOC_Os08g13250	1093	6	0.49421	TRAF	speckle-type POZ protein	NA	Negative
LOC_Os08g08210	1094	6	0.493747	SET	SET domain containing protein	PS1	unlabeled
LOC_Os10g11580	1095	6	0.493284	CCAAT	histone-like transcription factor and archaeal histone	PS2	Negative
LOC_Os04g32790	1096	6	0.492821	AP2-EREBP	AP2 domain containing protein	PS1	Negative
LOC_Os12g40900	1097	6	0.492358	AUX/IAA	OsIAA31 - Auxin-responsive Aux/IAA gene family member	PS5	unlabeled
LOC_Os02g16680	1098	6	0.491894	bZIP	bZIP transcription factor domain containing protein	PS2	unlabeled
LOC_Os12g18150	1099	6	0.491431	C2H2	ZOS12-04 - C2H2 zinc finger protein	PS1	unlabeled
LOC_Os07g35870	1100	6	0.490968	bHLH	basic helix-loop-helix DND-binding domain containing protein	PS1	Negative
LOC_Os03g61110	1101	6	0.490505	C3H	RNA-binding motif protein	PS1	unlabeled
LOC_Os03g17570	1102	6	0.490042	Orphans	Pseudo	PS1	unlabeled
LOC_Os12g10630	1103	6	0.489579	zf-HD	ZF-HD protein dimerisation region containing protein	PS5	unlabeled
LOC_Os07g05720	1104	6	0.489115	TCP	TCP family transcription factor	PS5	Negative
LOC_Os01g03890	1105	6	0.488652	LOB	DUF260 domain containing protein	PS5	unlabeled
LOC_Os01g72310	1106	6	0.488189	SNF2	OsFBO7 - F-box and other domain containing protein	PS1	unlabeled
LOC_Os05g46860	1107	6	0.487726	FHA	FHA domain containing protein	PS13	unlabeled
LOC_Os03g62379	1108	6	0.487263	MYB-related	MYB family transcription factor	NA	unlabeled
LOC_Os01g54990	1109	6	0.486799	ARF	auxin response factor	PS3	unlabeled
LOC_Os03g42290	1110	6	0.486336	ABI3VP1	B3 DNA binding domain containing protein	PS8	unlabeled
LOC_Os04g43130	1111	6	0.485873	LUG	transcriptional corepressor LEUNIG	PS2	Negative
LOC_Os01g70870	1114	6	0.484484	C2H2	ZOS1-23 - C2H2 zinc finger protein	PS2	Negative
LOC_Os06g47590	1114	6	0.484484	AP2-EREBP	AP2 domain containing protein	PS3	Negative
LOC_Os07g12210	1114	6	0.484484	EIL	expressed protein	NA	Negative
LOC_Os07g17230	1114	6	0.484484	ABI3VP1	WRKY123	PS1	Negative
LOC_Os08g40260	1114	6	0.484484	SBP	OsSPL15 - SBP-box gene family member	PS3	Negative
LOC_Os02g49450	1117	6	0.483094	BSD	BSD domain-containing protein	PS2	Negative
LOC_Os03g55760	1118	6	0.482631	G2-like	MYB family transcription factor	PS2	Negative
LOC_Os05g25320	1119	6	0.482168	FAR1	transposon protein	PS13	unlabeled
LOC_Os06g48534	1120	6	0.481704	C2C2-GATA	GATA transcription factor 25	PS1	Positive
LOC_Os03g56630	1121	6	0.481241	FAR1	transposon protein	PS8	unlabeled
LOC_Os04g46240	1122	6	0.480778	AP2-EREBP	AP2 domain containing protein	NA	Negative
LOC_Os02g10860	1123	6	0.480315	bZIP	bZIP transcription factor domain containing protein	PS8	unlabeled
LOC_Os03g05690	1124	6	0.479852	C2H2	ZOS3-03 - C2H2 zinc finger protein	PS9	Negative
LOC_Os05g25910	1125	6	0.479389	OFP	DUF623 domain containing protein	PS5	unlabeled
LOC_Os08g06240	1126	6	0.478925	MYB-related	MYB family transcription factor	PS2	unlabeled
LOC_Os09g28200	1127	6	0.478462	HSF	HSF-type DNA-binding domain containing protein	PS1	Negative
LOC_Os02g40510	1128	6	0.477999	Pseudo	response regulator receiver domain containing protein	PS1	unlabeled
LOC_Os11g47620	1129	6	0.477536	C2H2	ZOS11-09 - C2H2 zinc finger protein	PS2	unlabeled
LOC_Os02g35600	1130	6	0.477073	Alfin-like	PHD finger protein	PS2	unlabeled
LOC_Os10g30890	1131	6	0.47661	Orphans	expressed protein	PS8	unlabeled
LOC_Os01g62310	1132	6	0.476146	HB	homeobox domain containing protein	PS3	Negative
LOC_Os02g35770	1133	6	0.475683	HB	homeobox associated leucine zipper	PS2	unlabeled
LOC_Os11g24130	1134	6	0.47522	PLATZ	zinc-binding protein	PS3	Negative
LOC_Os03g51200	1135	6	0.474757	CCAAT	Core histone H2A/H2B/H3/H4 domain containing protein	PS1	unlabeled
LOC_Os11g07050	1136	6	0.474294	FHA	FHA domain containing protein	PS1	unlabeled
LOC_Os02g42820	1137	6	0.47383	LIM	OsPLIM2a - LIM domain protein actin-binding protein and transcription factor	PS2	Negative
LOC_Os05g34940	1138	6	0.473367	MADS	OsMADS4 - MADS-box family gene with MIKCc type-box	PS1	unlabeled
LOC_Os02g42970	1139	6	0.472904	NAC	NAC domain containing protein	PS5	Negative
LOC_Os01g10580	1140	6	0.472441	Orphans	B-box zinc finger family protein	PS2	Negative
LOC_Os02g47640	1141	6	0.471978	TUB	OsFBT4 - F-box and tubby domain containing protein	PS2	unlabeled
LOC_Os06g01890	1142	6	0.471515	MADS	MADS-box transcription factor	PS1	unlabeled
LOC_Os06g13030	1143	6	0.471051	LIM	OsLIM - LIM domain protein actin-binding protein and transcription factor	PS2	Negative
LOC_Os08g01420	1144	6	0.470588	PHD	PHD-finger domain containing protein	PS2	unlabeled
LOC_Os12g41060	1145	6	0.470125	AP2-EREBP	AP2 domain containing protein	PS1	Negative
LOC_Os10g41460	1146	6	0.469662	Trihelix	transcription factor like protein	PS5	unlabeled
LOC_Os03g12860	1147	6	0.469199	HB	homeobox associated leucine zipper	PS9	unlabeled
LOC_Os02g17460	1148	6	0.468736	CPP	tesmin/TSO1-like CXC domain containing protein	PS2	Negative
LOC_Os06g22670	1149	6	0.468272	CPP	tesmin/TSO1-like CXC domain containing protein	PS1	unlabeled
LOC_Os08g34360	1150	6	0.467809	AP2-EREBP	AP2 domain containing protein	PS1	unlabeled
LOC_Os05g15890	1151	6	0.467346	SNF2	SNF2 family N-terminal domain containing protein	PS1	unlabeled
LOC_Os03g58330	1152	6	0.466883	bHLH	BHLH transcription factor	PS3	unlabeled
LOC_Os01g08160	1153	6	0.46642	G2-like	MYB family transcription factor	PS2	unlabeled
LOC_Os11g14010	1154	6	0.465956	Alfin-like	PHD finger protein	PS2	unlabeled
LOC_Os03g63530	1155	6	0.465493	CCAAT	histone-like transcription factor and archaeal histone	PS2	unlabeled
LOC_Os02g52340	1156	6	0.46503	MADS	OsMADS22 - MADS-box family gene with MIKCc type-box	PS1	Negative
LOC_Os01g71970	1157	6	0.464567	GRAS	GRAS family transcription factor containing protein	PS1	unlabeled
LOC_Os03g03100	1158	6	0.464104	MADS	OsMADS50 - MADS-box family gene with MIKCc type-box	NA	Negative
LOC_Os03g07940	1159	6	0.463641	AP2-EREBP	AP2 domain containing protein	PS1	Negative
LOC_Os09g25600	1160	6	0.463177	AP2-EREBP	AP2 domain containing protein	PS1	unlabeled
LOC_Os06g12040	1161	6	0.462714	mTERF	mTERF family protein	PS8	unlabeled
LOC_Os05g42180	1162	6	0.462251	NA	ethylene-responsive protein related	PS10	unlabeled
LOC_Os02g49560	1163	6	0.461788	bZIP	bZIP transcription factor domain containing protein	PS2	unlabeled
LOC_Os06g51140	1164	6	0.461325	C2H2	ZOS6-11 - C2H2 zinc finger protein	PS5	Negative
LOC_Os11g10130	1165	6	0.460862	MYB	MYB family transcription factor	PS2	unlabeled
LOC_Os04g01970	1166	6	0.460398	MYB-related	SWI/SNF-related matrix-associated actin-dependent regulator of chromatin subfamily C member	PS2	unlabeled
LOC_Os09g11480	1167	6	0.459935	AP2-EREBP	AP2 domain containing protein	PS1	unlabeled
LOC_Os08g14880	1168	6	0.459472	FAR1	transposon protein	PS13	unlabeled
LOC_Os04g56750	1169	6	0.459009	C3H	zinc finger C-x8-C-x5-C-x3-H type family protein	PS2	unlabeled
LOC_Os06g02230	1170	6	0.458546	ABI3VP1	B3 DNA binding domain containing protein	PS3	unlabeled
LOC_Os06g02560	1171	6	0.458082	GRF	growth-regulating factor	NA	unlabeled
LOC_Os01g64000	1172	6	0.457619	bZIP	bZIP transcription factor	PS2	unlabeled
LOC_Os06g10820	1173	6	0.457156	bHLH	helix-loop-helix DNA-binding domain containing protein	NA	unlabeled
LOC_Os08g04780	1174	6	0.456693	SWI/SNF-SWI3	amine oxidase	PS1	Negative
LOC_Os05g03020	1175	6	0.45623	C2H2	ZOS5-03 - C2H2 zinc finger protein	PS1	unlabeled
LOC_Os01g32890	1176	6	0.455767	NA	expressed protein	PS2	Negative
LOC_Os01g09760	1177	6	0.455303	MYB-related	DIRP family protein	PS2	unlabeled
LOC_Os03g23960	1178	6	0.45484	NA	IQ calmodulin-binding motif family protein	PS5	unlabeled
LOC_Os09g22540	1179	6	0.454377	Jumonji	transcription factor jumonji	PS2	unlabeled
LOC_Os05g30310	1180	6	0.453914	FAR1	transposon protein	NA	Negative
LOC_Os04g21950	1181	6	0.453451	WRKY	WRKY51	PS2	unlabeled
LOC_Os11g09990	1182	6	0.452987	mTERF	mTERF family protein	PS2	unlabeled
LOC_Os03g15010	1183	6	0.452524	FAR1	transposon protein	PS2	unlabeled
LOC_Os05g03800	1184	6	0.452061	FAR1	transposon protein	PS8	unlabeled
LOC_Os08g39890	1185	6	0.451598	SBP	OsSPL14 - SBP-box gene family member	PS3	unlabeled
LOC_Os03g13790	1186	6	0.451135	MYB-related	myb/SANT domain protein	PS2	Negative
LOC_Os01g39100	1187	6	0.450672	C3H	zinc finger C-x8-C-x5-C-x3-H type family protein	PS2	Negative
LOC_Os05g23670	1188	6	0.450208	Jumonji	transcription factor jumonji	PS2	unlabeled
LOC_Os08g20486	1189	6	0.449745	FAR1	transposon protein	NA	Positive
LOC_Os02g05450	1190	6	0.449282	HB	Homeobox domain containing protein	PS2	unlabeled
LOC_Os03g47730	1191	6	0.448819	HB	homeobox domain containing protein	PS1	Negative
LOC_Os08g44050	1192	6	0.448356	C2H2	ZOS8-12 - C2H2 zinc finger protein	PS1	unlabeled
LOC_Os07g49530	1193	6	0.447893	MYB-related	MYB family transcription factor	PS2	unlabeled
LOC_Os04g52410	1194	6	0.447429	MADS	OsMADS31 - MADS-box family gene with MIKCc type-box	PS1	unlabeled
LOC_Os02g35660	1195	6	0.446966	bHLH	PTF1	PS2	unlabeled
LOC_Os01g56100	1196	6	0.446503	BSD	BSD domain containing protein	PS2	Negative
LOC_Os04g33440	1197	6	0.44604	S1Fa-like	DNA-binding protein S1FA	PS5	Negative
LOC_Os03g22800	1198	6	0.445577	TUB	OsFBT5 - F-box and tubby domain containing protein	PS2	unlabeled
LOC_Os01g04020	1199	6	0.445113	AP2-EREBP	AP2 domain containing protein	PS3	unlabeled
LOC_Os03g50920	1200	6	0.44465	zf-HD	ZF-HD protein dimerisation region containing protein	PS5	Negative
LOC_Os03g52000	1201	6	0.444187	BSD	BSD domain containing protein	PS2	unlabeled
LOC_Os03g03000	1202	6	0.443724	bHLH	helix-loop-helix DNA-binding domain containing protein	PS2	Negative
LOC_Os02g12310	1203	6	0.443261	NAC	no apical meristem protein	PS5	Negative
LOC_Os03g50110	1204	6	0.442798	GeBP	transcription regulator	PS8	unlabeled
LOC_Os03g14810	1205	6	0.442334	NA	MYB-like transcription factor DIVARICATA	PS2	unlabeled
LOC_Os09g03990	1206	6	0.441871	NA	expressed protein	PS8	unlabeled
LOC_Os12g42970	1207	6	0.441408	C2C2-GATA	GATA zinc finger domain containing protein	PS2	unlabeled
LOC_Os06g30250	1208	6	0.440945	NA	expressed protein	PS1	unlabeled
LOC_Os03g45750	1209	6	0.440482	LOB	DUF260 domain containing protein	PS5	unlabeled
LOC_Os07g06470	1210	6	0.440019	CCAAT	nuclear transcription factor Y subunit	PS2	unlabeled
LOC_Os12g06080	1211	6	0.439555	ABI3VP1	expressed protein	PS8	unlabeled
LOC_Os04g46250	1212	6	0.439092	AP2-EREBP	AP2 domain containing protein	PS1	Negative
LOC_Os01g27040	1213	6	0.438629	SNF2	chromatin-remodeling complex ATPase chain	PS1	unlabeled
LOC_Os02g53100	1214	6	0.438166	WRKY	WRKY32	PS2	unlabeled
LOC_Os08g41150	1215	6	0.437703	TRAF	MBTB30 - Bric-a-Brac, Tramtrack, Broad Complex BTB domain with Meprin and TRAF Homology MATH domain	PS2	Negative
LOC_Os12g41860	1216	6	0.437239	HB	START domain containing protein	PS1	unlabeled
LOC_Os06g23050	1217	6	0.436776	NA	expressed protein	NA	unlabeled
LOC_Os05g38990	1218	6	0.436313	Orphans	CCT motif family protein	PS1	unlabeled
LOC_Os08g35000	1219	6	0.43585	NA	ARID/BRIGHT DNA-binding domain containing protein	PS3	unlabeled
LOC_Os08g04190	1220	6	0.435387	HB	homeobox and START domains containing protein	PS2	Negative
LOC_Os03g61570	1221	6	0.434924	C2C2-GATA	expressed protein	PS2	unlabeled
LOC_Os03g38870	1222	6	0.43446	C2C2-Dof	dof zinc finger domain containing protein	PS8	unlabeled
LOC_Os01g70220	1223	6	0.433997	SET	histone-lysine N-methyltransferase	PS1	unlabeled
LOC_Os08g05510	1224	6	0.433534	MYB-related	MYB family transcription factor	PS1	unlabeled
LOC_Os03g42240	1225	6	0.433071	ABI3VP1	B3 DNA binding domain containing protein	PS3	unlabeled
LOC_Os08g16010	1226	6	0.432608	GNAT	acetyltransferase, GNAT family	PS3	unlabeled
LOC_Os01g09850	1227	6	0.432145	C2H2	ZOS1-04 - C2H2 zinc finger protein	PS2	Negative
LOC_Os08g04270	1228	6	0.431681	NA	WD domain, G-beta repeat domain containing protein	PS1	unlabeled
LOC_Os05g48990	1229	6	0.431218	HB	homeobox domain containing protein	PS3	Negative
LOC_Os01g66140	1230	6	0.430755	SWI/SNF-BAF60b	plus-3 domain containing protein	PS2	unlabeled
LOC_Os05g49010	1231	6	0.430292	AP2-EREBP	AP2 domain containing protein	PS8	unlabeled
LOC_Os09g12750	1232	6	0.429829	G2-like	Myb-like DNA-binding domain containing protein	PS2	unlabeled
LOC_Os04g49150	1233	6	0.429365	MADS	OsMADS17 - MADS-box family gene with MIKCc type-box	PS1	unlabeled
LOC_Os05g45230	1234	6	0.428902	WRKY	WRKY58	PS13	Negative
LOC_Os03g07830	1235	6	0.428439	AP2-EREBP	AP2 domain containing protein	PS1	Negative
LOC_Os03g50780	1236	6	0.427976	PHD	PHD-finger domain containing protein	PS2	unlabeled
LOC_Os01g06550	1237	6	0.427513	NA	NF-X1-type zinc finger protein	PS2	unlabeled
LOC_Os03g42200	1238	6	0.42705	C2C2-Dof	dof zinc finger domain containing protein	PS3	Negative
LOC_Os03g05480	1239	6	0.426586	C2H2	ZOS3-01 - C2H2 zinc finger protein	PS1	unlabeled
LOC_Os04g02500	1240	6	0.426123	NA	G-patch domain containing protein	PS2	unlabeled
LOC_Os08g32990	1241	6	0.42566	NA	DNA-directed RNA polymerase subunit	PS1	unlabeled
LOC_Os08g43200	1242	6	0.425197	AP2-EREBP	dehydration-responsive element-binding protein	PS10	Positive
LOC_Os07g39690	1243	6	0.424734	GNAT	GCN5-related N-acetyltransferase	PS1	unlabeled
LOC_Os06g03710	1244	6	0.42427	GRAS	DELLA protein SLR1	PS1	unlabeled
LOC_Os01g10370	1245	6	0.423807	AP2-EREBP	AP2 domain containing protein	PS3	unlabeled
LOC_Os10g33940	1246	6	0.423344	ARF	auxin response factor 18	PS1	unlabeled
LOC_Os11g19060	1247	6	0.422881	AP2-EREBP	BABY BOOM 1	PS1	unlabeled
LOC_Os04g55920	1248	6	0.422418	Tify	zinc-finger protein	PS5	Positive
LOC_Os09g32948	1249	6	0.421955	MADS	OsMADS8 - MADS-box family gene with MIKCc type-box	PS1	Negative
LOC_Os09g38720	1250	6	0.421491	mTERF	mTERF domain containing protein	PS2	Negative
LOC_Os01g66030	1251	6	0.421028	MADS	OsMADS2 - MADS-box family gene with MIKCc type-box	PS1	unlabeled
LOC_Os04g18650	1252	6	0.420565	AP2-EREBP	AP2 domain containing protein	PS1	unlabeled
LOC_Os02g07450	1253	6	0.420102	CCAAT	core histone H2A/H2B/H3/H4	PS2	unlabeled
LOC_Os02g34680	1254	6	0.419639	C2H2	ZOS2-09 - C2H2 zinc finger protein	PS1	Negative
LOC_Os03g27090	1255	6	0.419176	MYB	MYB family transcription factor	PS2	unlabeled
LOC_Os08g28900	1256	6	0.418712	Orphans	OsRR8 type-A response regulator	PS1	Negative
LOC_Os12g38950	1257	6	0.418249	NA	zinc finger, C2H2 type family protein	PS12	unlabeled
LOC_Os07g25710	1258	6	0.417786	G2-like	myb-like DNA-binding domain containing protein	PS2	Negative
LOC_Os04g49230	1259	6	0.417323	ABI3VP1	B3 DNA binding domain containing protein	PS1	Negative
LOC_Os05g45954	1260	6	0.41686	AP2-EREBP	AP2 domain containing protein	PS1	unlabeled
LOC_Os11g10040	1261	6	0.416396	mTERF	mTERF family protein	PS6	unlabeled
LOC_Os03g21870	1262	6	0.415933	OFP	DUF623 domain containing protein	PS5	unlabeled
LOC_Os05g34160	1263	6	0.41547	mTERF	mTERF domain containing protein	PS3	unlabeled
LOC_Os06g09420	1264	6	0.415007	ABI3VP1	B3 DNA binding domain containing protein	PS3	unlabeled
LOC_Os04g09800	1265	6	0.414544	SNF2	SWI/SNF-related matrix-associated actin-dependent regulator of chromatin subfamily A	PS5	unlabeled
LOC_Os03g12950	1266	6	0.414081	AP2-EREBP	AP2-like ethylene-responsive transcription factor AINTEGUMENTA	PS1	unlabeled
LOC_Os04g31290	1267	6	0.413617	bHLH	helix-loop-helix DNA-binding domain containing protein	PS1	unlabeled
LOC_Os01g73460	1268	6	0.413154	PHD	ATXR	PS1	Negative
LOC_Os05g32610	1269	6	0.412691	SNF2	required to maintain repression 1	PS1	unlabeled
LOC_Os09g23200	1270	6	0.412228	G2-like	KANADI1	PS2	unlabeled
LOC_Os04g31320	1271	6	0.411765	SWI/SNF-BAF60b	SWIB/MDM2 domain containing protein	PS1	Negative
LOC_Os03g04620	1272	6	0.411302	Orphans	CCT motif family protein	PS1	Negative
LOC_Os03g08620	1273	6	0.410838	ABI3VP1	B3 DNA binding domain containing protein	PS3	unlabeled
LOC_Os03g09100	1274	6	0.410375	CAMTA	calmodulin-binding transcription activator	PS1	unlabeled
LOC_Os01g36630	1275	6	0.409912	Jumonji	jmjC domain-containing protein 4	PS1	unlabeled
LOC_Os04g35250	1276	6	0.409449	GRAS	MONOCULM 1	PS5	Negative
LOC_Os02g38470	1277	6	0.408986	ABI3VP1	B3 DNA binding domain containing protein	PS8	unlabeled
LOC_Os08g26990	1278	6	0.408522	Orphans	response regulator receiver domain containing protein	PS1	Negative
LOC_Os08g01320	1279	6	0.408059	TRAF	C3-BTB1 - Bric-a-Brac, Tramtrack, Broad Complex BTB domain with C3 subfamily conserved sequence	PS2	unlabeled
LOC_Os03g15040	1280	6	0.407596	FAR1	FAR1 family protein	PS8	Negative
LOC_Os09g29830	1281	6	0.407133	bHLH	helix-loop-helix DNA-binding domain containing protein	PS2	unlabeled
LOC_Os03g46250	1282	6	0.40667	GNAT	acetyltransferase, GNAT family	PS1	Negative
LOC_Os01g67670	1283	6	0.406207	GRAS	gibberellin response modulator protein	PS8	Negative
LOC_Os12g40730	1284	6	0.405743	bHLH	helix-loop-helix DNA-binding domain containing protein	PS2	Negative
LOC_Os08g31930	1285	6	0.40528	NA	BRCA1 C Terminus domain containing protein	PS1	unlabeled
LOC_Os06g12050	1286	6	0.404817	mTERF	mTERF family protein	NA	unlabeled
LOC_Os02g06584	1287	6	0.404354	C3H	zinc finger C-x8-C-x5-C-x3-H type family protein	PS5	unlabeled
LOC_Os09g31400	1288	6	0.403891	EIL	ethylene-insensitive 3	PS5	unlabeled
LOC_Os06g46560	1289	6	0.403428	MYB	myb-like DNA-binding domain containing protein	PS2	unlabeled
LOC_Os01g53980	1290	6	0.402964	NA	IQ calmodulin-binding motif family protein	PS2	unlabeled
LOC_Os07g31470	1291	6	0.402501	MYB	MYB family transcription factor	PS2	Negative
LOC_Os04g55590	1292	6	0.402038	HB	homeobox domain containing protein	PS3	Positive
LOC_Os10g28420	1293	6	0.401575	NA	IQ calmodulin-binding motif family protein	PS5	unlabeled
LOC_Os11g32900	1294	6	0.401112	RB	retinoblastoma-related protein-like	PS2	Negative
LOC_Os12g33090	1295	6	0.400648	C3H	zinc finger family protein	PS2	unlabeled
LOC_Os11g30370	1296	6	0.400185	SBP	OsSPL19 - SBP-box gene family member	PS3	unlabeled
LOC_Os08g23880	1297	7	0.399722	NAC	No apical meristem protein	NA	Negative
LOC_Os12g39330	1298	7	0.399259	AP2-EREBP	AP2 domain containing protein	PS1	unlabeled
LOC_Os02g35460	1299	7	0.398796	C2H2	ZOS2-10 - C2H2 zinc finger protein	NA	Negative
LOC_Os04g45990	1300	7	0.398333	SET	histone-lysine N-methyltransferase	PS1	unlabeled
LOC_Os11g14020	1301	7	0.397869	FAR1	transposon protein	PS8	unlabeled
LOC_Os01g64590	1302	7	0.397406	C2C2-Dof	dof zinc finger domain containing protein	PS3	unlabeled
LOC_Os06g48290	1303	7	0.396943	HB	homeobox associated leucine zipper	PS1	Negative
LOC_Os04g54510	1304	7	0.39648	mTERF	mTERF family protein	PS2	unlabeled
LOC_Os08g38080	1305	7	0.396017	bHLH	helix-loop-helix DNA-binding domain containing protein	PS5	Negative
LOC_Os08g06659	1306	7	0.395553	LOB	expressed protein	PS5	Negative
LOC_Os05g46030	1307	7	0.39509	NA	myosin head family protein	PS1	unlabeled
LOC_Os03g43730	1308	7	0.394627	CPP	tesmin/TSO1-like CXC domain containing protein	PS2	Negative
LOC_Os04g56780	1309	7	0.394164	HB	homeobox domain containing protein	PS2	Negative
LOC_Os06g49550	1310	7	0.393701	FAR1	transposon protein	PS1	Negative
LOC_Os05g43670	1311	7	0.393238	NA	IQ calmodulin-binding motif family protein	PS5	unlabeled
LOC_Os01g59760	1312	7	0.392774	bZIP	bZIP transcription factor	PS2	unlabeled
LOC_Os06g08500	1313	7	0.392311	bHLH	BHLH transcription factor	PS2	Negative
LOC_Os03g55550	1314	7	0.391848	bHLH	helix-loop-helix DNA-binding domain containing protein	NA	Negative
LOC_Os01g61720	1315	7	0.391385	NA	IQ calmodulin-binding motif domain containing protein	PS5	unlabeled
LOC_Os03g42100	1316	7	0.390922	bHLH	helix-loop-helix DNA-binding domain containing protein	NA	unlabeled
LOC_Os03g62660	1317	7	0.390459	FAR1	transposon protein	PS1	unlabeled
LOC_Os11g34200	1318	7	0.389995	CCAAT	histone-like transcription factor and archaeal histone	PS2	Negative
LOC_Os02g54200	1319	7	0.389532	mTERF	mitochondrial transcription termination factor family protein	PS2	Negative
LOC_Os02g05640	1320	7	0.389069	HB	homeobox associated leucine zipper	PS1	unlabeled
LOC_Os04g54900	1321	7	0.388606	NA	bHLH family protein	PS5	unlabeled
LOC_Os09g34060	1322	7	0.388143	bZIP	transcription factor RF2a	PS2	unlabeled
LOC_Os03g51710	1323	7	0.387679	HB	homeobox protein knotted-1	PS1	unlabeled
LOC_Os04g42940	1324	7	0.387216	NA	expressed protein	PS9	Negative
LOC_Os09g29360	1325	7	0.386753	bHLH	helix-loop-helix DNA-binding protein	PS2	unlabeled
LOC_Os02g18460	1326	7	0.38629	NA	NAM	PS1	Negative
LOC_Os03g11600	1327	7	0.385827	C2C2-YABBY	YABBY domain containing protein	PS2	Negative
LOC_Os12g41950	1328	7	0.385364	ARF	auxin response factor	PS2	unlabeled
LOC_Os12g41700	1329	7	0.3849	NA	LSD1 zinc finger domain containing protein	PS2	unlabeled
LOC_Os03g06920	1330	7	0.384437	AP2-EREBP	DRD1	PS1	Negative
LOC_Os08g19590	1331	7	0.383974	HB	Homeobox domain containing protein	PS2	Positive
LOC_Os06g32860	1332	7	0.383511	C3H	zinc finger C-x8-C-x5-C-x3-H type family protein	PS1	unlabeled
LOC_Os06g07350	1333	7	0.383048	C3H	RNA-binding motif protein	PS1	Negative
LOC_Os03g16850	1334	7	0.382585	C2C2-Dof	dof zinc finger domain containing protein	PS8	Negative
LOC_Os02g53670	1335	7	0.382121	NA	MYB family transcription factor	PS2	Negative
LOC_Os06g04010	1336	7	0.381658	BBR/BPC	GAGA-binding protein	PS1	unlabeled
LOC_Os02g55250	1337	7	0.381195	bHLH	BHLH transcription factor	PS5	Negative
LOC_Os10g42196	1338	7	0.380732	NA	expressed protein	PS9	unlabeled
LOC_Os02g56250	1339	7	0.380269	C2C2-GATA	GATA zinc finger domain containing protein	PS13	unlabeled
LOC_Os05g34780	1340	7	0.379805	SWI/SNF-BAF60b	retrotransposon protein, Ty3-gypsy subclass	NA	Negative
LOC_Os10g25220	1341	7	0.379342	C3H	SAP domain containing protein	PS5	unlabeled
LOC_Os01g70890	1342	7	0.378879	CCAAT	histone-like transcription factor and archaeal histone	PS2	Negative
LOC_Os01g24460	1343	7	0.378416	CCAAT	histone-like transcription factor and archaeal histone	NA	Negative
LOC_Os05g33440	1344	7	0.377953	mTERF	mTERF domain containing protein	PS3	Negative
LOC_Os01g52090	1345	7	0.37749	Trihelix	transcription factor like protein	PS6	unlabeled
LOC_Os08g25820	1346	7	0.377026	G2-like	myb-like DNA-binding domain containing protein	PS2	Negative
LOC_Os05g03550	1347	7	0.376563	MYB	MYB family transcription factor	PS8	unlabeled
LOC_Os08g04170	1348	7	0.3761	C3H	zinc finger C-x8-C-x5-C-x3-H type family protein	PS2	unlabeled
LOC_Os04g40420	1349	7	0.375637	MYB-related	SWIRM domain containing protein	PS2	unlabeled
LOC_Os02g42870	1350	7	0.375174	MYB	MYB family transcription factor	PS2	Negative
LOC_Os04g52340	1351	7	0.374711	Rcd1-like	expressed protein	PS2	unlabeled
LOC_Os02g10840	1352	7	0.374247	FAR1	transposon protein	PS2	Negative
LOC_Os08g38780	1353	7	0.373784	CCAAT	core histone H2A/H2B/H3/H4	PS2	unlabeled
LOC_Os11g38900	1354	7	0.373321	SET	histone-lysine N-methyltransferase, H3 lysine-9 specific SUVH1	PS1	Negative
LOC_Os05g36970	1355	7	0.372858	OFP	DUF623 domain containing protein	PS5	Negative
LOC_Os11g45920	1356	7	0.372395	WRKY	WRKY63	PS5	unlabeled
LOC_Os12g31840	1357	7	0.371931	NA	ZOS12-05 - C2H2 zinc finger protein	PS1	unlabeled
LOC_Os01g72370	1358	7	0.371468	bHLH	helix-loop-helix DNA-binding domain containing protein	PS2	unlabeled
LOC_Os09g35870	1359	7	0.371005	AUX/IAA	OsIAA26 - Auxin-responsive Aux/IAA gene family member	PS5	unlabeled
LOC_Os02g57190	1360	7	0.370542	NA	Myosin head domain containing protein	PS1	unlabeled
LOC_Os01g13300	1361	7	0.370079	ABI3VP1	B3 DNA binding domain containing protein	PS3	unlabeled
LOC_Os10g02620	1362	7	0.369616	BBR/BPC	GAGA-binding protein	PS1	Negative
LOC_Os03g43580	1363	7	0.369152	NA	IQ calmodulin-binding motif family protein	PS5	unlabeled
LOC_Os01g50960	1364	7	0.368689	Coactivator	RNA polymerase II transcriptional coactivator KELP	PS1	Negative
LOC_Os01g63160	1365	7	0.368226	MYB	MYB family transcription factor	PS1	unlabeled
LOC_Os03g56010	1366	7	0.367763	bZIP	bZIP transcription factor domain containing protein	PS2	Negative
LOC_Os07g08880	1367	7	0.3673	PHD	ES43 protein	PS2	unlabeled
LOC_Os05g50900	1368	7	0.366836	bHLH	helix-loop-helix DNA-binding protein	PS2	Negative
LOC_Os07g28430	1369	7	0.366373	GRF	growth regulating factor protein	PS5	Negative
LOC_Os03g29614	1370	7	0.36591	MYB	myb-like DNA-binding domain containing protein	PS13	Negative
LOC_Os02g12820	1371	7	0.365447	bHLH	helix-loop-helix DNA-binding domain containing protein	PS2	Negative
LOC_Os08g17100	1372	7	0.364984	NA	expressed protein	NA	Negative
LOC_Os01g64430	1373	7	0.364521	OFP	DUF623 domain containing protein	PS5	unlabeled
LOC_Os01g08970	1374	7	0.364057	HMG	SSRP1-like FACT complex subunit	PS1	unlabeled
LOC_Os07g24090	1375	7	0.363594	mTERF	mTERF domain containing protein	PS2	Negative
LOC_Os03g55164	1376	7	0.363131	WRKY	WRKY4	PS1	Positive
LOC_Os01g45860	1377	7	0.362668	GRAS	GRAS family transcription factor domain containing protein	PS1	unlabeled
LOC_Os01g07450	1378	7	0.362205	MYB	MYB family transcription factor	NA	unlabeled
LOC_Os11g35030	1379	7	0.361742	GRF	Orphans	PS5	unlabeled
LOC_Os03g47016	1380	7	0.361278	HB	homeobox protein knotted-1-like 10	PS1	Negative
LOC_Os02g18370	1381	7	0.360815	FAR1	transposon protein	PS8	unlabeled
LOC_Os10g30719	1382	7	0.360352	NA	MYB family transcription factor	PS2	Negative
LOC_Os02g48810	1383	7	0.359889	PHD	PHD-finger family protein	PS10	unlabeled
LOC_Os04g56850	1384	7	0.359426	ARF	auxin response factor	PS1	unlabeled
LOC_Os06g40850	1385	7	0.358962	NA	IQ calmodulin-binding motif family protein	PS8	unlabeled
LOC_Os06g10690	1386	7	0.358499	PHD	PHD-finger domain containing protein	PS2	Negative
LOC_Os04g33870	1387	7	0.358036	OFP	DUF623 domain containing protein	PS5	Negative
LOC_Os03g44610	1388	7	0.357573	NA	IQ calmodulin-binding motif domain containing protein	PS2	unlabeled
LOC_Os05g51040	1389	7	0.35711	CPP	tesmin/TSO1-like CXC domain containing protein	NA	unlabeled
LOC_Os06g05380	1390	7	0.356647	WRKY	WRKY73	PS2	Negative
LOC_Os03g62230	1391	7	0.356183	C2H2	ZOS3-24 - C2H2 zinc finger protein	PS2	Negative
LOC_Os08g06330	1392	7	0.35572	C3H	zinc finger C-x8-C-x5-C-x3-H type family protein	PS2	unlabeled
LOC_Os05g25700	1393	7	0.355257	WRKY	NA	NA	Positive
LOC_Os12g04595	1394	7	0.354794	NA	transcription initiation factor	PS2	unlabeled
LOC_Os09g27620	1395	7	0.354331	PHD	PHD-finger domain containing protein	PS2	unlabeled
LOC_Os07g31400	1396	7	0.353868	FAR1	transposon protein	PS2	unlabeled
LOC_Os03g05510	1397	7	0.353404	LOB	DUF260 domain containing protein	PS5	Negative
LOC_Os04g34984	1398	7	0.352941	NA	ubiquitin carboxyl-terminal hydrolase domain containing protein	PS2	unlabeled
LOC_Os03g59530	1399	7	0.352478	FHA	protein Kinase-associated protein phosphatase	PS1	unlabeled
LOC_Os01g11952	1400	7	0.352015	PHD	histone-lysine N-methyltransferase ATX5	PS1	unlabeled
LOC_Os07g04170	1401	7	0.351552	MADS	OsMADS90 - MADS-box family gene with M-beta type-box	NA	Negative
LOC_Os07g44690	1402	7	0.351088	HSF	HSF-type DNA-binding domain containing protein	PS1	unlabeled
LOC_Os06g44100	1403	7	0.350625	GNAT	HLS	PS1	Negative
LOC_Os01g57580	1404	7	0.350162	bHLH	bHelix-loop-helix transcription factor	PS9	unlabeled
LOC_Os11g18770	1405	7	0.349699	PHD	PHD-finger family protein	PS2	unlabeled
LOC_Os08g14660	1406	7	0.349236	SET	SET domain containing protein	PS2	unlabeled
LOC_Os07g44800	1407	7	0.348773	SNF2	SWI/SNF-related matrix-associated actin-dependent regulator of chromatin subfamily A	PS1	unlabeled
LOC_Os01g42970	1408	7	0.348309	C3H	zinc finger C-x8-C-x5-C-x3-H type family protein	PS2	Negative
LOC_Os02g02424	1409	7	0.347846	C2H2	ZOS2-02 - C2H2 zinc finger protein	PS2	unlabeled
LOC_Os03g60630	1410	7	0.347383	C2C2-Dof	dof zinc finger domain containing protein	PS3	Negative
LOC_Os03g05710	1411	7	0.34692	GNAT	acetyltransferase, GNAT family	PS1	unlabeled
LOC_Os07g15770	1412	7	0.346457	Orphans	CCT motif family protein	PS1	Positive
LOC_Os01g48700	1413	7	0.345994	E2F-DP	transcription factor Dp	PS2	unlabeled
LOC_Os09g38010	1414	7	0.34553	NAC	no apical meristem protein	PS5	Negative
LOC_Os03g53700	1415	7	0.345067	PHD	PHD-finger domain containing protein	PS2	unlabeled
LOC_Os06g11780	1416	7	0.344604	MYB	MYB family transcription factor	PS2	Negative
LOC_Os02g51799	1417	7	0.344141	MYB	MYB family transcription factor	PS10	unlabeled
LOC_Os12g07480	1418	7	0.343678	TCP	TCP family transcription factor	PS5	unlabeled
LOC_Os06g41730	1419	7	0.343214	ARID	ARID/BRIGHT DNA-binding domain-containing protein	PS2	Positive
LOC_Os11g32280	1420	7	0.342751	GNAT	acetyltransferase, GNAT family	PS1	Negative
LOC_Os04g51070	1421	7	0.342288	bHLH	helix-loop-helix DNA-binding domain containing protein	PS5	Negative
LOC_Os02g02050	1422	7	0.341825	SNF2	SNF2 family N-terminal domain containing protein	PS8	unlabeled
LOC_Os01g60520	1423	7	0.341362	WRKY	WRKY116	PS2	unlabeled
LOC_Os09g31310	1424	7	0.340899	GNAT	acetyltransferase, GNAT family	PS1	unlabeled
LOC_Os07g11020	1425	7	0.340435	NA	rc - bHLH transcription factor regulating proanthocyanidin production in seeds	PS1	Negative
LOC_Os07g30774	1426	7	0.339972	CAMTA	calmodulin-binding transcription activator 5	PS1	unlabeled
LOC_Os03g05680	1427	7	0.339509	Jumonji	histone demethylase JARID1C	PS2	Negative
LOC_Os06g51220	1428	7	0.339046	HMG	HMG1/2	PS1	unlabeled
LOC_Os04g58010	1429	7	0.338583	ABI3VP1	B3 DNA binding domain containing protein	PS3	Negative
LOC_Os11g14130	1430	7	0.338119	mTERF	mTERF family protein	PS6	unlabeled
LOC_Os02g10080	1431	7	0.337656	C3H	zinc finger C-x8-C-x5-C-x3-H type family protein	PS2	unlabeled
LOC_Os02g08310	1432	7	0.337193	TUB	tubby	PS6	Negative
LOC_Os07g28840	1433	7	0.33673	SET	SET domain containing protein	PS2	unlabeled
LOC_Os04g47270	1434	7	0.336267	SWI/SNF-SWI3	amine oxidase	PS1	Negative
LOC_Os06g04850	1435	7	0.335804	HB	homeobox associated leucine zipper	PS2	unlabeled
LOC_Os08g41710	1436	7	0.33534	FHA	FHA domain containing protein	PS2	unlabeled
LOC_Os02g31890	1437	7	0.334877	C2H2	ZOS2-08 - C2H2 zinc finger protein	PS2	Negative
LOC_Os10g38850	1438	7	0.334414	SWI/SNF-SWI3	amine oxidase	PS1	Negative
LOC_Os06g12110	1439	7	0.333951	mTERF	mTERF family protein	PS2	Negative
LOC_Os05g05230	1440	7	0.333488	SNF2	expressed protein	PS1	unlabeled
LOC_Os03g15990	1441	7	0.333025	PHD	EDM2	NA	Negative
LOC_Os06g39600	1442	7	0.332561	DBP	protein phosphatase 2C	PS1	unlabeled
LOC_Os04g59470	1443	7	0.332098	NAC	no apical meristem protein	PS5	Negative
LOC_Os07g32730	1444	7	0.331635	NA	DNA repair protein rhp16	PS1	unlabeled
LOC_Os04g23910	1445	7	0.331172	MADS	OsMADS25 - MADS-box family gene with MIKCc type-box	PS1	unlabeled
LOC_Os02g35140	1446	7	0.330709	ARF	auxin response factor 7	PS5	Negative
LOC_Os02g15810	1447	7	0.330245	HMG	HMG1/2	PS1	unlabeled
LOC_Os03g50900	1448	7	0.329782	FAR1	transposon protein	PS8	unlabeled
LOC_Os04g57010	1449	7	0.329319	C3H	zinc finger C-x8-C-x5-C-x3-H type family protein	PS2	unlabeled
LOC_Os08g38590	1450	7	0.328856	MADS	OsMADS62 - MADS-box family gene with MIKC* type-box	PS1	Negative
LOC_Os12g43620	1451	7	0.328393	bHLH	helix-loop-helix DNA-binding domain containing protein	PS2	unlabeled
LOC_Os03g64300	1452	7	0.32793	LUG	THION30 - Plant thionin family protein precursor	PS1	unlabeled
LOC_Os02g10060	1453	7	0.327466	MYB-related	SWIRM domain containing protein	PS2	unlabeled
LOC_Os06g36930	1454	7	0.327003	HSF	HSF-type DNA-binding domain containing protein	PS1	unlabeled
LOC_Os02g36510	1455	7	0.32654	EIL	ethylene-insensitive 3	PS8	unlabeled
LOC_Os01g47600	1456	7	0.326077	HMG	HMG1/2	PS1	unlabeled
LOC_Os07g10890	1457	7	0.325614	bZIP	transcription factor	PS1	Negative
LOC_Os11g11410	1458	7	0.325151	AUX/IAA	OsIAA27 - Auxin-responsive Aux/IAA gene family member	PS6	unlabeled
LOC_Os06g23380	1459	7	0.324687	NA	IQ calmodulin-binding motif family protein	NA	Negative
LOC_Os08g25060	1460	7	0.324224	BSD	BSD domain-containing protein	PS2	unlabeled
LOC_Os03g52320	1461	7	0.323761	NA	GRF-interacting factor 1	PS2	unlabeled
LOC_Os07g25370	1462	7	0.323298	MYB-related	myb-like DNA-binding domain containing protein	PS2	Negative
LOC_Os08g36700	1463	7	0.322835	HSF	HSF-type DNA-binding domain containing protein	PS1	Negative
LOC_Os01g51260	1464	7	0.322371	MYB	MYB family transcription factor	PS2	Negative
LOC_Os04g35800	1465	7	0.321908	C3H	zinc finger C-x8-C-x5-C-x3-H type family protein	PS2	Negative
LOC_Os01g07430	1466	7	0.321445	MYB-related	myb-like DNA-binding domain containing protein	NA	unlabeled
LOC_Os03g12440	1467	7	0.320982	PLATZ	zinc-binding protein	NA	Negative
LOC_Os03g02800	1468	7	0.320519	NAC	no apical meristem protein	PS5	unlabeled
LOC_Os07g03220	1469	7	0.320056	bZIP	bZIP transcription factor domain containing protein	PS2	unlabeled
LOC_Os02g34840	1470	7	0.319592	Coactivator	RNA polymerase II transcriptional coactivator KIWI	NA	unlabeled
LOC_Os07g40780	1471	7	0.319129	C2H2	ZOS7-11 - C2H2 zinc finger protein	PS2	Negative
LOC_Os11g16290	1472	7	0.318666	RWP-RK	NIN	PS1	Positive
LOC_Os02g03030	1473	7	0.318203	PHD	ATXR	PS1	Negative
LOC_Os02g34850	1474	7	0.31774	SET	histone-lysine N-methyltransferase ASHH2	PS1	unlabeled
LOC_Os08g02160	1475	7	0.317277	NAC	no apical meristem protein	NA	unlabeled
LOC_Os06g42630	1476	7	0.316813	ABI3VP1	B3 DNA binding domain containing protein	PS5	unlabeled
LOC_Os05g27980	1477	7	0.31635	LOB	DUF260 domain containing protein	PS5	Negative
LOC_Os07g44200	1478	7	0.315887	GeBP	transcription regulator	PS8	unlabeled
LOC_Os12g13570	1479	7	0.315424	MYB	MYB family transcription factor	PS1	unlabeled
LOC_Os12g37410	1480	7	0.314961	bZIP	CPuORF5 - conserved peptide uORF-containing transcript	NA	Negative
LOC_Os06g10310	1481	7	0.314497	GRF	growth regulating factor protein	PS5	Negative
LOC_Os02g39540	1482	7	0.314034	FAR1	transposon protein	PS2	unlabeled
LOC_Os03g42420	1483	7	0.313571	ABI3VP1	B3 DNA binding domain containing protein	PS5	Negative
LOC_Os05g25960	1484	7	0.313108	NAC	no apical meristem protein	NA	Negative
LOC_Os12g12380	1485	7	0.312645	FAR1	transposon protein	PS2	Negative
LOC_Os07g17160	1486	7	0.312182	EIL	expressed protein	NA	Negative
LOC_Os08g40460	1487	7	0.311718	TRAF	BTB4 - Bric-a-Brac, Tramtrack, Broad Complex BTB domain	PS1	Negative
LOC_Os05g44400	1488	7	0.311255	C2C2-GATA	GATA zinc finger domain containing protein	PS2	unlabeled
LOC_Os02g04490	1489	7	0.310792	PHD	histone acetyltransferase HAC1	PS2	Negative
LOC_Os01g42470	1490	7	0.310329	GNAT	acetyltransferase, GNAT family	PS1	unlabeled
LOC_Os01g68560	1491	7	0.309866	MADS	OsMADS98 - MADS-box family gene with M-beta type-box	PS10	unlabeled
LOC_Os08g24946	1492	7	0.309403	NA	EDM2	PS5	unlabeled
LOC_Os10g30690	1493	7	0.308939	MYB-related	MYB family transcription factor	PS2	Negative
LOC_Os03g06860	1494	7	0.308476	FAR1	transposon protein	PS2	unlabeled
LOC_Os09g26390	1495	7	0.308013	ARID	AT-rich interaction region	PS2	Negative
LOC_Os07g46690	1496	7	0.30755	DDT	PHD-finger family protein	PS10	unlabeled
LOC_Os01g32700	1497	7	0.307087	FAR1	transposon protein	NA	Negative
LOC_Os05g43950	1498	7	0.306623	VOZ	expressed protein	PS5	unlabeled
LOC_Os01g55580	1499	7	0.30616	CPP	tesmin/TSO1-like CXC domain containing protein	PS2	unlabeled
LOC_Os12g38960	1500	7	0.305697	C2H2	ZOS12-07 - C2H2 zinc finger protein	PS2	Negative
LOC_Os01g08710	1501	7	0.305234	WRKY	WRKY102	PS2	Negative
LOC_Os06g29350	1502	7	0.304771	NA	myosin	PS1	unlabeled
LOC_Os05g31254	1503	7	0.304308	GNAT	acetyltransferase, GNAT family	PS1	Negative
LOC_Os01g39850	1504	7	0.303844	CCAAT	histone-like transcription factor and archaeal histone	PS2	Negative
LOC_Os05g32180	1505	7	0.303381	GNAT	acetyltransferase, GNAT family	PS1	unlabeled
LOC_Os02g46940	1506	7	0.302918	G2-like	MYB family transcription factor	PS2	Negative
LOC_Os09g01780	1507	7	0.302455	FAR1	transposon protein	NA	Negative
LOC_Os07g39970	1508	7	0.301992	C2H2	ZOS7-08 - C2H2 zinc finger protein	PS2	Positive
LOC_Os06g43120	1509	7	0.301528	C3H	zinc finger C-x8-C-x5-C-x3-H type family protein	PS2	unlabeled
LOC_Os12g38200	1510	7	0.301065	C2C2-Dof	dof zinc finger domain containing protein	PS3	unlabeled
LOC_Os05g44540	1511	7	0.300602	TRAF	MrBTB3 - Bric-a-Brac, Tramtrack, Broad Complex BTB domain with Meprin and TRAF Homology MATH-related domain	NA	Negative
LOC_Os06g09790	1512	7	0.300139	AP2-EREBP	ethylene-responsive transcription factor	NA	Negative
LOC_Os06g31100	1513	8	0.299676	TRAF	E1-BTB2 - Bric-a-Brac, Tramtrack, and Broad Complex domain with E1 subfamily conserved sequence	PS1	Negative
LOC_Os08g42600	1514	8	0.299213	RB	retinoblastoma-related protein-like	PS2	unlabeled
LOC_Os04g47640	1515	8	0.298749	RWP-RK	RWP-RK domain-containing protein	PS2	unlabeled
LOC_Os10g35660	1516	8	0.298286	MYB	MYB family transcription factor	NA	Negative
LOC_Os07g09320	1517	8	0.297823	FHA	FHA domain containing protein	PS2	unlabeled
LOC_Os12g07790	1518	8	0.29736	NAC	no apical meristem protein	NA	unlabeled
LOC_Os01g01600	1519	8	0.296897	NA	ethylene-responsive protein related	PS5	Negative
LOC_Os06g12070	1520	8	0.296434	mTERF	mTERF family protein	NA	Negative
LOC_Os02g52950	1521	8	0.29597	NA	expressed protein	PS8	unlabeled
LOC_Os02g43940	1522	8	0.295507	AP2-EREBP	AP2 domain containing protein	PS2	unlabeled
LOC_Os02g51880	1523	8	0.295044	SWI/SNF-SWI3	amine oxidase	PS1	unlabeled
LOC_Os11g41640	1524	8	0.294581	bHLH	helix-loop-helix DNA-binding domain containing protein	PS2	Negative
LOC_Os07g12910	1525	8	0.294118	Alfin-like	PHD finger protein	PS2	unlabeled
LOC_Os08g40900	1526	8	0.293654	ARF	auxin response factor	PS8	Negative
LOC_Os05g43920	1527	8	0.293191	ARF	auxin response factor 14	PS2	unlabeled
LOC_Os07g07020	1528	8	0.292728	SOH1	mediator of RNA polymerase II transcription subunit 31	PS2	unlabeled
LOC_Os05g43960	1529	8	0.292265	NAC	no apical meristem protein	NA	Negative
LOC_Os05g01020	1530	8	0.291802	Orphans	transcriptional repressor	PS1	Negative
LOC_Os06g07010	1531	8	0.291339	FAR1	transposon protein	PS2	unlabeled
LOC_Os07g22670	1532	8	0.290875	mTERF	mTERF domain containing protein	PS6	unlabeled
LOC_Os11g31360	1533	8	0.290412	NAC	no apical meristem protein	PS5	Negative
LOC_Os02g13670	1534	8	0.289949	bHLH	helix-loop-helix DNA-binding domain containing protein	NA	Negative
LOC_Os07g31450	1535	8	0.289486	PHD	CHR4/MI-2-LIKE	PS2	unlabeled
LOC_Os06g08790	1536	8	0.289023	PHD	ORC1 - Putative origin recognition complex subunit 1	PS13	unlabeled
LOC_Os01g62510	1537	8	0.28856	WRKY	WRKY119	NA	Negative
LOC_Os05g02150	1538	8	0.288096	C2C2-Dof	expressed protein	PS3	Negative
LOC_Os03g63750	1539	8	0.287633	HSF	HSF-type DNA-binding domain containing protein	PS1	Negative
LOC_Os03g04980	1540	8	0.28717	PHD	PHD-finger domain containing protein	PS1	unlabeled
LOC_Os05g11380	1541	8	0.286707	MADS	OsMADS66 - MADS-box family gene with MIKCc type-box	NA	Negative
LOC_Os11g45950	1542	8	0.286244	NA	NAC domain-containing protein 90	NA	Negative
LOC_Os11g04960	1543	8	0.28578	NAC	no apical meristem protein	NA	Negative
LOC_Os04g47830	1544	8	0.285317	SNF2	SNF2 family N-terminal domain containing protein	PS1	unlabeled
LOC_Os04g47690	1545	8	0.284854	HMG	HMG1/2	PS1	Negative
LOC_Os04g53390	1546	8	0.284391	TRAF	MrBTB2 - Bric-a-Brac, Tramtrack, Broad Complex BTB domain with Meprin and TRAF Homology MATH-related domain	PS2	Negative
LOC_Os08g02250	1547	8	0.283928	NA	IQ calmodulin-binding motif domain containing protein	PS2	Negative
LOC_Os06g16400	1548	8	0.283465	bHLH	helix-loop-helix DNA-binding domain containing protein	PS2	Negative
LOC_Os02g52510	1549	8	0.283001	SNF2	SNF2 family N-terminal domain containing protein	PS1	Negative
LOC_Os05g13300	1550	8	0.282538	NA	helicase	PS1	unlabeled
LOC_Os06g12360	1551	8	0.282075	RWP-RK	pentatricopeptide	PS2	Negative
LOC_Os05g33460	1552	8	0.281612	mTERF	mTERF domain containing protein	PS5	unlabeled
LOC_Os04g11830	1553	8	0.281149	TCP	TCP family transcription factor	PS5	Negative
LOC_Os05g48960	1554	8	0.280686	C3H	splicing factor U2AF	PS2	Negative
LOC_Os06g19980	1555	8	0.280222	MYB-related	MYB family transcription factor	PS2	unlabeled
LOC_Os10g06860	1556	8	0.279759	FAR1	FAR1 family protein	NA	Negative
LOC_Os10g34580	1557	8	0.279296	FHA	FHA domain containing protein	PS2	unlabeled
LOC_Os12g07730	1558	8	0.278833	MYB-related	SWIRM domain containing protein	PS2	Negative
LOC_Os10g36810	1559	8	0.27837	SWI/SNF-BAF60b	plus-3 domain containing protein	PS1	unlabeled
LOC_Os04g56980	1560	8	0.277906	SWI/SNF-BAF60b	SWIB/MDM2 domain containing protein	PS1	Negative
LOC_Os01g67970	1561	8	0.277443	C2H2	ZOS1-20 - C2H2 zinc finger protein	PS1	Negative
LOC_Os07g26720	1562	8	0.27698	Orphans	OsRR7 type-A response regulator	PS1	Negative
LOC_Os01g57890	1563	8	0.276517	HB	Homeobox domain containing protein	PS5	Negative
LOC_Os06g10710	1564	8	0.276054	NA	expressed protein	NA	unlabeled
LOC_Os03g56110	1565	8	0.275591	HB	homeobox protein knotted-1	PS1	Negative
LOC_Os05g39590	1566	8	0.275127	AP2-EREBP	AP2 domain containing protein	PS1	Negative
LOC_Os06g12080	1567	8	0.274664	mTERF	mTERF family protein	PS8	unlabeled
LOC_Os01g16670	1568	8	0.274201	BSD	BSD domain-containing protein	PS2	Negative
LOC_Os04g08290	1569	8	0.273738	C2H2	ZOS4-04 - C2H2 zinc finger protein	PS2	Negative
LOC_Os05g45930	1570	8	0.273275	NA	IQ calmodulin-binding motif family protein	PS2	unlabeled
LOC_Os10g32600	1571	8	0.272811	G2-like	MYB family transcription factor	PS1	unlabeled
LOC_Os03g48450	1572	8	0.272348	GRAS	SCARECROW	PS1	unlabeled
LOC_Os06g23950	1573	8	0.271885	MADS	OsMADS59 - MADS-box family gene with MIKCc type-box	PS1	Negative
LOC_Os06g46890	1574	8	0.271422	C3H	zinc finger C-x8-C-x5-C-x3-H type family protein	PS2	unlabeled
LOC_Os04g56654	1575	8	0.270959	BSD	BSD domain-containing protein	PS10	Negative
LOC_Os04g40930	1576	8	0.270496	Trihelix	MYB family transcription factor	PS2	Negative
LOC_Os01g12860	1577	8	0.270032	MYB	MYB family transcription factor	PS8	unlabeled
LOC_Os10g40390	1578	8	0.269569	GRAS	scarecrow	PS7	Negative
LOC_Os07g11010	1579	8	0.269106	FHA	protein Kinase-associated protein phosphatase	PS1	unlabeled
LOC_Os07g48180	1580	8	0.268643	bZIP	bZIP transcription factor domain containing protein	PS10	unlabeled
LOC_Os09g25040	1581	8	0.26818	bHLH	joka8	PS8	Negative
LOC_Os07g45310	1582	8	0.267717	BSD	BSD domain-containing protein	PS2	Negative
LOC_Os02g32570	1583	8	0.267253	SNF2	SNF2 family N-terminal domain containing protein	PS1	unlabeled
LOC_Os05g43380	1584	8	0.26679	CPP	tesmin/TSO1-like CXC domain containing protein	PS1	unlabeled
LOC_Os05g42290	1585	8	0.266327	ULT	expressed protein	PS7	Negative
LOC_Os06g10900	1586	8	0.265864	GRAS	DELLA protein RGL3	PS1	unlabeled
LOC_Os03g22900	1587	8	0.265401	SNF2	SNF2 family N-terminal domain containing protein	PS2	Negative
LOC_Os08g03500	1588	8	0.264937	TRAF	MBTB17 - Bric-a-Brac, Tramtrack, Broad Complex BTB domain with Meprin and TRAF Homology MATH domain	NA	Negative
LOC_Os05g27880	1589	8	0.264474	TRAF	BBF1 - 2 Bric-a-Brac, Tramtrack, Broad Complex BTB domains with a F5/8 type C discoidin domain	PS1	unlabeled
LOC_Os04g38770	1590	8	0.264011	MADS	OsMADS61 - MADS-box family gene with MIKCc type-box	PS1	unlabeled
LOC_Os09g04890	1591	8	0.263548	PHD	histone-lysine N-methyltransferase, H3 lysine-4 specific ATX1	PS1	unlabeled
LOC_Os12g41230	1592	8	0.263085	CPP	tesmin/TSO1-like CXC domain containing protein	PS2	unlabeled
LOC_Os03g61760	1593	8	0.262622	SBP	OsSPL6 - SBP-box gene family member	PS3	unlabeled
LOC_Os04g37440	1594	8	0.262158	NA	expressed protein	NA	Negative
LOC_Os08g03520	1595	8	0.261695	CSD	retrotransposon protein, Ty1-copia subclass	PS1	unlabeled
LOC_Os03g12760	1596	8	0.261232	bHLH	helix-loop-helix DNA-binding domain containing protein	PS2	Negative
LOC_Os03g21240	1597	8	0.260769	G2-like	myb-like DNA-binding domain containing protein	PS2	Negative
LOC_Os02g45850	1598	8	0.260306	ABI3VP1	B3 DNA binding domain containing protein	PS1	Negative
LOC_Os12g25120	1599	8	0.259843	CCAAT	core histone H2A/H2B/H3/H4	PS1	unlabeled
LOC_Os03g13614	1600	8	0.259379	bZIP	transcription factor	PS2	Negative
LOC_Os08g23470	1601	8	0.258916	ABI3VP1	B3 DNA binding domain containing protein	PS8	Negative
LOC_Os06g01170	1602	8	0.258453	PHD	PHD-finger domain containing protein	PS2	unlabeled
LOC_Os01g48180	1603	8	0.25799	DDT	DDT domain containing protein	PS5	Negative
LOC_Os02g09920	1604	8	0.257527	PHD	PHD-finger domain containing protein	PS2	unlabeled
LOC_Os03g20430	1605	8	0.257063	NA	histone-lysine N-methyltransferase, H3 lysine-9 specific SUVH8	PS1	unlabeled
LOC_Os02g06370	1606	8	0.2566	PBF-2-like	whirly transcription factor domain containing protein	PS2	Negative
LOC_Os02g53260	1607	8	0.256137	GNAT	acetyltransferase, GNAT family	PS1	unlabeled
LOC_Os09g23650	1608	8	0.255674	Tify	FAM10 family protein	PS1	unlabeled
LOC_Os04g40060	1609	8	0.255211	FAR1	transposon protein	PS8	unlabeled
LOC_Os03g11370	1610	8	0.254748	ABI3VP1	B3 DNA binding domain containing protein	PS8	Negative
LOC_Os04g46410	1611	8	0.254284	AP2-EREBP	AP2 domain containing protein	PS3	Negative
LOC_Os02g02870	1612	8	0.253821	CSD	glycine-rich protein 2	PS1	Negative
LOC_Os03g03560	1613	8	0.253358	FHA	FHA domain containing protein	PS2	unlabeled
LOC_Os01g15460	1614	8	0.252895	C3H	zinc finger C-x8-C-x5-C-x3-H type family protein	PS2	unlabeled
LOC_Os12g41920	1615	8	0.252432	MYB-related	single myb histone	PS2	Negative
LOC_Os01g45570	1616	8	0.251969	HB	homeobox associated leucine zipper	PS1	Negative
LOC_Os08g03480	1617	8	0.251505	TRAF	MBTB16 - Bric-a-Brac, Tramtrack, Broad Complex BTB domain with Meprin and TRAF Homology MATH domain	NA	Negative
LOC_Os05g38620	1618	8	0.251042	C2H2	ZOS5-10 - C2H2 zinc finger protein	PS5	Negative
LOC_Os12g10540	1619	8	0.250579	MADS	OsMADS13 - MADS-box family gene with MIKCc type-box	PS1	Negative
LOC_Os06g10570	1620	8	0.250116	Orphans	expressed protein	PS5	Negative
LOC_Os07g42750	1621	8	0.249653	DDT	DDT domain containing protein	PS2	Negative
LOC_Os04g38400	1622	8	0.249189	EIL	ethylene-insensitive 3	PS5	unlabeled
LOC_Os07g15540	1623	8	0.248726	Orphans	ethylene receptor	PS1	Negative
LOC_Os04g02730	1624	8	0.248263	C3H	tRNA-dihydrouridine synthase 3-like	PS1	unlabeled
LOC_Os03g58640	1625	8	0.2478	FHA	FHA domain containing protein	PS2	unlabeled
LOC_Os05g34640	1626	8	0.247337	Alfin-like	PHD finger protein	PS2	Negative
LOC_Os06g41384	1627	8	0.246874	C3H	zinc finger C-x8-C-x5-C-x3-H type family protein	PS2	unlabeled
LOC_Os02g44120	1628	8	0.24641	C2H2	ZOS2-13 - C2H2 zinc finger protein	PS2	Negative
LOC_Os03g21970	1629	8	0.245947	NA	basic helix-loop-helix domain containing protein	PS5	unlabeled
LOC_Os01g47360	1630	8	0.245484	C2C2-GATA	GATA zinc finger domain containing protein	PS2	Negative
LOC_Os01g54210	1631	8	0.245021	C2C2-GATA	GATA zinc finger domain containing protein	PS2	unlabeled
LOC_Os06g29020	1632	8	0.244558	HB	retrotransposon protein	PS3	Negative
LOC_Os05g49930	1633	8	0.244094	GRAS	GRAS family transcription factor domain containing protein	PS1	Negative
LOC_Os12g40070	1634	8	0.243631	ABI3VP1	B3 DNA binding domain containing protein	PS8	Negative
LOC_Os04g27990	1635	8	0.243168	ABI3VP1	B3 DNA binding domain containing protein	PS8	unlabeled
LOC_Os01g65850	1636	8	0.242705	SNF2	CHD3-type chromatin-remodeling factor PICKLE	PS1	Negative
LOC_Os06g21390	1637	8	0.242242	C3H	Zinc finger C-x8-C-x5-C-x3-H type domain containing protein	PS2	unlabeled
LOC_Os03g31880	1638	8	0.241779	GRAS	SHORT-ROOT	PS5	Negative
LOC_Os11g27530	1639	8	0.241315	FHA	FHA domain containing protein	PS5	unlabeled
LOC_Os04g40840	1640	8	0.240852	GNAT	elongator complex protein 3	PS1	unlabeled
LOC_Os07g27800	1641	8	0.240389	FAR1	transposon protein	NA	Negative
LOC_Os04g28040	1642	8	0.239926	Orphans	expressed protein	PS8	unlabeled
LOC_Os11g36470	1643	8	0.239463	NA	ubiquitin carboxyl-terminal hydrolase 21	PS1	unlabeled
LOC_Os02g07780	1644	8	0.239	SBP	OsSPL4 - SBP-box gene family member	PS3	unlabeled
LOC_Os10g29260	1645	8	0.238536	TRAF	speckle-type POZ protein	NA	Negative
LOC_Os05g51830	1646	8	0.238073	C2H2	ZOS5-12 - C2H2 zinc finger protein	PS2	unlabeled
LOC_Os06g46240	1647	8	0.23761	TRAF	BTB/POZ domain containing protein	PS8	Negative
LOC_Os12g13170	1648	8	0.237147	bZIP	transcription factor	PS7	unlabeled
LOC_Os04g59510	1649	8	0.236684	PHD	PHD finger family protein	PS1	unlabeled
LOC_Os05g31420	1650	8	0.23622	GRAS	GRAS family transcription factor containing protein	PS1	Negative
LOC_Os02g34590	1651	8	0.235757	FAR1	transposon protein	PS2	unlabeled
LOC_Os03g09860	1652	8	0.235294	GNAT	acetyltransferase, GNAT family	PS1	unlabeled
LOC_Os08g40630	1653	8	0.234831	mTERF	mTERF domain containing protein	PS8	unlabeled
LOC_Os07g07690	1654	8	0.234368	PHD	PHD-finger domain containing protein	PS13	unlabeled
LOC_Os01g14370	1655	8	0.233905	TAZ	histone acetyltransferase HAC5	PS2	Negative
LOC_Os04g08600	1656	8	0.233441	C2H2	ZOS4-05 - C2H2 zinc finger protein	PS5	Negative
LOC_Os03g12120	1657	8	0.232978	NAC	no apical meristem protein	PS3	unlabeled
LOC_Os03g14270	1658	8	0.232515	LOB	DUF260 domain containing protein	PS5	unlabeled
LOC_Os05g01230	1659	8	0.232052	NA	zinc finger, C3HC4 type domain containing protein	PS1	unlabeled
LOC_Os03g04210	1660	8	0.231589	NA	IQ calmodulin-binding motif family protein	PS5	Negative
LOC_Os10g01530	1661	8	0.231126	bHLH	helix-loop-helix DNA-binding domain containing protein	PS2	Negative
LOC_Os12g06380	1662	8	0.230662	FAR1	transposon protein	PS2	Negative
LOC_Os01g61810	1663	8	0.230199	CCAAT	histone-like transcription factor and archaeal histone	PS1	Negative
LOC_Os05g46780	1664	8	0.229736	FHA	transposon protein, CACTA, En/Spm sub-class	PS1	unlabeled
LOC_Os12g41900	1665	8	0.229273	SET	SET domain containing protein	PS1	unlabeled
LOC_Os11g41290	1666	8	0.22881	TRAF	MrBTB5 - Bric-a-Brac, Tramtrack, Broad Complex BTB domain with Meprin and TRAF Homology MATH-related domain	PS5	Negative
LOC_Os08g14400	1667	8	0.228346	HB	homeobox domain containing protein	PS2	Negative
LOC_Os04g36790	1668	8	0.227883	Trihelix	transcription factor like protein	PS5	Negative
LOC_Os06g12060	1669	8	0.22742	mTERF	mTERF family protein	PS7	unlabeled
LOC_Os12g01550	1670	8	0.226957	LOB	DUF260 domain containing protein	PS5	unlabeled
LOC_Os02g40770	1671	8	0.226494	SET	SET domain containing protein	PS1	Negative
LOC_Os06g32720	1672	8	0.226031	C3H	zinc finger C-x8-C-x5-C-x3-H type family protein	PS2	Negative
LOC_Os09g39660	1673	8	0.225567	C2H2	ZOS9-21 - C2H2 zinc finger protein	PS5	Negative
LOC_Os02g35150	1674	8	0.225104	C3H	splicing factor U2AF	PS2	unlabeled
LOC_Os11g05130	1675	8	0.224641	DDT	PHD-finger family protein	PS1	unlabeled
LOC_Os06g46400	1676	8	0.224178	C3H	ATCPSF30/CPSF30	PS2	unlabeled
LOC_Os12g31350	1677	8	0.223715	NA	SSXT protein	PS2	unlabeled
LOC_Os04g53430	1678	8	0.223252	TRAF	MBTB8 - Bric-a-Brac, Tramtrack, Broad Complex BTB domain with Meprin and TRAF Homology MATH domain	NA	Negative
LOC_Os02g49250	1679	8	0.222788	MYB	myb-like DNA-binding domain containing protein	NA	Negative
LOC_Os03g55570	1680	8	0.222325	SWI/SNF-BAF60b	upstream activation factor subunit spp27	PS1	unlabeled
LOC_Os05g10770	1681	8	0.221862	Jumonji	transcription factor jumonji	PS2	Positive
LOC_Os03g53960	1682	8	0.221399	MYB-related	transcriptional adaptor	PS2	unlabeled
LOC_Os12g34330	1683	8	0.220936	PHD	protein binding protein	PS2	unlabeled
LOC_Os12g34510	1684	8	0.220472	CCAAT	Core histone H2A/H2B/H3/H4 domain containing protein	PS1	unlabeled
LOC_Os02g39520	1685	8	0.220009	FAR1	transposon protein	PS2	Negative
LOC_Os03g58830	1686	8	0.219546	bHLH	BEE 1	PS1	unlabeled
LOC_Os01g44990	1687	8	0.219083	SNF2	ercc6 protein	PS1	unlabeled
LOC_Os02g03690	1688	8	0.21862	BES1	beta-amylase	PS1	unlabeled
LOC_Os11g28270	1689	8	0.218157	C3H	zinc finger C-x8-C-x5-C-x3-H type family protein	PS2	Negative
LOC_Os02g03730	1690	8	0.217693	SWI/SNF-BAF60b	SWIB/MDM2 domain containing protein	PS1	unlabeled
LOC_Os06g47840	1691	8	0.21723	NA	ZOS6-08 - C2H2 zinc finger protein	PS2	unlabeled
LOC_Os04g10260	1692	8	0.216767	bZIP	basic region leucine zipper domain containing protein	PS2	Negative
LOC_Os05g37640	1693	8	0.216304	AP2-EREBP	expressed protein	PS13	unlabeled
LOC_Os08g29500	1694	8	0.215841	CCAAT	histone-like transcription factor and archaeal histone	PS1	Negative
LOC_Os06g16430	1695	8	0.215377	FHA	FHA domain containing protein	PS1	Negative
LOC_Os04g28120	1696	8	0.214914	Orphans	response regulator receiver domain containing protein	PS1	Negative
LOC_Os03g37920	1697	8	0.214451	FAR1	transposon protein	NA	Negative
LOC_Os01g74540	1698	8	0.213988	C2C2-GATA	GATA zinc finger domain containing protein	PS2	unlabeled
LOC_Os04g36730	1699	8	0.213525	Alfin-like	PHD finger protein	PS2	unlabeled
LOC_Os01g42260	1700	8	0.213062	LUG	transcriptional corepressor LEUNIG	PS1	unlabeled
LOC_Os01g64410	1701	8	0.212598	OFP	ATOFP18/OFP18	PS5	Negative
LOC_Os05g48820	1702	8	0.212135	HB	DDT	PS1	Negative
LOC_Os10g39190	1703	8	0.211672	ABI3VP1	B3 DNA binding domain containing protein	PS1	Negative
LOC_Os08g27850	1704	8	0.211209	MBF1	endothelial differentiation-related factor 1	PS1	Negative
LOC_Os08g23680	1705	8	0.210746	FHA	FHA domain containing protein	PS1	Negative
LOC_Os03g21160	1706	8	0.210283	C3H	RNA-binding zinc finger protein	PS2	unlabeled
LOC_Os11g30484	1707	8	0.209819	NA	ZOS11-03 - C2H2 zinc finger protein	PS2	unlabeled
LOC_Os12g24540	1708	8	0.209356	PHD	PHD-finger family protein	PS9	Negative
LOC_Os01g70810	1709	8	0.208893	HB	homeobox domain containing protein	PS2	Negative
LOC_Os07g44210	1710	8	0.20843	SNF2	SNF2 family N-terminal domain containing protein	PS1	unlabeled
LOC_Os06g12400	1711	8	0.207967	HB	Homeobox domain containing protein	PS2	unlabeled
LOC_Os07g09740	1712	8	0.207503	NAC	no apical meristem protein	NA	Negative
LOC_Os06g09810	1713	8	0.20704	AP2-EREBP	ethylene-responsive transcription factor	NA	Negative
LOC_Os08g14610	1714	8	0.206577	SNF2	DRD1	PS1	Negative
LOC_Os02g08544	1715	8	0.206114	HB	homeobox protein knotted-1	PS1	unlabeled
LOC_Os03g51220	1716	8	0.205651	MYB-related	SWI/SNF-related matrix-associated actin-dependent regulator of chromatin subfamily C member	PS2	unlabeled
LOC_Os04g39050	1717	8	0.205188	NA	ZOS4-07 - C2H2 zinc finger protein	PS2	unlabeled
LOC_Os10g19860	1718	8	0.204724	NA	XI-I	PS1	unlabeled
LOC_Os01g60540	1719	8	0.204261	WRKY	WRKY20	NA	unlabeled
LOC_Os04g28130	1720	8	0.203798	ARR-B	two-component response regulator	PS1	Negative
LOC_Os01g65730	1721	8	0.203335	SET	SET domain containing protein	PS2	unlabeled
LOC_Os03g42230	1722	8	0.202872	ABI3VP1	B3 DNA binding domain containing protein	PS3	Negative
LOC_Os05g28350	1723	8	0.202409	AP2-EREBP	AP2 domain containing protein	PS1	Negative
LOC_Os02g45480	1724	8	0.201945	C3H	nucleic acid binding protein	PS1	Negative
LOC_Os02g18660	1725	8	0.201482	NA	expressed protein	PS8	unlabeled
LOC_Os02g47900	1726	8	0.201019	SET	SET domain protein SDG117	PS1	unlabeled
LOC_Os05g38600	1727	8	0.200556	NA	ZOS5-09 - C2H2 zinc finger protein	PS2	unlabeled
LOC_Os09g13680	1728	8	0.200093	C2H2	ZOS9-04 - C2H2 zinc finger protein	PS2	Negative
LOC_Os11g40100	1729	9	0.199629	NA	GRF-interacting factor 2	PS2	unlabeled
LOC_Os08g39390	1730	9	0.199166	C2H2	ZOS8-10 - C2H2 zinc finger protein	PS2	Negative
LOC_Os08g01700	1731	9	0.198703	bHLH	basic helix-loop-helix family protein	PS3	Negative
LOC_Os11g10000	1732	9	0.19824	mTERF	mTERF family protein	PS2	unlabeled
LOC_Os04g53700	1733	9	0.197777	NA	zinc finger protein	PS1	unlabeled
LOC_Os03g61650	1734	9	0.197314	NA	expressed protein	NA	unlabeled
LOC_Os06g36000	1735	9	0.19685	AP2-EREBP	AP2 domain containing protein	PS10	unlabeled
LOC_Os07g47330	1736	9	0.196387	AP2-EREBP	AP2 domain containing protein	PS2	Negative
LOC_Os09g19940	1737	9	0.195924	C3H	cwfJ-like family protein	PS2	unlabeled
LOC_Os12g33070	1738	9	0.195461	MYB	myb-like DNA-binding domain containing protein	PS2	Negative
LOC_Os05g07040	1739	9	0.194998	Alfin-like	PHD finger protein	PS2	unlabeled
LOC_Os03g27900	1740	9	0.194535	Tify	ZIM motif family protein	PS8	Negative
LOC_Os03g21660	1741	9	0.194071	FAR1	transposon protein	NA	unlabeled
LOC_Os12g29980	1742	9	0.193608	GRF	growth regulating factor protein	PS5	unlabeled
LOC_Os05g01550	1743	9	0.193145	C2H2	ZOS5-01 - C2H2 zinc finger protein	PS1	unlabeled
LOC_Os02g52960	1744	9	0.192682	PHD	PHD-finger domain containing protein	PS1	unlabeled
LOC_Os06g36480	1745	9	0.192219	NAC	no apical meristem protein	PS5	Negative
LOC_Os08g45130	1746	9	0.191755	SET	histone-lysine N-methyltransferase	PS1	unlabeled
LOC_Os06g17480	1747	9	0.191292	CCAAT	histone-like transcription factor and archaeal histone	PS2	Positive
LOC_Os04g14510	1748	9	0.190829	NA	expressed protein	PS2	unlabeled
LOC_Os10g35550	1749	9	0.190366	NA	pre-mRNA-processing factor 6	PS1	unlabeled
LOC_Os07g32510	1750	9	0.189903	C2C2-Dof	dof zinc finger domain containing protein	PS10	Negative
LOC_Os05g05780	1751	9	0.18944	SNF2	chromatin-remodeling complex ATPase chain	PS1	unlabeled
LOC_Os10g35680	1752	9	0.188976	GNAT	acetyltransferase, GNAT family	PS1	unlabeled
LOC_Os08g01190	1753	9	0.188513	OFP	ATOFP18/OFP18	PS6	Negative
LOC_Os02g08400	1754	9	0.18805	GNAT	HLS	PS1	unlabeled
LOC_Os10g22600	1755	9	0.187587	AP2-EREBP	ethylene-responsive transcription factor	PS1	unlabeled
LOC_Os11g13930	1756	9	0.187124	zf-HD	ZF-HD protein dimerisation region containing protein	PS2	Negative
LOC_Os04g01480	1757	9	0.18666	C3H	zinc finger C-x8-C-x5-C-x3-H type family protein	PS1	unlabeled
LOC_Os12g31748	1758	9	0.186197	MADS	OsMADS20 - MADS-box family gene with MIKCc type-box	PS1	Negative
LOC_Os10g41450	1759	9	0.185734	SOH1	mediator of RNA polymerase II transcription subunit 31	PS2	Negative
LOC_Os03g04900	1760	9	0.185271	MYB	MYB family transcription factor	PS2	unlabeled
LOC_Os04g59430	1761	9	0.184808	ARF	auxin response factor	PS5	Negative
LOC_Os01g08820	1762	9	0.184345	PHD	PHD-finger domain containing protein	NA	Negative
LOC_Os04g46580	1763	9	0.183881	SBP	OsSPL7 - SBP-box gene family member	PS3	Negative
LOC_Os06g03676	1764	9	0.183418	SET	CAMK CAMK like.6 - CAMK includes calcium/calmodulin depedent protein kinases	PS2	unlabeled
LOC_Os03g57130	1765	9	0.182955	Rcd1-like	expressed protein	PS2	unlabeled
LOC_Os10g30420	1766	9	0.182492	E2F-DP	transcription factor Dp	PS2	unlabeled
LOC_Os10g07510	1767	9	0.182029	LOB	DUF260 domain containing protein	PS5	Negative
LOC_Os01g14010	1768	9	0.181566	C2H2	ZOS1-05 - C2H2 zinc finger protein	PS2	Negative
LOC_Os06g49080	1769	9	0.181102	C3H	zinc finger C-x8-C-x5-C-x3-H type family protein	PS2	unlabeled
LOC_Os03g53630	1770	9	0.180639	PHD	PHD finger family protein	PS1	unlabeled
LOC_Os10g29610	1771	9	0.180176	OFP	DUF623 domain containing protein	PS8	Negative
LOC_Os03g49230	1772	9	0.179713	GNAT	acetyltransferase, GNAT family	PS1	Negative
LOC_Os05g07270	1773	9	0.17925	LOB	DUF260 domain containing protein	PS5	Negative
LOC_Os07g43030	1774	9	0.178786	CAMTA	calmodulin-binding transcription activator	PS2	unlabeled
LOC_Os04g48510	1775	9	0.178323	GRF	growth regulating factor protein	PS3	Negative
LOC_Os05g41166	1776	9	0.17786	MYB	MYB family transcription factor	PS2	Negative
LOC_Os02g10140	1777	9	0.177397	bZIP	bZIP transcription factor domain containing protein	PS2	Negative
LOC_Os03g43800	1778	9	0.176934	MYB-related	DIRP family protein	PS13	unlabeled
LOC_Os05g09630	1779	9	0.176471	HB	homeobox domain containing protein	PS5	unlabeled
LOC_Os09g01140	1780	9	0.176007	NA	expressed protein	PS8	Negative
LOC_Os04g54330	1781	9	0.175544	GNAT	acetyltransferase, GNAT family	PS1	unlabeled
LOC_Os06g43220	1782	9	0.175081	AP2-EREBP	AP2 domain containing protein	PS1	Negative
LOC_Os01g01960	1783	9	0.174618	Orphans	transcriptional repressor	PS2	unlabeled
LOC_Os10g31970	1784	9	0.174155	SNF2	SNF2 family N-terminal domain containing protein	PS1	unlabeled
LOC_Os06g51490	1785	9	0.173692	PHD	PHD-finger domain containing protein	PS8	Negative
LOC_Os07g16330	1786	9	0.173228	NA	expressed protein	NA	Negative
LOC_Os03g42250	1787	9	0.172765	ABI3VP1	NA	NA	Negative
LOC_Os01g66070	1788	9	0.172302	PHD	PHD-finger domain containing protein	PS2	Negative
LOC_Os01g08180	1789	9	0.171839	BES1	BRASSINAZOLE-RESISTANT 2	PS5	Negative
LOC_Os04g42570	1790	9	0.171376	AP2-EREBP	AP2/EREBP transcription factor BABY BOOM	PS1	unlabeled
LOC_Os01g56530	1791	9	0.170912	LOB	DUF260 domain containing protein	PS5	unlabeled
LOC_Os07g39480	1792	9	0.170449	WRKY	WRKY87	PS2	unlabeled
LOC_Os03g39100	1793	9	0.169986	NAC	no apical meristem protein	NA	Negative
LOC_Os05g41172	1794	9	0.169523	SET	histone-lysine N-methyltransferase, H3 lysine-9 specific SUVH1	PS1	Negative
LOC_Os02g01990	1795	9	0.16906	Orphans	CCT motif family protein	NA	Negative
LOC_Os01g23780	1796	9	0.168597	NA	OsMADS95 - MADS-box family gene with M-beta type-box	PS10	unlabeled
LOC_Os02g02290	1797	9	0.168133	SNF2	SNF2 family N-terminal domain containing protein	PS6	Negative
LOC_Os05g28320	1798	9	0.16767	MYB	myb-like DNA-binding domain containing protein	PS2	unlabeled
LOC_Os01g67410	1799	9	0.167207	AP2-EREBP	AP2/EREBP transcription factor BABY BOOM	PS1	Negative
LOC_Os09g39490	1800	9	0.166744	CCAAT	histone-like transcription factor and archaeal histone	PS2	Negative
LOC_Os01g05420	1801	9	0.166281	IWS1	IWS1 C-terminus family protein	PS2	Negative
LOC_Os05g46330	1802	9	0.165818	MYB-related	MYB family transcription factor	PS1	Negative
LOC_Os06g45770	1803	9	0.165354	TRAF	BTB/POZ domain containing protein	NA	Negative
LOC_Os04g52020	1804	9	0.164891	PHD	PHD-finger domain containing protein	PS1	unlabeled
LOC_Os09g04720	1805	9	0.164428	SWI/SNF-BAF60b	SWIB/MDM2 domain containing protein	PS1	unlabeled
LOC_Os11g07700	1806	9	0.163965	NA	NAM	NA	Negative
LOC_Os05g06340	1807	9	0.163502	C2C2-GATA	GATA zinc finger domain containing protein	PS2	Negative
LOC_Os08g39310	1808	9	0.163038	SWI/SNF-BAF60b	SWIB/MDM2 domain containing protein	PS1	Negative
LOC_Os04g27410	1809	9	0.162575	MYB-related	MYB family transcription factor	PS10	Negative
LOC_Os06g08480	1810	9	0.162112	SNF2	CHD3-type chromatin-remodeling factor PICKLE	PS2	unlabeled
LOC_Os02g19804	1811	9	0.161649	C3H	Zinc finger C-x8-C-x5-C-x3-H type domain containing protein	PS1	unlabeled
LOC_Os08g08220	1812	9	0.161186	SNF2	EDA16	PS1	Negative
LOC_Os05g41070	1813	9	0.160723	bZIP	bZIP transcription factor	PS2	Positive
LOC_Os01g01840	1814	9	0.160259	bHLH	helix-loop-helix DNA-binding domain containing protein	PS8	Negative
LOC_Os08g32440	1815	9	0.159796	FAR1	transposon protein	NA	Negative
LOC_Os02g06592	1816	9	0.159333	SNF2	SNF2 family N-terminal domain containing protein	NA	unlabeled
LOC_Os02g51460	1817	9	0.15887	mTERF	mTERF family protein	PS2	unlabeled
LOC_Os05g51820	1818	9	0.158407	bHLH	helix-loop-helix DNA-binding protein	PS2	Negative
LOC_Os11g03310	1819	9	0.157943	NAC	no apical meristem protein	PS5	Negative
LOC_Os03g38210	1820	9	0.15748	MYB	MYB family transcription factor	PS2	Negative
LOC_Os03g03480	1821	9	0.157017	OFP	DUF623 domain containing protein	PS5	Negative
LOC_Os01g51154	1822	9	0.156554	MYB-related	single myb histone	PS2	unlabeled
LOC_Os09g36090	1823	9	0.156091	C3H	plus-3 domain containing protein	PS1	Negative
LOC_Os07g37630	1824	9	0.155628	FAR1	transposon protein	PS2	unlabeled
LOC_Os06g22760	1825	9	0.155164	MADS	OsMADS71 - MADS-box family gene with M-alpha type-box	NA	Negative
LOC_Os11g24550	1826	9	0.154701	TRAF	MBTB61 - Bric-a-Brac, Tramtrack, Broad Complex BTB domain with Meprin and TRAF Homology MATH domain	NA	Negative
LOC_Os08g40030	1827	9	0.154238	NAC	CUP-SHAPED COTYLEDON3	PS5	Negative
LOC_Os07g38750	1828	9	0.153775	AP2-EREBP	AP2 domain containing protein	PS1	Negative
LOC_Os01g46870	1829	9	0.153312	AP2-EREBP	AP2 domain containing protein	PS2	Negative
LOC_Os03g41600	1830	9	0.152849	LOB	DUF260 domain containing protein	PS5	Negative
LOC_Os08g28950	1831	9	0.152385	Orphans	response regulator receiver domain containing protein	PS1	unlabeled
LOC_Os02g07430	1832	9	0.151922	MADS	OsMADS29 - MADS-box family gene with MIKCc type-box	PS1	Negative
LOC_Os03g10770	1833	9	0.151459	bHLH	helix-loop-helix DNA-binding domain containing protein	PS5	Negative
LOC_Os07g46590	1834	9	0.150996	SNF2	SNF2 family N-terminal domain containing protein	PS1	Negative
LOC_Os02g08070	1835	9	0.150533	SBP	OsSPL5 - SBP-box gene family member	PS3	unlabeled
LOC_Os06g11370	1836	9	0.150069	MED6	mediator of RNA polymerase II transcription subunit 6	PS2	Negative
LOC_Os08g27220	1837	9	0.149606	AP2-EREBP	AP2 domain containing protein	PS13	Negative
LOC_Os10g36420	1838	9	0.149143	C2C2-YABBY	YABBY domain containing protein	PS1	unlabeled
LOC_Os02g34630	1839	9	0.14868	MYB-related	MYB family transcription factor	PS2	unlabeled
LOC_Os03g49132	1840	9	0.148217	C2H2	ZOS3-16 - C2H2 zinc finger protein	NA	Negative
LOC_Os09g13740	1841	9	0.147754	SET	SET domain containing protein	PS1	Negative
LOC_Os11g31380	1842	9	0.14729	NAC	no apical meristem protein	PS5	Negative
LOC_Os02g44260	1843	9	0.146827	PLATZ	zinc-binding protein	PS3	Negative
LOC_Os11g05340	1844	9	0.146364	FAR1	transposon protein	PS1	Negative
LOC_Os03g05590	1845	9	0.145901	AP2-EREBP	AP2 domain containing protein	PS1	unlabeled
LOC_Os01g23840	1846	9	0.145438	FAR1	transposon protein	NA	Negative
LOC_Os10g28840	1847	9	0.144975	TRAF	speckle-type POZ protein	PS1	Negative
LOC_Os09g12380	1848	9	0.144511	NAC	no apical meristem protein	PS5	Negative
LOC_Os02g38090	1849	9	0.144048	AP2-EREBP	AP2 domain containing protein	PS3	unlabeled
LOC_Os11g31340	1850	9	0.143585	NAC	no apical meristem protein	PS5	Negative
LOC_Os10g26270	1851	9	0.143122	NAC	no apical meristem protein	NA	Negative
LOC_Os04g56640	1852	9	0.142659	MED7	mediator of RNA polymerase II transcription subunit 7	PS2	Negative
LOC_Os02g13900	1853	9	0.142195	BES1	BES1/BZR1 homolog protein	PS5	Negative
LOC_Os07g04580	1854	9	0.141732	C3H	zinc finger C-x8-C-x5-C-x3-H type family protein	PS2	Positive
LOC_Os03g05160	1855	9	0.141269	C2C2-GATA	GATA zinc finger domain containing protein	PS2	Positive
LOC_Os02g01090	1856	9	0.140806	C2H2	ZOS2-01 - C2H2 zinc finger protein	NA	Negative
LOC_Os12g10520	1857	9	0.140343	MADS	OsMADS33 - MADS-box family gene with MIKCc type-box	PS1	unlabeled
LOC_Os07g03250	1858	9	0.13988	AP2-EREBP	AP2-like ethylene-responsive transcription factor PLETHORA 2	PS1	Negative
LOC_Os11g04360	1859	9	0.139416	NA	alpha/beta hydrolase fold	NA	Negative
LOC_Os01g39160	1860	9	0.138953	LOB	DUF260 domain containing protein	NA	Negative
LOC_Os02g09910	1861	9	0.13849	PHD	PHD-finger domain containing protein	PS1	Negative
LOC_Os07g40020	1862	9	0.138027	GRAS	GRAS family transcription factor domain containing protein	PS1	Negative
LOC_Os06g01320	1863	9	0.137564	PHD	chromo domain containing protein	PS2	unlabeled
LOC_Os10g29050	1864	9	0.137101	TRAF	MBTB43 - Bric-a-Brac, Tramtrack, Broad Complex BTB domain with Meprin and TRAF Homology MATH domain	PS1	Negative
LOC_Os12g40630	1865	9	0.136637	bHLH	helix-loop-helix DNA-binding domain containing protein	NA	Negative
LOC_Os03g42410	1866	9	0.136174	ABI3VP1	B3 DNA binding domain containing protein	NA	Negative
LOC_Os03g26130	1867	9	0.135711	MYB	MYB family transcription factor	NA	Negative
LOC_Os07g37140	1868	9	0.135248	Orphans	expressed protein	PS1	Negative
LOC_Os07g40080	1869	9	0.134785	C2H2	ZOS7-09 - C2H2 zinc finger protein	PS2	Negative
LOC_Os07g31410	1870	9	0.134321	NA	expressed protein	NA	unlabeled
LOC_Os08g07440	1871	9	0.133858	AP2-EREBP	AP2 domain containing protein	PS3	unlabeled
LOC_Os11g06010	1872	9	0.133395	NA	helix-loop-helix DNA-binding protein	PS6	Negative
LOC_Os05g33050	1873	9	0.132932	TRAF	ABTB1 - Armadillo repeats with a Bric-a-Brac, Tramtrack, Broad Complex BTB domain	PS1	unlabeled
LOC_Os05g23780	1874	9	0.132469	MADS	OsMADS70 - MADS-box family gene with M-alpha type-box	NA	Negative
LOC_Os02g48270	1875	9	0.132006	LOB	DUF260 domain containing protein	NA	Negative
LOC_Os03g25120	1876	9	0.131542	HSF	HSF-type DNA-binding domain containing protein	PS1	Negative
LOC_Os12g41160	1877	9	0.131079	NA	IQ calmodulin-binding motif family protein	PS5	Negative
LOC_Os11g45530	1878	9	0.130616	FAR1	transposon protein	PS1	Negative
LOC_Os01g23750	1879	9	0.130153	NA	OsMADS92 - MADS-box family gene with M-beta type-box	NA	Negative
LOC_Os11g11600	1880	9	0.12969	GRAS	expressed protein	NA	Negative
LOC_Os08g43210	1881	9	0.129226	AP2-EREBP	AP2 domain containing protein	NA	Negative
LOC_Os04g34720	1882	9	0.128763	PHD	PHD-finger domain containing protein	PS2	Negative
LOC_Os12g37490	1883	9	0.1283	GNAT	acetyltransferase, GNAT family	NA	Negative
LOC_Os03g31240	1884	9	0.127837	C2H2	ZOS3-10 - C2H2 zinc finger protein	PS2	Negative
LOC_Os11g43740	1885	9	0.127374	MADS	OsMADS68 - MADS-box family gene with MIKC* type-box	PS2	Negative
LOC_Os03g29480	1886	9	0.126911	GRAS	nodulation-signaling pathway 1 protein	NA	unlabeled
LOC_Os01g07930	1887	9	0.126447	C3H	zinc finger C-x8-C-x5-C-x3-H type family protein	PS2	Negative
LOC_Os10g39550	1888	9	0.125984	G2-like	MYB family transcription factor	NA	Negative
LOC_Os02g07770	1889	9	0.125521	G2-like	Myb transcription factor	PS2	Negative
LOC_Os09g09630	1890	9	0.125058	WRKY	WRKY112	NA	Negative
LOC_Os01g06540	1891	9	0.124595	NA	PHD finger protein	PS3	Negative
LOC_Os05g32890	1892	9	0.124132	ARR-B	response regulator receiver domain containing protein	NA	Negative
LOC_Os01g63680	1893	9	0.123668	MYB	MYB family transcription factor	PS1	Negative
LOC_Os02g33750	1894	9	0.123205	FAR1	transposon protein	PS8	Negative
LOC_Os08g07700	1895	9	0.122742	AP2-EREBP	AP2 domain containing protein	PS2	Negative
LOC_Os01g14720	1896	9	0.122279	GeBP	transcription regulator	PS8	Negative
LOC_Os06g42990	1897	9	0.121816	AP2-EREBP	AP2 domain containing protein	NA	Negative
LOC_Os03g03760	1898	9	0.121352	G2-like	MYB family transcription factor	NA	Negative
LOC_Os04g45060	1899	9	0.120889	MYB	MYB family transcription factor	PS7	Negative
LOC_Os09g38000	1900	9	0.120426	NAC	no apical meristem protein	PS5	Negative
LOC_Os07g04510	1901	9	0.119963	TCP	TCP family transcription factor	NA	Negative
LOC_Os08g38370	1902	9	0.1195	C3H	zinc finger C-x8-C-x5-C-x3-H type family protein	PS2	Negative
LOC_Os07g08530	1903	9	0.119037	ABI3VP1	auxin response factor	PS6	Negative
LOC_Os08g41170	1904	9	0.118573	TRAF	TD and POZ domain-containing protein 4	PS1	Negative
LOC_Os02g06950	1905	9	0.11811	NAC	no apical meristem protein	NA	Negative
LOC_Os09g39810	1906	9	0.117647	AP2-EREBP	AP2 domain containing protein	PS1	Negative
LOC_Os07g04650	1907	9	0.117184	C3H	zinc finger C-x8-C-x5-C-x3-H type family protein	PS2	Negative
LOC_Os04g59620	1908	9	0.116721	SNF2	SNF2 family N-terminal domain containing protein	PS1	Negative
LOC_Os08g34960	1909	9	0.116258	MYB	MYB family transcription factor	PS2	Negative
LOC_Os11g45560	1910	9	0.115794	TRAF	MBTB68 - Bric-a-Brac, Tramtrack, Broad Complex BTB domain with Meprin and TRAF Homology MATH domain	NA	Negative
LOC_Os10g28975	1911	9	0.115331	TRAF	BTB/POZ domain containing protein	NA	Negative
LOC_Os07g09580	1912	9	0.114868	NA	aminoacyl-tRNA synthetase	PS2	unlabeled
LOC_Os04g50070	1913	9	0.114405	C2H2	ZOS4-13 - C2H2 zinc finger protein	NA	Negative
LOC_Os04g39960	1914	9	0.113942	NA	expressed protein	PS8	Negative
LOC_Os02g45770	1915	9	0.113478	MADS	OsMADS6 - MADS-box family gene with MIKCc type-box	PS1	Negative
LOC_Os01g39180	1916	9	0.113015	LOB	DUF260 domain containing protein	NA	Negative
LOC_Os05g04640	1917	9	0.112552	WRKY	WRKY5	PS2	unlabeled
LOC_Os04g35370	1918	9	0.112089	TRAF	MBTB5 - Bric-a-Brac, Tramtrack, Broad Complex BTB domain with Meprin and TRAF Homology MATH domain	PS13	Negative
LOC_Os02g48650	1919	9	0.111626	GNAT	acetyltransferase, GNAT family	PS1	Negative
LOC_Os07g27330	1920	9	0.111163	NAC	no apical meristem protein	PS5	Negative
LOC_Os01g16660	1921	9	0.110699	FAR1	transposon protein	PS8	Negative
LOC_Os12g16160	1922	9	0.110236	Orphans	CCT motif family protein	NA	Negative
LOC_Os03g54170	1923	9	0.109773	MADS	OsMADS34 - MADS-box family gene with MIKCc type-box	PS1	unlabeled
LOC_Os01g23760	1924	9	0.10931	MADS	OsMADS93 - MADS-box family gene with M-beta type-box	PS2	Negative
LOC_Os01g73480	1925	9	0.108847	GNAT	acetyltransferase, GNAT family protein	PS3	Negative
LOC_Os03g17130	1926	9	0.108384	bHLH	bHelix-loop-helix transcription factor	PS6	Negative
LOC_Os01g62514	1927	9	0.10792	WRKY	WRKY56	PS2	Negative
LOC_Os01g70670	1928	9	0.107457	TRAF	BTBM1 - Bric-a-Brac, Tramtrack, Broad Complex BTB domain with Meprin and TRAF Homology MATH domain	PS2	unlabeled
LOC_Os10g20990	1929	9	0.106994	MYB-related	ribosomal protein S12 containing protein	PS2	Negative
LOC_Os08g33530	1930	9	0.106531	TCP	TCP family transcription factor	PS5	Negative
LOC_Os05g44530	1931	9	0.106068	TRAF	BTB3 - Bric-a-Brac, Tramtrack, Broad Complex BTB domain	NA	Negative
LOC_Os10g09820	1932	9	0.105604	NAC	no apical meristem protein	NA	Negative
LOC_Os10g41620	1933	9	0.105141	SNF2	retrotransposon protein	PS1	Negative
LOC_Os02g15760	1934	9	0.104678	bHLH	helix-loop-helix DNA-binding domain containing protein	PS2	Negative
LOC_Os09g16850	1935	9	0.104215	TRAF	A3-BTB1 - Bric-a-Brac, Tramtrack, Broad Complex BTB domain with A3 subfamily conserved sequence	NA	Negative
LOC_Os03g18950	1936	9	0.103752	C3H	zinc finger C-x8-C-x5-C-x3-H type family protein	PS2	Negative
LOC_Os05g14130	1937	9	0.103289	C2H2	ZOS5-05 - C2H2 zinc finger protein	NA	Negative
LOC_Os08g44960	1938	9	0.102825	AP2-EREBP	AP2 domain containing protein	NA	Negative
LOC_Os05g31380	1939	9	0.102362	GRAS	GRAS family transcription factor containing protein	PS1	Negative
LOC_Os08g41240	1940	9	0.101899	TRAF	MrBTB4 - Bric-a-Brac, Tramtrack, Broad Complex BTB domain with Meprin and TRAF Homology MATH-related domain	PS2	unlabeled
LOC_Os01g55549	1941	9	0.101436	HB	homeobox and START domains containing protein	PS1	Negative
LOC_Os08g03510	1942	9	0.100973	TRAF	MBTB18 - Bric-a-Brac, Tramtrack, Broad Complex BTB domain with Meprin and TRAF Homology MATH domain	NA	Negative
LOC_Os10g28330	1943	9	0.100509	C2H2	ZOS10-04 - C2H2 zinc finger protein	PS2	Negative
LOC_Os03g03540	1944	9	0.100046	NAC	no apical meristem protein	NA	Negative
LOC_Os01g11510	1945	10	0.0995831	MADS	OsMADS91 - MADS-box family gene with M-beta type-box	PS2	Negative
LOC_Os10g25620	1946	10	0.09912	NAC	no apical meristem protein	NA	Negative
LOC_Os09g16870	1947	10	0.0986568	TRAF	A3-BTB2 - Bric-a-Brac, Tramtrack, Broad Complex BTB domain with A3 subfamily conserved sequence	PS2	Negative
LOC_Os02g49370	1948	10	0.0981936	CCAAT	histone-like transcription factor and archaeal histone	PS1	Negative
LOC_Os01g14030	1949	10	0.0977304	LOB	DUF260 domain containing protein	PS5	unlabeled
LOC_Os03g39050	1950	10	0.0972673	NAC	no apical meristem protein	NA	Negative
LOC_Os08g33488	1951	10	0.0968041	MADS	OsMADS23 - MADS-box family gene with MIKCc type-box	PS1	unlabeled
LOC_Os03g46350	1952	10	0.0963409	NA	transcription factor	PS5	Negative
LOC_Os10g29120	1953	10	0.0958777	TRAF	speckle-type POZ protein	NA	Negative
LOC_Os04g56460	1954	10	0.0954145	TRAF	MBTB9 - Bric-a-Brac, Tramtrack, Broad Complex BTB domain with Meprin and TRAF Homology MATH domain	PS1	Negative
LOC_Os12g40710	1955	10	0.0949514	bHLH	helix-loop-helix DNA-binding domain containing protein	NA	Negative
LOC_Os02g25470	1956	10	0.0944882	FAR1	transposon protein	NA	Negative
LOC_Os05g39790	1957	10	0.094025	FAR1	transposon protein	PS10	Negative
LOC_Os12g21880	1958	10	0.0935618	MADS	OsMADS74 - MADS-box family gene with M-alpha type-box	NA	Negative
LOC_Os01g11200	1959	10	0.0930987	MYB-related	transforming protein myb	PS2	Negative
LOC_Os09g34950	1960	10	0.0926355	TCP	TCP family transcription factor	PS5	Negative
LOC_Os06g10600	1961	10	0.0921723	HB	homeobox and START domains containing protein	PS5	Negative
LOC_Os09g21770	1962	10	0.0917091	PHD	ES43 protein	PS2	Negative
LOC_Os09g37250	1963	10	0.0912459	ARID	high mobility group	NA	Negative
LOC_Os01g37100	1964	10	0.0907828	RWP-RK	RWP-RK domain-containing protein	NA	Negative
LOC_Os04g47040	1965	10	0.0903196	bHLH	anthocyanin regulatory Lc protein	PS2	Negative
LOC_Os01g70880	1966	10	0.0898564	CCAAT	histone-like transcription factor and archaeal histone	NA	Negative
LOC_Os06g23030	1967	10	0.0893932	zf-HD	ZF-HD protein dimerisation region containing protein	PS5	Negative
LOC_Os10g38000	1968	10	0.0889301	AP2-EREBP	dehydration-responsive element-binding protein	PS1	unlabeled
LOC_Os12g06540	1969	10	0.0884669	GRAS	GRAS family transcription factor containing protein	PS1	Negative
LOC_Os01g39150	1970	10	0.0880037	LOB	DUF260 domain containing protein	NA	Negative
LOC_Os08g13090	1971	10	0.0875405	TRAF	BTB/POZ domain containing protein	PS1	Negative
LOC_Os12g31430	1972	10	0.0870774	bHLH	helix-loop-helix DNA-binding domain containing protein	NA	Negative
LOC_Os01g67890	1973	10	0.0866142	MADS	OsMADS96 - MADS-box family gene with M-beta type-box	NA	Negative
LOC_Os04g50090	1974	10	0.086151	bHLH	helix-loop-helix DNA-binding protein	PS8	Negative
LOC_Os02g34320	1975	10	0.0856878	bHLH	basic helix-loop-helix	NA	Negative
LOC_Os06g30830	1976	10	0.0852246	MADS	OsMADS76 - MADS-box family gene with M-alpha type-box	PS13	Negative
LOC_Os06g45720	1977	10	0.0847615	TRAF	BTB/POZ domain containing protein	PS1	Negative
LOC_Os11g25610	1978	10	0.0842983	C2H2	ZOS11-02 - C2H2 zinc finger protein	PS8	Negative
LOC_Os08g34370	1979	10	0.0838351	SET	SET domain containing protein	NA	Negative
LOC_Os03g48120	1980	10	0.0833719	TRAF	BTB/POZ domain containing protein	PS1	Negative
LOC_Os08g35670	1981	10	0.0829088	NA	expressed protein	PS1	Negative
LOC_Os03g37670	1982	10	0.0824456	MADS	OsMADS86 - MADS-box family gene with M-gamma type-box	NA	Negative
LOC_Os02g49970	1983	10	0.0819824	Tify	ZIM motif family protein	PS8	Negative
LOC_Os03g19120	1984	10	0.0815192	MYB	MYB family transcription factor	NA	Negative
LOC_Os02g28680	1985	10	0.081056	Orphans	expressed protein	NA	Negative
LOC_Os02g28580	1986	10	0.0805929	Orphans	expressed protein	PS9	Negative
LOC_Os02g06860	1987	10	0.0801297	MADS	OsMADS80 - MADS-box family gene with M-alpha type-box	NA	Negative
LOC_Os01g55430	1988	10	0.0796665	TUB	OsFBT2 - F-box and tubby domain containing protein	PS2	Negative
LOC_Os03g42430	1989	10	0.0792033	ABI3VP1	B3 DNA binding domain containing protein	PS5	Negative
LOC_Os01g67830	1990	10	0.0787402	ABI3VP1	B3 DNA binding domain containing protein	PS5	Negative
LOC_Os07g13920	1991	10	0.078277	NAC	no apical meristem protein	NA	Negative
LOC_Os02g25820	1992	10	0.0778138	ABI3VP1	B3 DNA binding domain containing protein	PS5	Negative
LOC_Os04g04300	1993	10	0.0773506	WRKY	retrotransposon protein	NA	Negative
LOC_Os11g31330	1994	10	0.0768874	NAC	no apical meristem protein	PS5	Negative
LOC_Os05g41280	1995	10	0.0764243	NA	transcription factor HBP-1b	PS5	Negative
LOC_Os01g47710	1996	10	0.0759611	HB	homeobox domain containing protein	PS10	Negative
LOC_Os04g28000	1997	10	0.0754979	ABI3VP1	B3 DNA binding domain containing protein	NA	Negative
LOC_Os07g10410	1998	10	0.0750347	AP2-EREBP	AP2 domain containing protein	PS1	Negative
[truncated: 162 more rows]
