# Supplementary material for: Using Network-Based Machine Learning to Predict Transcription Factors Involved in Drought Resistance
Source: Front Genet. 2021 Jun 24;12:652189. doi: 10.3389/fgene.2021.652189 (PMC8264776; doi:10.3389/fgene.2021.652189)
Supplement: Supplementary Data 6 — Feature importance scores. [file Data_Sheet_6.XLSX]

## Sheet: Sheet1
Supplemental Data S6: Feature importance scores from the network based classifier
Module	Feature Score
M0009	2.5715
M0017	1.64567
M0007	1.12391
M0010	0.657088
M0612	0.51505
M0246	0.421158
M0195	0.418915
M0107	0.394094
M0438	0.382539
M0582	0.343654
M0416	0.268366
M0052	0.264839
M0073	0.212577
M0103	0.206156
M0094	0.203279
M0160	0.189823
M0168	0.178605
M0239	0.165945
M0157	0.163993
M0382	0.155176
M0196	0.15353
M0225	0.149641
M0640	0.146709
M0123	0.143079
M0108	0.136573
M0432	0.131178
M0381	0.129664
M0536	0.119862
M0137	0.119436
M0166	0.11802
M0383	0.117773
M0207	0.1101
M0066	0.105657
M0129	0.102279
M0112	0.101483
M0371	0.0977906
M0389	0.0977452
M0272	0.0953117
M0512	0.0899969
M0147	0.0797451
M0415	0.0760062
M0011	0.0751241
M0226	0.0718116
M0247	0.0691043
M0464	0.0687926
M0497	0.0681309
M0341	0.066137
M0187	0.0660366
M0254	0.0654709
M0465	0.0624175
M0055	0.0609488
M0435	0.0608122
M0019	0.0556358
M0177	0.0544291
M0261	0.0537244
M0258	0.0533717
M0158	0.0519703
M0461	0.0464242
M0149	0.0454683
M0359	0.04436
M0324	0.0436894
M0295	0.0426672
M0133	0.0426201
M0303	0.0424214
M0115	0.0381704
M0014	0.0367613
M0494	0.0359866
M0231	0.033873
M0351	0.0329291
M0376	0.0326679
M0626	0.0325307
M0518	0.0308836
M0633	0.030449
M0393	0.0301845
M0230	0.0300832
M0069	0.0288852
M0437	0.0288344
M0222	0.0286918
M0345	0.0282384
M0250	0.0277918
M0506	0.0269816
M0611	0.0263574
M0140	0.0262992
M0237	0.025441
M0175	0.0253249
M0340	0.0250678
M0482	0.0246696
M0356	0.02462
M0310	0.0237106
M0233	0.0220798
M0532	0.0220685
M0398	0.0216096
M0176	0.0215927
M0575	0.0209685
M0372	0.0207098
M0448	0.0202121
M0111	0.0200335
M0113	0.019232
M0539	0.0188784
M0309	0.0166376
M0477	0.0164905
M0302	0.0164494
M0029	0.0163422
M0235	0.0158254
M0713	0.0145235
M0171	0.0134248
M0242	0.0129424
M0060	0.012576
M0194	0.0121633
M0106	0.0121392
M0587	0.0121287
M0452	0.0118697
M0515	0.0116181
M0142	0.0109307
M0363	0.00986958
M0358	0.00919113
M0476	0.0078435
M0067	0.00760689
M0430	0.00419537
M0425	0.00386981
M0025	0.00379163
M0131	0.00365772
M0297	0.00120444
M0046	0.00114752
M0174	0.00104418
M0202	0.000906119
M0114	0.000718148
M0462	0.000215407
M0282	0
M0298	0
M0304	0
M0318	0
M0329	0
M0330	0
M0333	0
M0360	0
M0362	0
M0369	0
M0373	0
M0375	0
M0384	0
M0388	0
M0399	0
M0403	0
M0405	0
M0406	0
M0410	0
M0411	0
M0412	0
M0413	0
M0420	0
M0421	0
M0423	0
M0426	0
M0443	0
M0444	0
M0450	0
M0459	0
M0467	0
M0469	0
M0470	0
M0471	0
M0486	0
M0508	0
M0520	0
M0530	0
M0531	0
M0534	0
M0537	0
M0538	0
M0542	0
M0545	0
M0547	0
M0549	0
M0552	0
M0556	0
M0561	0
M0562	0
M0563	0
M0566	0
M0567	0
M0569	0
M0570	0
M0571	0
M0576	0
M0577	0
M0579	0
M0588	0
M0591	0
M0594	0
M0596	0
M0597	0
M0598	0
M0599	0
M0601	0
M0603	0
M0604	0
M0605	0
M0606	0
M0613	0
M0615	0
M0620	0
M0622	0
M0623	0
M0625	0
M0629	0
M0632	0
M0634	0
M0636	0
M0637	0
M0638	0
M0641	0
M0642	0
M0643	0
M0644	0
M0646	0
M0647	0
M0649	0
M0650	0
M0651	0
M0655	0
M0657	0
M0659	0
M0660	0
M0662	0
M0665	0
M0666	0
M0672	0
M0673	0
M0674	0
M0677	0
M0679	0
M0680	0
M0681	0
M0682	0
M0683	0
M0685	0
M0687	0
M0689	0
M0690	0
M0691	0
M0692	0
M0693	0
M0695	0
M0696	0
M0697	0
M0698	0
M0699	0
M0700	0
M0701	0
M0704	0
M0705	0
M0706	0
M0708	0
M0710	0
M0711	0
M0712	0
M0714	0
M0716	0
M0718	0
M0720	0
M0721	0
M0722	0
M0724	0
M0648	-5.06348e-06
M0702	-8.54998e-05
M0568	-0.000424021
M0586	-0.000513394
M0717	-0.000608634
M0558	-0.000766549
M0161	-0.000817523
M0118	-0.00106338
M0488	-0.00109121
M0185	-0.0011242
M0109	-0.00112661
M0671	-0.00122501
M0551	-0.00131549
M0289	-0.00143888
M0199	-0.00144634
M0593	-0.00148147
M0495	-0.00151733
M0339	-0.0016591
M0670	-0.00178789
M0315	-0.00185623
M0278	-0.0018952
M0475	-0.00190964
M0554	-0.00193278
M0610	-0.00194462
M0709	-0.00205118
M0183	-0.00210506
M0368	-0.00226903
M0592	-0.00230426
M0228	-0.00237392
M0527	-0.0024196
M0274	-0.00243303
M0439	-0.00255335
M0391	-0.00261718
M0213	-0.0026346
M0191	-0.00269268
M0428	-0.00272708
M0492	-0.00284829
M0294	-0.0028646
M0503	-0.00286631
M0628	-0.00295061
M0654	-0.00297818
M0555	-0.00302895
M0346	-0.00304257
M0390	-0.00305534
M0365	-0.00307908
M0499	-0.00315867
M0126	-0.00324908
M0290	-0.00327581
M0387	-0.00340906
M0584	-0.00346338
M0134	-0.00348144
M0472	-0.00351013
M0446	-0.00352811
M0509	-0.0035332
M0616	-0.00361937
M0522	-0.00367727
M0327	-0.00373859
M0631	-0.00383414
M0299	-0.00386444
M0456	-0.00392844
M0079	-0.00396303
M0540	-0.00400847
M0396	-0.0040461
M0370	-0.00408555
M0548	-0.00414951
M0652	-0.00417103
M0645	-0.00418015
M0490	-0.00427547
M0287	-0.0044968
M0332	-0.00468346
M0608	-0.00469208
M0308	-0.00487579
M0353	-0.00494409
M0409	-0.0051071
M0550	-0.00513855
M0505	-0.00519385
M0172	-0.0053662
M0323	-0.00568561
M0224	-0.00607201
M0178	-0.00612272
M0715	-0.00618311
M0664	-0.00630125
M0288	-0.00632762
M0581	-0.0063956
M0095	-0.0065237
M0414	-0.00652941
M0668	-0.00676657
M0305	-0.00718026
M0159	-0.00749467
M0502	-0.00763175
M0086	-0.00763648
M0669	-0.00773653
M0264	-0.00786097
M0595	-0.00828035
M0441	-0.00844664
M0589	-0.00859377
M0268	-0.00865428
M0291	-0.00895489
M0653	-0.00940448
M0429	-0.00959909
M0614	-0.0102462
M0343	-0.0102517
M0684	-0.0103052
M0256	-0.0104199
M0179	-0.0104823
M0707	-0.0104841
M0136	-0.0105995
M0484	-0.0109108
M0355	-0.0111545
M0487	-0.0114537
M0193	-0.0115246
M0273	-0.0118224
M0366	-0.0118979
M0602	-0.0119116
M0417	-0.0121108
M0251	-0.0124705
M0338	-0.0126737
M0493	-0.0126833
M0694	-0.0127436
M0354	-0.0127988
M0442	-0.0128992
M0349	-0.012973
M0560	-0.0131552
M0260	-0.0134251
M0449	-0.013472
M0065	-0.0135191
M0148	-0.0138751
M0667	-0.014214
M0058	-0.0142399
M0132	-0.0144169
M0703	-0.0146599
M0457	-0.0147396
M0557	-0.0148825
M0453	-0.0155855
M0163	-0.0158067
M0059	-0.0159563
M0675	-0.0160175
M0165	-0.0161491
M0609	-0.0162598
M0259	-0.0163203
M0678	-0.0164883
M0451	-0.0165515
M0292	-0.0166866
M0190	-0.0167418
M0219	-0.0172053
M0153	-0.0177861
M0145	-0.0181882
M0223	-0.0184754
M0322	-0.0188823
M0057	-0.0191956
M0364	-0.019458
M0249	-0.0196745
M0130	-0.0199824
M0361	-0.0206893
M0347	-0.021135
M0607	-0.0214241
M0144	-0.0219083
M0110	-0.0221257
M0352	-0.0231137
M0523	-0.0240597
M0184	-0.0245943
M0686	-0.0247324
M0386	-0.0256944
M0311	-0.0265374
M0181	-0.0268914
M0656	-0.0274804
M0124	-0.0274946
M0275	-0.0284367
M0639	-0.0287586
M0091	-0.029277
M0293	-0.0296581
M0040	-0.029666
M0088	-0.0307945
M0015	-0.0310347
M0440	-0.0310432
M0119	-0.0318526
M0138	-0.0323897
M0212	-0.0324613
M0116	-0.0332308
M0135	-0.0332336
M0344	-0.03333
M0335	-0.0334017
M0154	-0.0365243
M0070	-0.036708
M0544	-0.0369225
M0205	-0.0374366
M0263	-0.0377501
M0081	-0.0381433
M0400	-0.0386144
M0418	-0.0391878
M0068	-0.0394719
M0252	-0.0415652
M0077	-0.0416703
M0170	-0.0426286
M0102	-0.0436591
M0255	-0.0439284
M0320	-0.0451501
M0173	-0.0455792
M0023	-0.0456192
M0104	-0.0458796
M0044	-0.0465599
M0408	-0.0473629
M0321	-0.0476133
M0047	-0.050075
M0180	-0.0502089
M0276	-0.0506038
M0143	-0.0520057
M0099	-0.0520306
M0600	-0.0522406
M0125	-0.0527092
M0036	-0.0527419
M0078	-0.0542593
M0217	-0.0562065
M0128	-0.0566583
M0267	-0.0567125
M0155	-0.0571752
M0018	-0.0573296
M0084	-0.0574267
M0087	-0.057797
M0041	-0.0578125
M0006	-0.0582068
M0150	-0.0593975
M0089	-0.0597632
M0064	-0.0616586
M0220	-0.0618351
M0517	-0.0620659
M0164	-0.0621923
M0265	-0.0635318
M0281	-0.0642854
M0234	-0.064843
M0454	-0.0652174
M0071	-0.0662636
M0214	-0.0667497
M0031	-0.0709029
M0038	-0.0711461
M0016	-0.0715476
M0209	-0.0719488
M0200	-0.0722746
M0146	-0.0733787
M0080	-0.0760182
M0221	-0.0773272
M0232	-0.0777087
M0076	-0.0792009
M0101	-0.0807417
M0210	-0.0811722
M0120	-0.0847513
M0167	-0.0858135
M0033	-0.0878127
M0096	-0.0881444
M0152	-0.0883247
M0085	-0.0887719
M0097	-0.0899386
M0005	-0.0900385
M0098	-0.0917192
M0169	-0.0943709
M0053	-0.0974959
M0093	-0.097642
M0090	-0.0996948
M0027	-0.102993
M0478	-0.104236
M0051	-0.104369
M0380	-0.104691
M0307	-0.105442
M0257	-0.107385
M0075	-0.107747
M0043	-0.108855
M0030	-0.109215
M0236	-0.109808
M0617	-0.111804
M0186	-0.112445
M0082	-0.115693
M0204	-0.116589
M0688	-0.121851
M0061	-0.123198
M0062	-0.125819
M0063	-0.126142
M0424	-0.127653
M0189	-0.127973
M0035	-0.129751
M0203	-0.130194
M0026	-0.13237
M0037	-0.132838
M0008	-0.135912
M0314	-0.136684
M0050	-0.137501
M0028	-0.139146
M0022	-0.139174
M0208	-0.143427
M0048	-0.144369
M0374	-0.14689
M0054	-0.147896
M0336	-0.149287
M0526	-0.14997
M0039	-0.16074
M0151	-0.1612
M0491	-0.171243
M0074	-0.172935
M0042	-0.181252
M0092	-0.185017
M0045	-0.188629
M0619	-0.194604
M0020	-0.203593
M0021	-0.226481
M0024	-0.233976
M0032	-0.237455
M0013	-0.304134
M0012	-0.503447
M0004	-0.783316
M0003	-1.58355
M0001	-1.80499
