# Supplementary material for: Using Network-Based Machine Learning to Predict Transcription Factors Involved in Drought Resistance
Source: Front Genet. 2021 Jun 24;12:652189. doi: 10.3389/fgene.2021.652189 (PMC8264776; doi:10.3389/fgene.2021.652189)
Supplement: Supplementary Data 7 — OsbHLH148 GRAiN prediction results. [file Data_Sheet_7.xlsx]

## Sheet: a
Supplemental Data S7: Predicted TF targets of bHLH148 in the GRAiN application online
Gene	Drought Score	Family	Description
LOC_Os04g23550	0.984715	bHLH	basic helix-loop-helix family protein
LOC_Os03g53020	0.99861	bHLH	helix-loop-helix DNA-binding domain containing protein
LOC_Os10g25230	0.98981	Tify	ZIM domain containing protein
LOC_Os02g41510	0.995831	MYB	MYB family transcription factor
LOC_Os08g36920	0.986105	AP2-EREBP	AP2 domain containing protein
LOC_Os01g61080	0.999074	WRKY	WRKY24
LOC_Os03g08330	0.993052	Tify	ZIM domain containing protein
LOC_Os10g25290	0.992126	Tify	ZIM domain containing protein
LOC_Os10g42410	0.988884	PLATZ	zinc-binding protein
LOC_Os05g27730	0.999537	WRKY	WRKY53
LOC_Os03g32230	0.989347	C2H2	ZOS3-12 - C2H2 zinc finger protein
LOC_Os05g39720	1	WRKY	WRKY70
LOC_Os04g52090	0.997684	AP2-EREBP	AP2 domain containing protein
LOC_Os05g03760	0.993979	C3H	zinc finger family protein
LOC_Os03g08310	0.997221	Tify	ZIM domain containing protein
LOC_Os03g55540	0.995368	C2H2	ZOS3-18 - C2H2 zinc finger protein
LOC_Os08g29660	0.976378	WRKY	WRKY69
LOC_Os06g44010	0.9912	WRKY	WRKY28
LOC_Os02g08440	0.998147	WRKY	WRKY71
LOC_Os01g64310	0.985642	NAC	no apical meristem protein
LOC_Os05g37190	0.994905	C2H2	ZOS5-08 - C2H2 zinc finger protein
LOC_Os01g60640	0.977304	WRKY	WRKY21
LOC_Os09g16510	0.980547	WRKY	WRKY74
LOC_Os01g60600	0.987957	WRKY	WRKY108
LOC_Os03g28940	0.987031	Tify	ZIM domain containing protein
LOC_Os07g36170	0.992589	GRAS	chitin-inducible gibberellin-responsive protein
LOC_Os10g42690	0.975915	Jumonji	jmjC domain containing protein
LOC_Os01g19330	0.983326	MYB	MYB family transcription factor
LOC_Os09g35010	0.980083	AP2-EREBP	dehydration-responsive element-binding protein
LOC_Os01g73770	0.972209	AP2-EREBP	dehydration-responsive element-binding protein
LOC_Os01g50940	0.974525	bHLH	helix-loop-helix DNA-binding domain containing protein
LOC_Os04g43680	0.990736	MYB	MYB family transcription factor
LOC_Os01g60020	0.988421	NAC	NAC domain transcription factor
LOC_Os09g28440	0.990273	AP2-EREBP	AP2 domain containing protein
LOC_Os02g45450	0.978694	AP2-EREBP	dehydration-responsive element-binding protein
LOC_Os03g20090	0.994442	MYB	MYB family transcription factor
LOC_Os03g08320	0.985178	Tify	ZIM domain containing protein
LOC_Os03g60570	0.987494	C2H2	ZOS3-22 - C2H2 zinc finger protein
LOC_Os01g14440	0.996758	WRKY	WRKY1
LOC_Os06g03670	0.984252	AP2-EREBP	dehydration-responsive element-binding protein
LOC_Os03g19020	0.996295	PHD	PHD-finger family protein
LOC_Os09g28210	0.98101	bHLH	bHelix-loop-helix transcription factor
LOC_Os01g64360	0.975452	MYB	MYB family transcription factor
LOC_Os09g35030	0.981936	AP2-EREBP	dehydration-responsive element-binding protein
LOC_Os05g41780	0.986568	AP2-EREBP	AP2 domain containing protein
LOC_Os02g43790	0.993516	AP2-EREBP	ethylene-responsive transcription factor
LOC_Os07g12340	0.991663	NAC	NAC domain-containing protein 67
LOC_Os10g41330	0.981473	AP2-EREBP	AP2 domain containing protein
LOC_Os05g46020	0.982399	WRKY	WRKY7
LOC_Os05g37080	0.982862	NAC	No apical meristem protein
LOC_Os03g09170	0.974988	AP2-EREBP	ethylene-responsive transcription factor
LOC_Os02g26430	0.973599	WRKY	WRKY42
LOC_Os05g48690	0.976841	Trihelix	transcription factor like protein
LOC_Os02g52670	0.979157	AP2-EREBP	AP2 domain containing protein
LOC_Os03g04070	0.97082	NAC	no apical meristem protein
LOC_Os01g15640	0.977767	NAC	no apical meristem protein
LOC_Os04g32480	0.947661	Tify	zinc-finger protein
LOC_Os09g25060	0.971283	WRKY	WRKY76
LOC_Os03g21030	0.983789	NAC	no apical meristem protein
LOC_Os01g48446	0.96943	NAC	no apical meristem protein
LOC_Os03g60080	0.97962	NAC	NAC domain-containing protein 67
LOC_Os05g35500	0.964799	MYB	MYB family transcription factor
LOC_Os07g39470	0.950903	GRAS	gibberellin response modulator protein
LOC_Os07g30130	0.96063	MYB-related	MYB family transcription factor
LOC_Os03g12350	0.969893	ARR-B	two-component response regulator
LOC_Os05g25770	0.964335	WRKY	WRKY45
LOC_Os07g48630	0.974062	EIL	ethylene-insensitive 3
LOC_Os03g21710	0.968967	WRKY	WRKY79
LOC_Os01g19130	0.962483	DBP	protein phosphatase 2C
LOC_Os05g46350	0.978231	NA	IQ calmodulin-binding motif domain containing protein
LOC_Os04g48350	0.967114	AP2-EREBP	dehydration-responsive element-binding protein
LOC_Os02g08540	0.957851	NA	expressed protein
LOC_Os04g49110	0.956925	GRAS	GRAS family transcription factor domain containing protein
LOC_Os11g29870	0.966188	WRKY	WRKY72
LOC_Os02g55560	0.95183	DBP	Orphans
LOC_Os01g40260	0.963872	WRKY	WRKY77
LOC_Os05g09020	0.942103	WRKY	WRKY67
LOC_Os03g12370	0.970357	HSF	HSF-type DNA-binding domain containing protein
LOC_Os01g49830	0.973136	AP2-EREBP	B3 DNA binding domain containing protein
LOC_Os04g51320	0.927744	Trihelix	transcription factor TF2
LOC_Os05g34730	0.910607	AP2-EREBP	ethylene-responsive transcription factor ERF020

## Sheet: b
Supplemental Data S7: Enrichment of predicted TF targets of bHLH148 iwithin functional GO BP terms
GO Term	p-value	adjusted p-value	Description
GO:2000022	0	0.00403	regulation of jasmonic acid mediated signaling pathway
GO:0080134	1e-05	0.00479	regulation of response to stress
GO:1901002	2e-05	0.00507	positive regulation of response to salt stress
GO:0009611	4e-05	0.00872	response to wounding
GO:0047484	4e-05	0.00872	regulation of response to osmotic stress

## Sheet: c
Supplemental Data S7: Count of bHLH motifs present in the predicted TF targets of OsbHLH148
Note: MSU IDs were convereted to RAP IDs for dna-pattern search. This resulted in loss of some MSU genes that did not match their RAP counterparts.
TF	CANNTG
ONAC014	0
ONAC012	0
Os05g0560600	0
ERF102	0
OsDREB1B	0
Os10g0574700	0
OsWRKY72	0
OsWRKY24	1
WRKY42	1
OsPP2C27	1
OsMyb4	1
ERF77	1
OsERF#074	1
OsJAZ5	2
WZF1	2
SNAC1	2
Os04g0580300	2
OsC3H33	2
Os05g0444200	2
OsbHLH120	2
JMJ706	2
OsPP2C02	3
OsWRKY77	3
TIFY11A	3
OsJAZ4	3
OsRFP	3
ONAC039	3
ZFP36	3
OsJAZ11	3
R2R3-MYB	3
OsWRKY7	3
OsWRKY1	4
OsICE1	4
Os01g0863300	4
OsERF#027	4
WRKY71	4
OsDREB1G	4
DERF5	4
HSFA9	4
ZFP	4
Os04g0602300	4
AP2/EREBP#127	5
OsWRKY21	5
OsWRKY79	5
OsWRKY67	5
WRKY53	5
Os05g0541100	5
OsWRKY69	5
WRKY74	5
OsDREB1A	5
OsJAZ	5
Os01g0298400	6
OsWRKY108	6
OsMYB30	6
OsERF#047	6
OsbHLH148	6
OsWRKY70	6
OsDREB1C	6
EIL2	6
DERF3	6
DERF12	6
OsNAC8	7
Os02g0182700	7
ERF91	7
OsJAZ2	7
WRKY28	7
CIGR1	7
ORR1	8
OsNAC4	9
WRKY45	9
