# Supplementary material for: Using Network-Based Machine Learning to Predict Transcription Factors Involved in Drought Resistance
Source: Front Genet. 2021 Jun 24;12:652189. doi: 10.3389/fgene.2021.652189 (PMC8264776; doi:10.3389/fgene.2021.652189)
Supplement: Supplementary Data 8 — OsbHLH148 differential expression test results. [file Data_Sheet_8.XLSX]

## Sheet: Sheet1
Supplemental Data S8: Differential expression (log fold change) in response to drought in wild type (WT), drought exposed bhlh148 (bhlh.dr), and well watered bhlh148 (bhlh.mutant)
Gene	WT	bhlh.dr	bhlh.mutant	Description
LOC_Os03g17790	6.25641	2.31631	-2.52102	OsRCI2-5 - Putative low temperature and salt responsive protein
LOC_Os10g42299	-3.63759	-2.22417	0.34339	mitochondrial carrier protein
LOC_Os02g15750	-2.94863	-3.40576	2.37534	expressed protein
LOC_Os01g52250	-1.09228	-3.47022	3.95631	starch synthase
LOC_Os01g45640	4.35671	5.2476	-3.52715	tat pathway signal sequence family protein
LOC_Os05g39770	1.88743	3.35779	-0.65996	aminotransferase
LOC_Os02g39930	3.43612	0.293539	0.47295	OsTIL-1 Temperature-induced lipocalin-1
LOC_Os10g32680	4.10667	2.24941	-0.517021	expressed protein
LOC_Os05g04700	4.83892	-0.409035	-0.0314473	OsRCI2-6 - Hydrophobic protein LTI6B
LOC_Os03g22120	3.5703	1.51134	-0.732956	sucrose synthase
LOC_Os09g26880	3.2123	0.337376	-0.255644	aldehyde dehydrogenase
LOC_Os05g31020	5.93625	-0.141841	-1.17755	eukaryotic peptide chain release factor subunit 1-1
LOC_Os01g63060	6.00647	-3.89915	0.128428	phosphatidic acid phosphatase-related
LOC_Os05g51680	4.05895	-0.210156	-0.879315	SCP-like extracellular protein
LOC_Os03g18070	-0.00273224	-4.62041	0.957467	omega-3 fatty acid desaturase, chloroplast precursor
LOC_Os10g25030	4.23756	2.28492	-2.05566	red chlorophyll catabolite reductase
LOC_Os04g43200	8.73565	0.087387	-0.334108	caleosin related protein
LOC_Os02g36490	1.70481	2.92867	-2.07009	expressed protein
LOC_Os01g68480	-3.20794	-1.57932	0.214351	thioredoxin
LOC_Os03g60580	4.96087	1.119	-0.949498	actin-depolymerizing factor
LOC_Os08g06280	-4.16401	0.265672	0.31227	LSD1 zinc finger domain containing protein
LOC_Os01g08460	-4.73832	-1.06672	0.383393	TMS membrane protein/tumour differentially expressed protein
LOC_Os01g32780	5.38464	2.18784	-1.75159	universal stress protein domain containing protein
LOC_Os05g51670	3.98801	-0.139711	-0.876753	NAD dependent epimerase/dehydratase family protein
LOC_Os07g08030	-3.13678	-0.336749	0.875313	ribose-5-phosphate isomerase A
LOC_Os05g03480	2.64014	1.87439	-0.796691	acyl-coenzyme A dehydrogenase, mitochondrial precursor
LOC_Os05g03920	4.90757	1.53746	-1.04506	TKL IRAK DUF26-lf.3 - DUF26 kinases have homology to DUF26 containing loci
LOC_Os03g02020	-2.3986	-1.62121	0.40711	stress responsive A/B Barrel domain containing protein
LOC_Os12g36640	1.97126	2.00701	-1.14251	universal stress protein domain containing protein
LOC_Os03g01200	-2.56447	-1.99324	1.94103	SNF2 family N-terminal domain containing protein
LOC_Os10g40740	-3.16925	-1.15059	-0.0802082	helix-loop-helix DNA-binding domain containing protein
LOC_Os11g10480	2.92169	0.246153	-0.101791	dehydrogenase
LOC_Os02g17920	-2.84246	-3.51009	0.878199	glyoxalase family protein
LOC_Os03g03370	3.17123	-0.282403	-1.58312	fatty acid hydroxylase
LOC_Os09g24620	-2.67192	-2.744	0.531767	expressed protein
LOC_Os09g30130	-3.01981	-1.4617	0.435013	CSLE6 - cellulose synthase-like family E
LOC_Os07g07040	3.75816	-1.10981	-0.580032	erythrocyte binding protein 3
LOC_Os05g49880	-2.94562	-1.06788	0.795397	lactate/malate dehydrogenase
LOC_Os07g49110	-2.11512	-2.52971	1.62154	D-alanine--D-alanine ligase family
LOC_Os12g43630	2.06055	1.84829	-0.538037	lactate/malate dehydrogenase
LOC_Os02g27490	-2.39863	-2.0434	0.638662	bile acid sodium symporter family protein
LOC_Os05g07940	5.36745	1.44224	-0.968216	glyoxalase family protein
LOC_Os10g37340	3.60109	-0.806629	-0.0919523	cystathionine gamma-synthase
LOC_Os05g39760	1.39367	1.94621	-0.554942	VHS and GAT domain containing protein
LOC_Os01g52170	-3.1153	-1.61919	0.0779082	expressed protein
LOC_Os01g21320	2.29051	0.664563	-0.443658	NAD dependent epimerase/dehydratase family domain containing protein
LOC_Os07g43560	-3.58359	-4.18755	-0.028846	TKL IRAK DUF26-lc.24 - DUF26 kinases have homology to DUF26 containing loci
LOC_Os03g03670	-3.44678	-2.06814	-0.152895	expressed protein
LOC_Os05g07870	-3.39307	0.124772	0.0269043	triose phosphate/phosphate translocator, non-green plastid,chloroplast precursor
LOC_Os11g05050	-4.84851	1.4062	-0.773882	stem-specific protein TSJT1
LOC_Os01g74300	-5.3195	-3.6311	0.603957	metallothionein
LOC_Os01g52240	-5.11245	-4.13392	4.58371	chlorophyll A-B binding protein
LOC_Os02g51070	-2.80406	-0.882387	0.462797	starch synthase
LOC_Os11g06130	2.69399	-0.0532351	-0.0996638	PHD-finger family protein
LOC_Os01g47690	2.89665	0.358814	-0.892985	metallo-beta-lactamase family protein
LOC_Os07g07974	4.48253	-1.27938	-0.203191	tesmin/TSO1-like CXC domain containing protein
LOC_Os06g48300	5.08816	1.23526	-0.6696	protein phosphatase 2C
LOC_Os01g19940	1.78537	0.679917	-1.68672	expressed protein
LOC_Os10g38710	-7.23673	-1.64328	0.541859	glutathione S-transferase
LOC_Os08g34220	-2.59016	-1.10566	1.47654	omega-6 fatty acid desaturase, chloroplast precursor
LOC_Os03g48780	2.40814	3.20372	-1.6285	Cupin domain containing protein
LOC_Os07g09040	-2.6734	-0.608105	-0.00322062	peptidyl-prolyl cis-trans isomerase, FKBP-type
LOC_Os06g51150	2.73473	1.46785	-0.234807	catalase isozyme B
LOC_Os06g48560	-7.75775	-0.88655	-0.420375	transferase family protein
LOC_Os03g47610	-2.06042	-4.21328	1.67701	thiamine biosynthesis protein thiC
LOC_Os03g60370	3.70959	-0.186199	-0.124284	histidine acid phosphatase
LOC_Os04g14780	-4.19265	-1.36796	-2.07097	retrotransposon protein
LOC_Os04g01590	2.12924	1.27287	-0.689247	arginase
LOC_Os11g47240	-3.63517	-1.72657	-1.29739	leucine-rich repeat receptor protein kinase EXS precursor
LOC_Os05g05140	-3.63106	-0.772632	0.70181	expressed protein
LOC_Os01g68490	-3.29433	-1.41262	0.131885	tetratricopeptide-like helical
LOC_Os06g03930	0.659152	3.41561	-1.61105	cytochrome P450 86A1
LOC_Os08g30510	4.74479	3.61131	-2.19806	expressed protein
LOC_Os03g22050	-2.14671	-0.811674	1.248	CAMK KIN1/SNF1/Nim1 like.16 - CAMK includes calcium/calmodulin depedent protein kinases
LOC_Os01g66120	3.00303	-0.257278	0.12463	No apical meristem protein
LOC_Os02g04160	2.59795	0.907718	-0.76497	transcription elongation factor 1
LOC_Os04g57810	4.16218	-0.575485	-0.00391291	GA18008-PA
LOC_Os01g66000	-2.2858	-1.90592	0.585517	NADH dehydrogenase I subunit N
LOC_Os02g43330	4.91976	2.08855	-2.04207	homeobox associated leucine zipper
LOC_Os03g62240	-2.4845	-1.30972	0.941934	expressed protein
LOC_Os04g45610	-2.28905	-0.57167	0.461406	expressed protein
LOC_Os03g28940	5.05169	-3.38348	-0.25197	ZIM domain containing protein
LOC_Os04g51820	3.38258	-0.82193	-1.22799	OsHKT1;1 - Na+ transporter
LOC_Os02g51750	2.98361	-0.127335	0.540997	annexin
LOC_Os03g16050	-3.22985	-0.818438	-0.0209862	fructose-1,6-bisphosphatase
LOC_Os09g28640	-4.67219	-0.559304	-0.11481	gibberellin receptor GID1L2
LOC_Os02g57620	-2.248	-0.0706175	-0.632577	Citrate transporter protein
LOC_Os10g37660	4.91888	-2.4423	1.37593	trehalase precursor
LOC_Os02g33020	-1.32283	-2.46716	0.737512	SOUL heme-binding protein
LOC_Os08g44000	-3.39727	-0.829937	0.607559	uncharacterized protein ycf39
LOC_Os09g12290	-1.58768	-4.74125	2.227	bifunctional aspartokinase/homoserine dehydrogenase, chloroplast precursor
LOC_Os02g47510	-3.82171	-2.77497	-0.938628	9-cis-epoxycarotenoid dioxygenase 1, chloroplast precursor
LOC_Os01g02020	2.32183	0.888251	-0.223711	acetyl-CoA acetyltransferase, cytosolic
LOC_Os02g03670	-3.89611	-2.5555	0.48632	expressed protein
LOC_Os05g02250	-4.00558	-0.654851	0.883505	expressed protein
LOC_Os08g40160	-2.07756	-2.10746	0.835625	thylakoid lumen protein, chloroplast precursor
LOC_Os03g27990	2.09786	1.87597	-0.924576	STRUBBELIG-RECEPTOR FAMILY 7 precursor
LOC_Os07g37230	-3.32116	-3.40255	0.517583	inositol-1-monophosphatase
LOC_Os06g45710	3.33655	0.59325	-0.19991	phosphoglycerate kinase protein
LOC_Os04g41340	-2.59427	-3.16251	0.236059	4-nitrophenylphosphatase
LOC_Os12g43340	-2.77849	-2.86495	0.80151	actin-depolymerizing factor
LOC_Os08g08120	-4.76269	2.80374	-0.646518	B-box zinc finger family protein
LOC_Os02g52420	-1.90066	-0.993911	0.529551	peptidase, M24 family protein
LOC_Os07g28090	-2.65518	-2.02569	0.367645	ABC transporter, ATP-binding protein
LOC_Os04g53230	-4.03974	-2.35006	0.656312	aminomethyltransferase
LOC_Os02g02910	-2.99706	-0.386189	0.572388	expressed protein
LOC_Os06g43140	-1.76288	-1.45877	0.420603	GA16396-PA
LOC_Os01g53880	3.81145	1.10015	-1.26214	OsIAA6 - Auxin-responsive Aux/IAA gene family member
LOC_Os01g11054	-1.49614	-1.76893	1.10145	phosphoenolpyruvate carboxylase
LOC_Os11g10310	-2.06498	-1.50614	0.521053	receptor-like protein kinase 2 precursor
LOC_Os07g41410	-1.83859	-1.06551	-0.0513549	EGG APPARATUS-1
LOC_Os11g16550	-4.31174	-0.283886	0.772065	uncharacterized protein ycf53
LOC_Os02g48560	-1.0512	-2.5509	1.54116	fatty acid desaturase
LOC_Os05g23320	3.55186	-0.685963	0.63381	expressed protein
LOC_Os03g25270	1.9793	0.522112	-0.267327	pyrrolidone-carboxylate peptidase
LOC_Os01g03914	2.23049	1.78922	-0.562012	cation efflux family protein
LOC_Os10g25430	-3.31554	-1.16293	-0.0441174	Ser/Thr protein phosphatase family protein
LOC_Os06g04270	-2.7016	-0.634076	0.64764	transketolase, chloroplast precursor
LOC_Os02g48190	6.59694	0.641396	-0.60535	expressed protein
LOC_Os02g50350	4.73984	1.50402	-0.340101	dihydroorotate dihydrogenase protein
LOC_Os04g55180	-3.38084	-0.889942	0.33702	hydrolase, alpha/beta fold family domain containing protein
LOC_Os03g51930	-2.18463	-1.46382	0.703428	expressed protein
LOC_Os10g35940	-2.89531	-0.365863	0.188913	folylpolyglutamate synthetase
LOC_Os02g21009	-2.60318	-3.00827	0.577404	sodium/calcium exchanger protein
LOC_Os01g66850	-2.65631	0.595986	-0.134791	pectinacetylesterase domain containing protein
LOC_Os10g37210	2.33424	0.118684	0.104345	FAD dependent oxidoreductase domain containing protein
LOC_Os09g39970	-2.37138	0.327552	-0.424372	expressed protein
LOC_Os08g02210	-2.88847	-1.62613	0.343635	expressed protein
LOC_Os09g33470	-1.15475	-1.20879	-0.0258867	mitochondrial carrier protein
LOC_Os02g46660	-3.233	0.085243	0.127226	SNARE associated Golgi protein
LOC_Os06g46670	-2.59284	-1.42363	-0.207689	glutamate receptor
LOC_Os12g04880	2.20782	0.60331	-0.63661	retrotransposon protein
LOC_Os09g20990	2.47798	1.52524	-0.0766051	trehalose-6-phosphate synthase
LOC_Os02g52210	4.88038	-0.752404	-0.366393	zinc finger, C3HC4 type domain containing protein
LOC_Os03g33580	2.83686	0.215287	-0.414101	mitotic checkpoint protein
LOC_Os06g24704	1.71732	1.73301	-0.380444	acyl-coenzyme A oxidase
LOC_Os03g17590	-2.57365	-1.27269	0.67865	cat eye syndrome critical region protein 5 precursor
LOC_Os08g33710	4.48039	-1.96246	0.981367	ribonuclease T2 family domain containing protein
LOC_Os01g64730	3.42293	0.589896	-0.668239	bZIP transcription factor domain containing protein
LOC_Os07g22930	-3.72231	-2.70637	0.460101	starch synthase
LOC_Os06g40440	-2.21019	-2.06835	0.432439	expressed protein
LOC_Os05g01140	-1.42852	-5.64119	-0.585222	methyltransferase
LOC_Os11g42490	-2.56216	-2.17438	0.418188	retrotransposon protein
LOC_Os09g33690	1.99308	0.311769	-0.0633593	Os9bglu32 - beta-glucosidase homologue, similar to G. max hydroxyisourate hydrolase
LOC_Os08g08140	-4.53951	0.261152	-0.871485	receptor-like kinase
LOC_Os03g62670	-7.12289	-2.50276	0.675736	expressed protein
LOC_Os01g51920	3.49426	-2.18812	-0.4192	phosphotransferase
LOC_Os04g55230	-3.19645	-0.194011	0.291093	tetratricopeptide repeat domain containing protein
LOC_Os03g63330	-2.60202	-1.82401	1.8536	aspartokinase, chloroplast precursor
LOC_Os04g33060	-2.46116	-0.695929	0.397985	NAD dependent epimerase/dehydratase family protein
LOC_Os05g44050	2.08917	0.410654	-0.581093	ras-related protein
LOC_Os10g42780	-3.59609	0.448456	-1.84867	lrgB-like family protein
LOC_Os04g41960	7.44552	-6.4118	1.00285	NADP-dependent oxidoreductase
LOC_Os03g26870	3.99364	0.713804	-1.04659	WD-40 repeat family protein
LOC_Os06g46740	8.15953	1.1418	-0.566343	early nodulin 20 precursor
LOC_Os10g35070	3.70706	1.30371	-1.16237	alpha-galactosidase precursor
LOC_Os04g38680	6.7362	-0.00655119	0.465816	transmembrane amino acid transporter protein
LOC_Os08g26710	-7.16164	-3.12081	1.96382	plant protein of unknown function domain containing protein
LOC_Os04g44924	-5.38557	-1.35351	-0.102809	short-chain dehydrogenase/reductase
LOC_Os06g41840	3.22496	1.19082	-0.956766	reductase
LOC_Os01g09640	2.51772	1.93029	-1.75292	Myb transcription factor
LOC_Os03g01930	-4.24546	-0.175494	0.272612	retrotransposon protein
LOC_Os01g17214	-3.17585	-2.57595	1.76746	major facilitator superfamily antiporter
LOC_Os03g25080	-2.59289	-4.83054	0.170958	OsFBX86 - F-box domain containing protein
LOC_Os11g10760	4.78948	-2.84172	0.364996	NBS-LRR disease resistance protein
LOC_Os05g04610	-5.36906	1.9055	-0.46825	ABC transporter, ATP-binding protein
LOC_Os01g53240	0.431547	3.43104	-0.651127	BURP domain containing protein
LOC_Os06g40940	-3.70599	-1.34309	-0.133606	glycine dehydrogenase
LOC_Os03g04050	2.36114	-0.168733	-0.41794	protein kinase family protein
LOC_Os01g61880	-1.73932	-0.947536	-0.0311417	respiratory burst oxidase
LOC_Os05g11428	-1.20903	-1.75627	0.277066	expressed protein
LOC_Os12g40550	0.92529	1.86706	-0.548986	peptidase
LOC_Os02g06640	2.0796	0.378822	-0.0715106	ubiquitin family protein
LOC_Os10g41260	-2.6307	0.0964114	-0.701763	MYB family transcription factor
LOC_Os05g05830	-2.14933	-0.631532	0.386426	bifunctional protein folD
LOC_Os01g19130	2.86226	-1.26808	-0.281418	protein phosphatase 2C
LOC_Os02g10310	2.88609	0.770497	-0.0909916	fumarylacetoacetase
LOC_Os02g44870	5.45287	-1.26185	-0.350165	dehydrin
LOC_Os07g48490	-2.87516	-1.35958	0.496957	stress responsive protein
LOC_Os01g51420	1.58009	1.05789	-0.431597	calcineurin B
LOC_Os03g09250	0.186369	2.4166	-0.531075	inositol-3-phosphate synthase
LOC_Os03g20380	-2.24536	-2.57027	0.415265	CAMK KIN1/SNF1/Nim1 like.2 - CAMK includes calcium/calmodulin depedent protein kinases
LOC_Os05g42280	-2.47143	0.108934	-0.241893	expressed protein
LOC_Os04g21350	-4.56766	2.15945	-3.81796	flowering promoting factor-like 1
LOC_Os01g46080	2.62551	0.42416	-0.624017	GDSL-like lipase/acylhydrolase
LOC_Os01g57450	2.91958	0.130873	0.0929292	universal stress protein domain containing protein
LOC_Os11g47970	-4.2668	0.48375	-0.16848	AAA-type ATPase family protein
LOC_Os09g18360	-5.01531	0.272108	-0.777103	expressed protein
LOC_Os02g49520	-2.27055	-1.48415	0.00645416	armadillo/beta-catenin repeat family protein
LOC_Os10g04730	-3.70317	-2.90893	-0.091794	TKL IRAK DUF26-la.6 - DUF26 kinases have homology to DUF26 containing loci
LOC_Os07g43570	-2.2475	-4.77344	0.425169	TKL IRAK DUF26-lc.25 - DUF26 kinases have homology to DUF26 containing loci
LOC_Os01g12520	4.283	4.23792	-4.03255	mitochondrial carrier protein
LOC_Os03g06520	1.94461	0.212049	-0.606092	sulfate transporter
LOC_Os06g28840	-2.41779	-0.761169	0.266627	expressed protein
LOC_Os01g22980	-5.20191	-2.044	0.74767	OsSCP3 - Putative Serine Carboxypeptidase homologue
LOC_Os10g25010	2.13883	1.38939	-0.58603	OsCML8 - Calmodulin-related calcium sensor protein
LOC_Os03g15840	-2.03818	-0.647619	0.10291	glycosyl transferase, group 1 domain containing protein
LOC_Os03g03510	3.07268	-1.32398	-0.0233098	CAMK KIN1/SNF1/Nim1 like.15 - CAMK includes calcium/calmodulin depedent protein kinases
LOC_Os05g50560	-2.40658	-0.691871	0.339862	CGMC MAPKCMGC 2.9 - CGMC includes CDA, MAPK, GSK3, and CLKC kinases
LOC_Os02g44980	4.4916	-2.10378	1.18163	transmembrane amino acid transporter protein
LOC_Os03g51080	2.23917	-0.0521918	0.211285	glutamate decarboxylase
LOC_Os03g37640	-2.16191	-0.577897	0.107653	MATE efflux family protein
LOC_Os05g33570	-2.50746	0.696043	-0.299379	pyruvate, phosphate dikinase, chloroplast precursor
LOC_Os02g39160	-1.64959	-1.02243	-0.279116	hydroxymethylbutenyl 4-diphosphate synthase
LOC_Os06g04150	-3.41189	-2.26367	1.68737	magnesium-protoporphyrin O-methyltransferase
LOC_Os06g12170	-1.06409	-1.25206	-0.188524	expressed protein
LOC_Os01g48960	3.36184	-0.0969873	0.717982	glutamate synthase, chloroplast precursor
LOC_Os02g49680	-3.10984	-1.97226	0.748797	arsenate reductase
LOC_Os06g11380	-2.26716	-0.0592402	0.369273	geminivirus Rep-interacting motor protein
LOC_Os06g48620	-2.97091	0.269825	-0.0238687	4-amino-4-deoxychorismate synthase
LOC_Os09g36240	-3.94736	-1.20497	0.472435	deoxyribodipyrimidine photolyase family protein
LOC_Os03g48710	2.23886	1.61871	-0.977997	expressed protein
LOC_Os11g02389	1.83985	1.3543	-0.0694486	protease inhibitor/seed storage/LTP family
LOC_Os05g50550	-3.52912	-0.0850303	0.123953	polyprenyl synthetase
LOC_Os02g03330	-1.57441	-0.834234	1.56201	expressed protein
LOC_Os01g69920	1.16387	1.6214	-0.800439	histidine kinase
LOC_Os04g57760	4.09416	-0.53997	0.795212	expressed protein
LOC_Os06g42560	2.09559	1.01158	0.257412	tryptophan synthase beta chain 2
LOC_Os09g25770	4.08797	1.09713	-1.69031	auxin-induced protein 5NG4
LOC_Os03g10090	-3.63914	1.60425	0.118808	transporter family protein
LOC_Os09g29940	3.75103	0.617779	-0.689867	auxin-independent growth promoter protein
LOC_Os01g07200	2.58588	0.0150726	-0.259624	staphylococcal nuclease homologue
LOC_Os08g01910	4.92897	0.651178	-0.0961177	expressed protein
LOC_Os02g08150	-1.33765	-0.9961	0.102317	CCT/B-box zinc finger protein
LOC_Os01g62900	5.13739	-4.40154	0.364505	amino acid kinase
LOC_Os10g36703	-2.43856	-1.91556	0.040622	CPuORF40 - conserved peptide uORF-containing transcript
LOC_Os08g41280	0.125032	-2.61201	0.27942	membrane protein
LOC_Os06g40650	1.20911	1.56861	-1.07997	copine-1
LOC_Os03g19240	-5.01917	0.164659	0.513174	AMP-binding enzyme
LOC_Os01g40280	2.88584	-0.0461552	-0.149994	integral membrane protein
LOC_Os06g06290	-1.74332	2.39522	1.14279	GDSL-like lipase/acylhydrolase
LOC_Os06g07030	2.30933	3.18381	-2.13427	AP2 domain containing protein
LOC_Os07g49280	2.41635	-0.525122	-0.176803	PMR5
LOC_Os08g07540	-1.4996	-0.848218	0.0299104	hemimethylated DNA binding domain containing protein
LOC_Os05g30220	-2.97142	-0.352828	-6.4782e-05	disease resistance RPP13-like protein 1
LOC_Os06g49120	-2.67101	0.848805	-0.00535515	Complex I intermediate-associated protein 30 domain containing protein
LOC_Os10g37500	-1.14996	-1.65199	0.17892	AAA-type ATPase family protein
LOC_Os03g12350	2.65412	-0.248955	-0.228739	two-component response regulator
LOC_Os01g16350	1.68133	1.26182	-0.231251	hydroxymethylglutaryl-CoA lyase
LOC_Os03g52010	-3.26755	0.62254	-0.0807143	lecithin cholesterol acyltransferase
LOC_Os01g72009	2.33011	-0.343157	-0.141317	expressed protein
LOC_Os12g05650	1.49513	0.94318	-0.488359	ACT domain containing protein
LOC_Os03g01920	-1.49686	-1.08861	0.490887	expressed protein
LOC_Os06g01850	-2.73055	-2.20842	0.943124	ferredoxin--NADP reductase, chloroplast precursor
LOC_Os09g31502	-3.22712	-1.48508	0.246552	dehydrogenase
LOC_Os03g42830	1.77854	1.24101	-1.97457	MATE efflux family protein
LOC_Os02g55060	-2.78914	0.129719	0.612493	cytochrome b5-like Heme/Steroid binding domain containing protein
LOC_Os07g46670	4.13404	-2.22731	-0.281242	early response to dehydration 15
LOC_Os11g07020	-3.72662	-0.676438	0.163995	fructose-bisphospate aldolase isozyme
LOC_Os03g55320	3.62788	-1.33737	-0.124105	protein phosphatase 2C
LOC_Os01g69830	1.94048	4.48925	-0.897491	OsSPL2 - SBP-box gene family member
LOC_Os02g40454	-3.2645	-0.607125	0.125426	serine/threonine protein phosphatase 2A 55 kDa regulatory subunit B
LOC_Os03g15460	-2.24473	-2.69914	0.691645	expressed protein
LOC_Os02g34600	3.65572	-1.03974	-0.258459	CAMK CAMK like.13 - CAMK includes calcium/calmodulin depedent protein kinases
LOC_Os04g51580	-2.04594	0.243475	0.360831	leucine rich repeat containing protein
LOC_Os01g01160	-3.0816	0.611767	-0.472138	heat shock protein DnaJ
LOC_Os03g07300	-1.99955	-0.670366	0.605062	ribulose-phosphate 3-epimerase, chloroplast precursor
LOC_Os05g50380	4.12404	1.72059	-1.73729	glucose-1-phosphate adenylyltransferase large subunit, chloroplast precursor
LOC_Os11g40600	-2.16043	-2.21616	0.584956	expressed protein
LOC_Os09g27050	3.30243	0.461204	-0.990423	HD domain containing protein
LOC_Os10g42190	1.23528	2.602	-1.11928	leucine rich repeat containing protein
LOC_Os09g34890	-3.2449	-0.530264	-1.09866	expressed protein
LOC_Os10g35840	-1.35671	-2.74059	1.49564	shikimate/quinate 5-dehydrogenase
LOC_Os03g20870	2.83248	1.85784	-1.17731	zinc finger, C3HC4 type domain containing protein
LOC_Os10g05130	-4.11817	-1.68969	0.416487	expressed protein
LOC_Os02g31220	1.86632	0.358492	-0.106971	expressed protein
LOC_Os01g37590	-2.82333	-1.42652	-0.138552	peptide transporter PTR2
LOC_Os11g29720	-4.55943	-4.6612	0.540346	cytochrome P450
LOC_Os07g48980	-3.39148	-0.00515876	0.110415	nicotianamine synthase
LOC_Os07g43700	-3.11613	-0.165759	-0.150509	lactate/malate dehydrogenase
LOC_Os05g41460	2.1316	-0.267712	-0.0737705	cysteine proteinase inhibitor precursor protein
LOC_Os01g47262	2.2288	0.0624309	0.276883	AMSH-like protease
LOC_Os02g43350	-1.98942	-0.0220789	-0.0729242	OsFtsH7 FtsH protease, homologue of AtFtsH7
LOC_Os02g45520	-4.45743	-3.87857	-0.20735	uncharacterized membrane protein
LOC_Os08g43440	-2.4964	-0.771174	-0.29002	cytochrome P450
LOC_Os10g37330	2.61887	-1.29122	0.193428	oxidoreductase, aldo/keto reductase family protein
LOC_Os03g61920	2.7051	1.22332	-0.451554	electron transfer flavoprotein subunit alpha, mitochondrial precursor
LOC_Os06g05860	-2.85266	0.454811	-0.222181	6-phosphofructokinase
LOC_Os08g31750	-2.46899	-1.35627	0.667014	methyltransferase
LOC_Os01g48640	-2.81136	-3.29856	-0.499477	expressed protein
LOC_Os05g49730	6.38924	2.15193	-1.67746	protein phosphatase 2C
LOC_Os04g17100	1.83377	0.362657	-0.605982	heavy metal-associated domain containing protein
LOC_Os04g25570	-1.70458	-0.194351	0.0968905	protein phosphatase 2C
LOC_Os04g45000	-4.56715	-4.22715	-0.429372	short-chain dehydrogenase/reductase
LOC_Os08g43180	2.14367	-0.484228	-0.184776	expressed protein
LOC_Os07g23810	-4.16539	-0.0889614	0.894018	expressed protein
LOC_Os01g36720	-6.539	-0.499187	-0.657805	transporter, major facilitator family
LOC_Os02g28720	2.79749	-1.69261	-0.23514	spotted leaf 11
LOC_Os06g43800	-2.53808	-1.05564	0.178699	methyltransferase domain containing protein
LOC_Os06g48610	-3.63497	0.276981	-0.187364	CCT motif family protein
LOC_Os02g48340	2.34954	-0.967263	-0.0700438	RNA recognition motif containing protein
LOC_Os05g02130	1.61655	0.0260379	-0.21322	ankyrin repeat domain-containing protein 28
LOC_Os02g54254	7.21746	1.11972	-0.410266	saccharopine dehydrogenase
LOC_Os02g47620	-3.20799	-0.555172	0.193321	hydrolase, alpha/beta fold family domain containing protein
LOC_Os01g05800	-1.71341	-1.28856	0.589778	inner membrane protein
LOC_Os12g33120	-0.968798	-3.86481	0.912387	expressed protein
LOC_Os06g01360	1.97315	1.18682	-0.893655	homogentisate 1,2-dioxygenase
LOC_Os04g38640	-2.08491	-0.286571	0.26593	OsDegp5 - Putative Deg protease homologue
LOC_Os03g44630	1.39358	0.395918	-0.596723	plastocyanin-like domain containing protein
LOC_Os11g03390	-3.86498	-0.835143	0.19156	FHA domain containing protein
LOC_Os12g01449	-3.30392	0.968375	-0.65686	chloroplast unusual positioning protein
LOC_Os12g43130	-2.66208	-1.26023	0.284162	phytoene synthase, chloroplast precursor
ChrSy.fgenesh.gene.37	1.68355	0.578218	-0.895245	NA
LOC_Os03g48310	0.676954	1.87705	-0.794093	plasma membrane ATPase
LOC_Os04g49520	2.26331	-0.0562196	-0.342904	pentatricopeptide repeat protein PPR868-14
LOC_Os02g56200	-1.39089	-1.42791	0.856992	ELMO/CED-12 family protein
LOC_Os01g12080	-2.39089	0.106756	0.375473	plant-specific domain TIGR01589 family protein
LOC_Os06g30970	1.72409	-0.0934649	0.181653	ubiquitin-conjugating enzyme
LOC_Os11g10320	-2.25174	-1.59088	0.886695	expressed protein
LOC_Os07g48830	4.40616	2.66429	-2.58784	glycosyl transferase 8 domain containing protein
LOC_Os03g52460	-1.95253	-1.77133	0.725146	glucose-1-phosphate adenylyltransferase large subunit
LOC_Os03g53300	-2.11651	-1.32899	-0.126906	expressed protein
LOC_Os01g13210	1.99041	2.47645	-1.06556	salt stress root protein RS1
LOC_Os07g10420	3.17534	1.39238	-1.48789	expressed protein
LOC_Os01g58380	1.48569	1.98556	-1.31	3-hydroxybutyryl-CoA dehydrogenase
LOC_Os05g30980	2.3098	0.0473285	0.230217	RNA recognition motif containing protein
LOC_Os06g05930	-2.3912	-1.1217	0.00948584	expressed protein
LOC_Os06g43860	-0.877239	-1.27255	0.0519183	homeobox protein knotted-1
LOC_Os03g44620	1.24722	0.559998	-0.625428	chaperone protein dnaJ
LOC_Os05g29990	2.26137	0.987701	-0.873974	NAD dependent epimerase/dehydratase family domain containing protein
LOC_Os06g22380	-1.76172	-0.640349	-0.403019	expressed protein
LOC_Os07g39280	2.13769	-0.154352	-0.32508	transporter-related
LOC_Os12g18770	-2.61347	-0.473694	0.216012	oxysterol-binding protein
LOC_Os01g43150	-1.85779	-0.794923	0.254895	OsFtsH9 FtsH protease, homologue of AtFtsH11
LOC_Os04g46990	-5.03745	-3.24541	0.58094	cis-zeatin O-glucosyltransferase
LOC_Os02g08440	4.20309	-0.878218	-0.89898	WRKY71
LOC_Os01g17396	-2.43636	0.631971	-0.171278	expressed protein
LOC_Os05g28090	-1.6895	-3.3153	1.05716	expressed protein
LOC_Os03g02970	-0.913885	-1.03488	0.598728	Dicer
LOC_Os04g36054	-1.54432	-3.39957	-0.392861	auxin response factor 9
LOC_Os10g38730	-4.2502	-1.28253	0.0974694	glutathione S-transferase
LOC_Os02g04640	3.23817	1.28134	-0.730699	Myb-like DNA-binding domain containing protein
LOC_Os02g35180	-4.21288	-1.60963	1.03631	OsRR2 type-A response regulator
LOC_Os10g22560	-2.15568	-0.353625	0.695289	peptide transporter PTR2
LOC_Os01g68770	2.7033	-0.326102	0.12651	selenium-binding protein
LOC_Os04g56710	-2.10461	-0.481361	0.104683	GTP cyclohydrolase I 1
LOC_Os03g08860	2.60516	-3.35133	0.0667339	GRAM domain containing protein
LOC_Os05g21180	3.76928	-1.26958	-0.452568	phosphatidic acid phosphatase-related
LOC_Os03g12700	-3.64334	-0.738751	-0.152536	expressed protein
LOC_Os03g62620	2.37646	-1.00348	-0.0230271	late embryogenesis abundant protein
LOC_Os05g16670	-1.65192	-0.490025	0.277709	SHR5-receptor-like kinase
LOC_Os03g44150	2.49093	1.12031	-0.830361	aminotransferase
LOC_Os07g47350	1.59739	-0.286606	-0.924559	potassium transporter
LOC_Os08g10500	6.53444	-0.433805	-0.105288	expressed protein
LOC_Os09g39910	2.31665	0.504397	-0.728401	ABC transporter, ATP-binding protein
LOC_Os04g49510	1.92434	0.501909	-0.83919	CAMK CAMK like.27 - CAMK includes calcium/calmodulin depedent protein kinases
LOC_Os05g32820	-1.27956	-2.26196	1.27891	peptide-N4-asparagine amidase A
LOC_Os06g40060	1.53996	0.792734	-0.673559	glycosyltransferase family protein
LOC_Os03g38730	-2.70608	0.190959	-0.483518	peroxisomal membrane protein
LOC_Os12g16200	-3.2694	-0.570289	-0.0643832	glutathione synthetase, chloroplast precursor
LOC_Os07g10840	4.30802	1.76142	-0.741605	uncharacterized glycosyltransferase
LOC_Os07g07540	-2.50478	-1.487	0.343675	SHOOT1 protein
LOC_Os01g11600	4.35932	2.35945	-2.62523	expressed protein
LOC_Os08g11470	-2.00895	-0.241183	-0.182302	transposon protein, CACTA, En/Spm sub-class
LOC_Os05g34170	-2.27084	-3.96142	2.69396	tubulin/FtsZ domain containing protein
LOC_Os06g40500	-2.65954	-2.4108	1.46117	expressed protein
LOC_Os02g53490	-1.61384	-0.467468	0.205133	cation efflux family protein
LOC_Os02g30100	2.55897	1.7121	-1.49415	cytochrome P450
LOC_Os05g40960	-3.16332	-1.55921	-0.293244	Myb transcription factor
LOC_Os03g55870	2.4403	0.22183	-0.0593439	membrane associated DUF588 domain containing protein
LOC_Os03g42840	1.72073	0.596158	-0.348499	calcineurin B
LOC_Os03g04710	-1.35558	-2.60786	0.610614	expressed protein
LOC_Os08g32980	3.09685	-0.181402	-0.239928	expressed protein
LOC_Os01g73250	-1.41111	-3.40679	-0.195771	abscisic stress-ripening
LOC_Os02g10920	1.92122	-0.247044	-1.19201	zinc finger family protein
LOC_Os05g02770	2.51384	-0.233986	-0.287602	glycine-rich cell wall structural protein precursor
LOC_Os08g04500	-7.0063	1.15219	-1.94073	terpene synthase
LOC_Os01g33684	1.45424	-0.808718	0.0505389	disease resistance RPP13-like protein 1
LOC_Os07g08290	-1.53893	-0.125135	-0.407738	expressed protein
LOC_Os05g38830	1.21166	1.15857	-0.540431	HECT-domain domain containing protein
LOC_Os11g41034	-3.59901	-1.23	-1.4947	expressed protein
LOC_Os09g35790	-0.0143308	1.4365	0.736443	HSF-type DNA-binding domain containing protein
LOC_Os02g13350	-2.62176	-1.32798	1.34022	hydrolase, NUDIX family, domain containing protein
LOC_Os07g07410	3.35679	1.75767	-0.328175	oxidoreductase, 2OG-Fe oxygenase family protein
LOC_Os02g31070	-1.00426	-1.07977	0.504003	expressed protein
LOC_Os06g17970	-3.27613	0.0937031	-0.00859073	NBS-LRR disease resistance protein
LOC_Os08g01290	1.77102	0.380851	-0.639625	OsFBT12 - F-box and tubby domain containing protein
LOC_Os05g25370	-7.12892	-2.20562	0.0873876	TKL IRAK CrRLK1L-1.2 - The CrRLK1L-1 subfamily has homology to the CrRLK1L homolog
LOC_Os12g43550	1.35299	0.207625	-0.367123	ras-related protein
LOC_Os11g34110	-1.64368	-3.64212	1.1218	heparan-alpha-glucosaminide N-acetyltransferase
LOC_Os12g19530	-2.49349	-0.658793	0.454561	ATP-binding region, ATPase-like domain-containing protein
LOC_Os08g43670	2.64732	-0.0035312	-0.245155	RING-H2 finger protein ATL2B
LOC_Os04g35060	-0.00268691	2.55522	-0.633568	nicotinate phosphoribosyltransferase family domain containing protein
LOC_Os03g64219	1.21824	1.03591	-0.635939	OTU-like cysteine protease family protein
LOC_Os07g06660	-1.56082	-0.995931	-0.201878	glyoxalase family protein
LOC_Os05g34650	-0.367026	-2.39665	1.06675	DUF647 domain containing protein
LOC_Os02g32520	6.36191	-0.939316	-1.45254	ERD1 protein, chloroplast precursor
LOC_Os02g36340	3.13926	-3.78622	0.324029	riboflavin biosynthesis protein ribAB, chloroplast precursor
LOC_Os10g39670	2.59411	-1.09179	-0.375255	protein kinase family protein
LOC_Os09g27210	-2.12977	-0.0355859	-0.166453	lecithine cholesterol acyltransferase
LOC_Os10g09990	-1.95201	1.7784	-3.1599	cytokinin-O-glucosyltransferase 3
LOC_Os10g35030	-2.83913	-2.37476	0.829092	IAP100
LOC_Os07g34830	-4.14155	-1.6214	0.400842	ankyrin repeat family protein
LOC_Os06g11980	2.72908	-0.241356	-0.509209	DUF581 domain containing protein
LOC_Os05g02220	-1.92955	1.03787	-1.00843	ACT domain containing protein
LOC_Os12g08220	-3.0261	-0.907943	0.54113	histone deacetylase
LOC_Os08g44520	1.79117	0.213349	-0.0870361	peptidyl-prolyl cis-trans isomerase
LOC_Os04g51410	0.609238	2.07035	-0.843404	expressed protein
LOC_Os03g03720	-3.43028	-0.920365	0.515847	glyceraldehyde-3-phosphate dehydrogenase
LOC_Os09g35940	-7.08343	-0.882797	1.31572	cytochrome P450
LOC_Os06g11330	-1.90662	0.30831	0.00289368	OsMADS55 - MADS-box family gene with MIKCc type-box
LOC_Os01g06460	2.51294	-1.21992	0.0102632	uncharacterized Cys-rich domain containing protein
LOC_Os07g37220	-2.02731	-0.668492	0.46996	inositol-1-monophosphatase
LOC_Os04g41160	-1.03038	-1.49439	0.161551	protein kinase
LOC_Os06g45370	-2.1626	-2.40161	1.61282	fructose-1,6-bisphosphatase
LOC_Os01g02780	-3.34502	-2.31839	-1.67941	TAK33
LOC_Os12g39320	2.53135	-0.177835	-0.431978	DUF221 domain containing protein
LOC_Os06g38480	-0.421456	-3.92223	-2.80531	retrotransposon protein
LOC_Os10g42100	-1.24067	-1.95455	0.286228	pyruvate kinase
LOC_Os05g49370	-5.95816	-0.539676	1.47359	DUF1645 domain containing protein
LOC_Os03g14370	4.07313	-1.14932	-0.132832	ACT domain containing protein
LOC_Os03g10180	-2.12979	-0.0756409	-0.119479	expressed protein
LOC_Os01g47630	-3.03763	-0.661758	-0.175531	expressed protein
LOC_Os09g31200	1.76947	-0.138562	-0.246178	AN1-like zinc finger domain containing protein
LOC_Os06g13660	-1.93688	-1.04504	0.250947	alanyl-tRNA synthetase
LOC_Os11g29230	-2.72116	-1.13957	0.693732	pentatricopeptide repeat protein PPR986-12
LOC_Os01g69100	0.835796	1.7756	-1.66894	expressed protein
LOC_Os07g05400	0.941429	2.11347	-0.722156	ferredoxin--NADP reductase, chloroplast precursor
LOC_Os09g28910	1.75975	0.485472	-0.742553	carbonic anhydrase, chloroplast precursor
LOC_Os04g53490	-1.54378	-2.0139	1.42049	OsCHL Chloroplastic lipocalin
LOC_Os03g58300	4.50625	-3.99327	-1.41341	indole-3-glycerol phosphate lyase, chloroplast precursor
LOC_Os04g40874	-1.972	-0.207672	-0.120974	glucose-6-phosphate 1-dehydrogenase, cytoplasmic isoform
LOC_Os02g09150	-2.45467	0.402971	0.158739	inorganic H+ pyrophosphatase
LOC_Os02g37420	1.36899	0.385944	-0.506951	ras-related protein
LOC_Os11g10990	-2.24523	0.227279	-0.142914	heat shock protein DnaJ
LOC_Os04g33210	-1.90923	-0.129071	-0.174609	ERD1 protein, chloroplast precursor
LOC_Os05g50190	1.89548	1.06998	-1.01947	protein kinase domain containing protein
LOC_Os04g39440	1.82079	0.728357	-0.397649	ras-related protein
LOC_Os05g25850	1.23035	0.502287	0.199668	superoxide dismutase, mitochondrial precursor
LOC_Os05g07090	3.32287	1.32621	-1.20286	acyl-coenzyme A dehydrogenase, mitochondrial precursor
LOC_Os02g40040	2.39212	-1.39447	0.89979	expressed protein
LOC_Os05g48360	-2.30211	-0.37164	-0.720835	membrane attack complex component/perforin/complement C9
LOC_Os06g30130	1.14293	1.96998	-0.290328	cysteine-rich receptor-like protein kinase 10 precursor
LOC_Os04g53680	-3.19146	-0.460305	0.474197	cyclin
LOC_Os12g42840	1.74427	0.682925	-0.995341	expressed protein
LOC_Os09g21210	4.38159	-2.0932	0.25737	beta-glucan-binding protein 4
LOC_Os07g38790	-5.83686	-3.17891	1.27369	beta-hexosaminidase precursor
LOC_Os01g52640	-2.60566	0.172554	0.143313	suppressor of phythchrome A
LOC_Os03g63480	-2.57262	-0.577107	0.319026	ankyrin repeat domain containing protein
LOC_Os12g16524	-1.13252	-0.800183	0.15645	glutaredoxin-C8 precursor
LOC_Os04g35560	3.13743	-1.00522	0.383208	glutathione S-transferase
LOC_Os01g18320	-1.22114	-3.52252	1.70218	protoporphyrinogen oxidase, chloroplast precursor
LOC_Os10g35960	-2.42006	-0.744325	-0.195824	NAD-dependent malic enzyme, mitochondrial precursor
LOC_Os12g03860	-2.8329	0.344751	-0.462658	major facilitator superfamily antiporter
LOC_Os04g57560	-1.19766	-0.336554	-0.0133828	amine oxidase, flavin-containing, domain containing protein
LOC_Os01g01302	-1.83708	-2.70643	0.828741	shikimate kinase
LOC_Os05g41610	3.29651	-3.5879	0.791283	glycosyl hydrolases family 17
LOC_Os11g18110	-5.00644	-2.46409	-0.243789	POT family protein
LOC_Os10g26540	1.63865	0.454413	0.0498284	expressed protein
LOC_Os03g22790	2.07535	1.19127	-0.877944	beta-amylase
LOC_Os04g54430	-2.69918	-0.594224	0.366992	immediate-early protein RSP40
LOC_Os04g33110	-3.09981	0.648306	-0.236211	expressed protein
LOC_Os03g04470	-2.84346	-2.69517	1.7734	expressed protein
LOC_Os08g02460	1.48608	1.4179	-0.680345	expressed protein
LOC_Os06g40430	-3.64698	-0.145163	-0.114349	expressed protein
LOC_Os05g41450	1.98054	0.0455813	-0.35946	histone-like transcription factor and archaeal histone
LOC_Os01g10400	-1.31263	-1.55833	-0.16606	expressed protein
LOC_Os02g57660	-1.05436	-1.06979	-0.00564785	phosphatidylinositol-4-phosphate 5-kinase
LOC_Os06g28630	-4.0262	-1.56856	1.29069	expressed protein
LOC_Os10g42430	2.21014	-1.03217	-0.0153046	transcription factor MYC7E
LOC_Os03g62110	-1.81058	-0.277059	0.360208	nicotinate phosphoribosyltransferase family domain containing protein
LOC_Os08g32080	1.00455	2.07838	-0.527298	CPuORF27 - conserved peptide uORF-containing transcript
LOC_Os05g11064	-4.18984	-0.614608	0.62619	expressed protein
LOC_Os06g40240	-2.48028	1.17175	3.21262	retrotransposon protein
LOC_Os12g04440	1.71842	0.692147	-0.436685	2-isopropylmalate synthase B
LOC_Os02g54640	-1.24208	-3.49774	-0.695604	glutamate receptor
LOC_Os01g16290	-1.92622	-2.34049	1.6253	DNA gyrase subunit B, chloroplast/mitochondrial precursor
LOC_Os07g32800	0.78046	1.25479	-0.566723	autophagy-related protein
LOC_Os04g54020	-2.87589	-3.42453	0.109401	receptor-like kinase
LOC_Os05g42060	-3.003	-1.65831	0.480532	UDP-glucoronosyl/UDP-glucosyl transferase
LOC_Os09g15835	2.35497	0.183247	0.390562	OBP32pep
LOC_Os09g15250	2.06339	0.0366536	-0.145269	retrotransposon protein
LOC_Os05g15530	3.15587	2.107	-2.11554	aminotransferase domain containing protein
LOC_Os06g01840	-2.5172	-1.99692	0.948307	nodulin
LOC_Os01g17390	-2.48155	0.659763	0.0161651	OsFBX5 - F-box domain containing protein
LOC_Os03g62170	-3.24858	0.355347	0.209342	cyclase/dehydrase family protein
LOC_Os11g37950	3.40443	3.85385	-1.17023	WIP3 - Wound-induced protein precursor
LOC_Os06g27770	1.45354	0.183147	-0.392912	isoflavone reductase homolog IRL
LOC_Os01g64660	-3.77028	-0.0140508	-0.0922415	fructose-1,6-bisphosphatase
LOC_Os07g17970	-4.06295	-1.75464	-0.0959518	AMP-binding domain containing protein
LOC_Os12g43640	2.54742	0.0873549	-0.239431	receptor-like protein kinase HAIKU2 precursor
LOC_Os09g28390	-2.19229	-1.70644	1.01438	cytochrome P450
LOC_Os09g19890	1.25022	1.56483	-1.24529	expressed protein
LOC_Os01g06470	1.34438	0.697922	-0.261949	expressed protein
LOC_Os08g15149	-3.50317	-2.29312	-0.158487	oxidoreductase, 2OG-Fe oxygenase family protein
LOC_Os07g29410	-2.01426	-1.30084	0.622226	thioredoxin
LOC_Os03g32490	-2.76265	0.0230601	0.0942348	DUF1230 domain containing protein
LOC_Os01g17240	-0.356711	-1.77262	0.307906	transporter, major facilitator family
LOC_Os02g47600	-2.30459	-0.56829	0.542027	soluble inorganic pyrophosphatase
LOC_Os01g20890	-1.52258	-0.666799	0.382015	expressed protein
LOC_Os03g55850	2.43439	1.0075	-0.551492	cold acclimation protein WCOR413
LOC_Os04g45600	-2.5215	-0.741246	0.396418	NDH-M H PLASTOQUINONE DEHY
LOC_Os06g50040	0.553866	1.78974	-0.432421	OsSAUR29 - Auxin-responsive SAUR gene family member
LOC_Os02g19924	1.38397	2.00904	-1.14645	aminotransferase, classes I and II, domain containing protein
LOC_Os12g30555	-2.07261	-0.628995	-0.212692	expressed protein
LOC_Os03g14050	5.42213	2.54261	-0.207593	thaumatin-like protein 1 precursor
LOC_Os07g38170	2.59769	-3.1364	0.029546	remorin
LOC_Os03g52660	-2.53039	-1.51052	1.38266	ATP synthase F1, delta subunit family protein
LOC_Os02g13300	2.23296	-0.446049	-0.123871	mitochondrial carrier protein
LOC_Os04g56240	-4.27629	-0.276028	0.0728869	lipase
LOC_Os07g42420	-2.76457	-2.41379	1.165	3-oxoacyl-synthase
LOC_Os10g20230	-1.46255	-1.92603	0.884897	expressed protein
LOC_Os09g15670	2.00048	0.248399	-0.407297	protein phosphatase 2C
LOC_Os03g36750	-1.78963	-1.40138	1.01629	cbbY
LOC_Os06g51220	-1.70525	-0.103135	-0.0190749	HMG1/2
LOC_Os07g32880	-3.64633	-0.760336	0.417143	ATP synthase gamma chain
LOC_Os09g10340	-6.67042	3.96705	-5.12404	cytochrome P450
LOC_Os02g27360	3.35157	-1.51506	0.438146	aspartic proteinase-like protein 2 precursor
LOC_Os12g08760	-6.84977	3.49113	0.478305	carboxyvinyl-carboxyphosphonate phosphorylmutase
LOC_Os06g49430	2.06833	-1.2115	-0.338177	CGMC MAPKCMGC 2.11 - CGMC includes CDA, MAPK, GSK3, and CLKC kinases
LOC_Os12g42850	1.48292	0.811323	-0.98493	amino acid permease
LOC_Os06g49640	1.66195	-0.339231	-0.147078	uncharacterized UPF0114 domain containing protein
LOC_Os06g41360	2.89505	-0.939386	0.723323	phosphoribosyl transferase
LOC_Os04g49570	-1.7412	-3.22706	0.119032	glutamate receptor
LOC_Os03g64350	-1.77069	-1.14643	0.865359	rhodanese-like domain containing protein
LOC_Os04g47290	-1.42768	-1.02378	0.498604	amine oxidase
LOC_Os10g26620	0.513232	0.917406	-0.205221	dof zinc finger domain containing protein
LOC_Os03g21400	-3.12008	-4.04926	1.50472	cytochrome P450
LOC_Os12g13460	-0.848268	-1.22614	0.586671	SET domain-containing protein
LOC_Os07g46460	-1.43074	-1.84345	0.290744	ferredoxin-dependent glutamate synthase, chloroplast precursor
LOC_Os03g31550	1.06554	1.42799	-1.11274	aldehyde oxidase
LOC_Os01g04860	-1.57954	-0.461438	0.626176	DUF647 domain containing protein
LOC_Os01g12190	-2.32999	-0.311851	0.721754	expressed protein
LOC_Os03g14590	1.32998	0.65935	-0.549998	calcium-binding EF hand family protein
LOC_Os02g14760	0.955022	0.935503	-0.33225	CID11
LOC_Os01g04950	2.39162	1.16712	-1.32752	peptide transporter PTR2
LOC_Os12g03350	-2.53571	-2.62175	0.161807	expressed protein
LOC_Os08g28710	8.82086	-3.93431	-0.877048	receptor protein kinase CRINKLY4 precursor
LOC_Os02g18450	-3.44729	-1.8363	0.561365	GTP-binding protein typA/bipA
LOC_Os04g56400	-2.55384	-2.2965	0.560323	glutamine synthetase, catalytic domain containing protein
LOC_Os04g38600	-5.46372	-0.652401	1.04861	glyceraldehyde-3-phosphate dehydrogenase
LOC_Os06g19990	1.38572	1.04804	-0.131308	GPI-anchored protein
LOC_Os03g15690	-2.34024	-0.745818	0.677338	phosphate carrier protein, mitochondrial precursor
LOC_Os03g16170	3.02182	-1.85014	0.862321	protein phosphatase 2C
LOC_Os05g39060	1.77114	0.230392	-0.756064	expressed protein
LOC_Os11g05410	7.6194	-1.77512	2.28279	Ser/Thr protein phosphatase family protein
LOC_Os09g30478	0.708049	0.91912	-0.537309	expressed protein
LOC_Os01g60280	-0.188243	-1.68207	-0.129896	ATP binding protein
LOC_Os07g39470	1.9095	-4.21032	0.203955	gibberellin response modulator protein
LOC_Os03g16690	2.0098	-1.21809	-0.318018	oxysterol-binding protein
LOC_Os06g06960	-3.67655	-0.667141	-3.52479	S-locus-like receptor protein kinase
LOC_Os05g36190	2.39559	-1.57218	-0.107967	OsFBT7 - F-box and tubby domain containing protein
LOC_Os03g53750	2.14368	-0.321359	-0.351438	nuclear prelamin A recognition factor
LOC_Os03g04410	1.90509	0.441865	0.0920985	aconitate hydratase protein
LOC_Os02g03020	2.30298	0.418617	-0.939093	EF hand family protein
LOC_Os07g35880	-2.98897	-2.99849	1.67215	beta-amylase
LOC_Os03g08270	-1.96768	0.01334	0.0130081	ataxin-2 C-terminal region family protein
LOC_Os03g02260	0.607669	0.971566	0.12895	DnaK family protein
LOC_Os05g38710	2.29458	0.175686	-0.157584	lipin, N-terminal conserved region family protein
LOC_Os09g34100	-1.32858	-0.654332	0.332847	metallo-beta-lactamase family protein
LOC_Os12g39380	-2.73678	0.351975	0.21238	BTBN24 - Bric-a-Brac, Tramtrack, Broad Complex BTB domain with non-phototropic hypocotyl 3 NPH3 domain
LOC_Os03g19760	-2.0972	-1.26629	0.496802	HAD-superfamily hydrolase, subfamily IA, variant 3 containing protein
LOC_Os03g25850	-6.20032	-0.211222	0.316903	expressed protein
LOC_Os01g50080	-3.54031	-2.04961	0.545785	MDR-like ABC transporter
LOC_Os09g29430	-1.2468	-2.22253	0.596019	citrate transporter
LOC_Os03g12064	1.39603	0.192651	-0.759934	expressed protein
LOC_Os01g43220	-4.61586	-0.0591961	-0.22425	chitinase domain-containing protein 1 precursor
LOC_Os02g52780	2.63416	-1.09846	0.073787	bZIP transcription factor
LOC_Os02g44500	2.54584	-2.57346	0.535544	glutathione peroxidase
LOC_Os06g09660	1.87918	2.13212	-0.922993	auxin response factor
LOC_Os03g08850	-2.04832	-0.802981	0.755917	AUXIN SIGNALING F-BOX 2
LOC_Os04g42580	-1.69731	0.26441	-0.380684	carboxyvinyl-carboxyphosphonate phosphorylmutase
LOC_Os05g41640	-3.34922	-2.4323	1.36307	phosphoglycerate kinase protein
LOC_Os05g50310	-3.92623	-0.0948797	0.801674	ZF-HD protein dimerisation region containing protein
LOC_Os03g16334	1.94941	-0.628558	-0.284808	fringe-related protein
LOC_Os03g13010	-4.37016	0.586736	0.286565	U-box domain containing protein
LOC_Os05g48930	4.10612	-4.00137	1.0983	OsGrx S2 - glutaredoxin subgroup III
LOC_Os07g11300	1.92275	2.36585	-1.18994	expressed protein
LOC_Os08g23150	1.93198	-0.429883	-0.08409	indole-3-glycerol phosphate synthase, chloroplast precursor
LOC_Os05g24650	-0.737084	-1.2988	0.0363279	DUF567 domain containing protein
LOC_Os12g08260	0.752972	2.1584	-1.34992	dehydrogenase E1 component domain containing protein
LOC_Os12g33080	-1.2676	-1.3562	1.33479	2-oxoglutarate/malate translocator, chloroplast precursor
LOC_Os03g43114	-2.95835	0.477527	0.187941	expressed protein
LOC_Os03g05330	0.34512	2.06665	-1.18048	HEAT repeat family protein
LOC_Os02g09750	-2.00958	-1.16083	0.835684	lycopene beta cyclase, chloroplast precursor
LOC_Os03g09220	-3.31462	0.671618	-0.202719	stage II sporulation protein E
LOC_Os01g51410	-2.37742	-1.44625	-0.234382	glycine dehydrogenase
LOC_Os12g25180	-3.34526	-1.32481	-0.271614	expressed protein
LOC_Os12g03070	-3.35027	0.239392	0.0745996	FHA domain containing protein
LOC_Os07g48200	-2.45592	0.410296	-0.237969	B3 DNA binding domain containing protein
LOC_Os07g42940	2.49206	-2.55269	0.0774251	CAMK CAMK like.7 - CAMK includes calcium/calmodulin depedent protein kinases
LOC_Os02g35900	-1.26736	-1.48956	0.295802	thioredoxin
LOC_Os09g25760	1.88665	-0.560843	-0.945173	tetraspanin family protein
LOC_Os09g24710	-1.33291	-1.55268	0.873769	alpha/beta hydrolase fold
LOC_Os08g30820	1.37533	0.614874	-0.294632	cleavage and polyadenylation specificity factor subunit 5
LOC_Os04g34290	-4.24107	-0.195869	0.180479	protein kinase
LOC_Os10g22460	-2.70096	-0.113485	0.225503	expressed protein
LOC_Os12g44150	-1.63093	-0.933684	0.74137	plasma membrane ATPase
LOC_Os03g25940	-0.739364	-1.00817	0.339407	cystathionine gamma-synthase
LOC_Os11g05260	-1.69174	-0.492799	0.062486	phosphoglycerate mutase
LOC_Os07g46220	2.69993	-0.385608	-0.0760874	SNARE associated Golgi protein
LOC_Os06g43640	1.31122	1.48339	-0.0211623	Ser/Thr protein phosphatase family protein
LOC_Os07g32010	2.87574	2.96649	-2.49139	UDP-glucoronosyl and UDP-glucosyl transferase domain containing protein
LOC_Os03g12620	-2.27811	-0.558169	0.446859	glycosyl hydrolases family 17
LOC_Os01g65880	-2.97341	2.36802	0.403094	nodulin MtN3 family protein
LOC_Os02g43020	0.23118	1.48532	-0.0259016	heat shock protein STI
LOC_Os01g59130	1.32469	0.479689	-0.303312	proline-rich family protein
LOC_Os07g42324	-2.27396	-0.656154	0.0446736	expressed protein
LOC_Os02g32580	4.29383	-1.66277	0.299671	expressed protein
LOC_Os12g03080	-2.94026	0.271297	-0.0515996	rp3 protein
LOC_Os02g12870	2.11483	0.564279	-0.552568	expressed protein
LOC_Os06g47200	3.36609	1.06423	-0.203329	LTPL85 - Protease inhibitor/seed storage/LTP family protein precursor
LOC_Os05g12474	-1.44303	-0.338482	0.597271	expressed protein
LOC_Os01g01620	2.39641	-0.195566	-0.206362	kinase, pfkB family
LOC_Os05g29974	1.698	1.3088	-0.867975	lipase
LOC_Os05g25400	-1.71463	-1.6611	0.66301	RNA binding protein
LOC_Os07g44820	0.490233	-1.84082	0.151355	expressed protein
LOC_Os12g08830	-1.53009	-0.614428	0.208399	thylakoid lumenal 29.8 kDa protein
LOC_Os01g51530	-1.94636	-1.13817	1.06715	methyltransferase domain containing protein
LOC_Os03g27040	-2.80272	-1.88687	1.17737	heavy metal-associated domain containing protein
LOC_Os02g20970	3.61137	-1.94775	-0.0982142	C2 domain containing protein
LOC_Os02g38020	-4.77734	0.571597	-0.183065	inorganic phosphate transporter 2-1, chloroplast precursor
LOC_Os01g67720	-2.32157	0.124298	0.107071	ABC1 family domain containing protein
LOC_Os02g41800	-1.87444	-3.75311	0.0604393	auxin response factor
LOC_Os02g09940	-6.89804	-0.963202	1.69317	peroxiredoxin
LOC_Os11g41600	2.30981	1.79969	-0.44832	expressed protein
LOC_Os05g26840	1.733	0.223951	-0.687404	permease domain containing protein
LOC_Os02g32590	3.61066	-4.92093	0.199787	HSF-type DNA-binding domain containing protein
LOC_Os12g25490	-4.35843	-1.1951	-0.377284	O-methyltransferase
LOC_Os05g43910	2.91488	-1.38386	0.431264	cytochrome P450
LOC_Os05g47540	-4.84355	-5.40056	3.23035	CPuORF26 - conserved peptide uORF-containing transcript
LOC_Os04g56230	-4.39903	-0.815113	0.218926	polyprenyl synthetase
LOC_Os03g64020	-2.19493	-0.768524	0.299412	expressed protein
LOC_Os03g20020	1.98695	-0.174308	-0.33001	plant neutral invertase domain containing protein
LOC_Os05g04170	-3.49619	1.1936	-0.371695	AMP-binding enzyme
LOC_Os01g63770	-2.6483	1.36145	-1.02199	transmembrane amino acid transporter protein
LOC_Os11g10980	-1.58381	0.469743	-0.219368	pyruvate kinase
LOC_Os02g32780	-2.76282	-1.26003	0.944275	pentatricopeptide
LOC_Os07g07470	1.25289	0.619579	-0.156465	transketolase
LOC_Os05g34050	1.80719	-0.0854668	-0.45193	bZIP transcription factor domain containing protein
LOC_Os02g33010	-1.6393	-0.68835	0.223765	expressed protein
LOC_Os02g53530	-0.712896	-3.31856	1.24082	ZOS2-17 - C2H2 zinc finger protein
LOC_Os07g23520	-1.97978	-0.434571	0.568555	expressed protein
LOC_Os03g62340	2.17109	-1.44968	0.342936	protein kinase family protein
LOC_Os03g16390	0.30324	-3.94699	-0.445718	avr9/Cf-9 rapidly elicited protein
LOC_Os05g35190	2.2843	0.492641	-0.198986	powdery mildew resistant protein 5
LOC_Os03g49720	-1.75092	-0.629004	0.0670564	PAP fibrillin family domain containing protein
LOC_Os07g46410	-1.03426	-1.60277	0.819396	bifunctional thioredoxin reductase/thioredoxin
LOC_Os11g39220	2.54327	1.78816	-1.02501	acyl-coenzyme A oxidase
LOC_Os04g45490	-3.41779	-0.0571792	0.481507	elongation factor
LOC_Os07g25700	4.42269	-1.77529	0.847615	expressed protein
LOC_Os08g14940	-6.00147	0.317945	-0.296848	receptor kinase
LOC_Os05g15770	3.48718	1.96721	1.81099	glycosyl hydrolase
LOC_Os05g51150	-0.243202	-3.20003	0.81565	RNA polymerase sigma factor
LOC_Os12g05900	-2.7978	0.390289	0.655619	rhoGAP domain containing protein
LOC_Os05g46350	7.0442	-2.47146	-0.334094	IQ calmodulin-binding motif domain containing protein
LOC_Os01g40094	2.13772	-1.52532	0.750887	protein phosphatase 2C
LOC_Os05g46480	9.20336	-0.628911	-0.084783	late embryogenesis abundant protein, group 3
LOC_Os03g58290	-0.186104	-4.95245	-2.08879	indole-3-glycerol phosphate lyase, chloroplast precursor
LOC_Os08g41990	-0.250178	-2.43121	1.6446	aminotransferase
LOC_Os03g10320	4.37482	2.94168	-1.12458	expressed protein
LOC_Os02g49326	-1.40533	-1.10683	0.55975	SET domain-containing protein
LOC_Os04g35840	1.36468	1.46619	-0.689156	T-complex protein 11
LOC_Os04g45090	0.476388	-3.06945	0.363835	cytochrome b561
LOC_Os01g03750	2.41562	-0.236874	-0.0730401	expressed protein
LOC_Os09g37910	-2.66867	0.931192	-0.382066	HMG1/2
LOC_Os01g67540	2.66712	-0.826447	-0.508255	AMP-binding domain containing protein
LOC_Os09g04440	-1.67929	-0.24274	0.192724	DNA-binding protein
LOC_Os02g51500	1.53853	0.0183866	-0.391898	membrane-anchored ubiquitin-fold protein
LOC_Os05g39070	1.29811	0.00989641	-0.296142	NLI interacting factor-like phosphatase
LOC_Os02g16270	-1.45866	-1.76298	-0.0406436	xa1
LOC_Os01g52630	1.9726	0.184182	-0.126645	regulator of chromosome condensation
LOC_Os11g05990	0.235915	1.70079	-1.03644	digalactosyldiacylglycerol synthase, chloroplast precursor
LOC_Os02g04510	-5.20953	-0.0109912	-0.21085	UOS1
LOC_Os02g10730	3.59081	-0.313967	0.0826877	expressed protein
LOC_Os03g10620	1.35205	1.43029	-1.09282	hydrolase, alpha/beta fold family domain containing protein
LOC_Os01g60830	-4.13468	0.316964	-0.25338	expressed protein
LOC_Os05g05800	2.0068	-1.54314	0.0403847	OsFBL21 - F-box domain and LRR containing protein
LOC_Os01g65520	4.01412	-1.62427	-0.195148	Sad1 / UNC-like C-terminal domain containing protein
LOC_Os03g63270	1.83538	-0.00252159	-0.833525	regulatory protein
LOC_Os01g16430	1.42705	0.351645	-0.0179904	cysteine proteinase inhibitor precursor protein
LOC_Os05g41950	-1.60463	-2.21633	-0.0403243	protein kinase
LOC_Os06g06050	1.87618	0.942327	-0.117845	OsFBL27 - F-box domain and LRR containing protein
LOC_Os11g10770	4.33763	-2.32053	-0.291632	disease resistance protein RGA3
LOC_Os07g42960	2.17723	-3.30618	1.24916	phospho-2-dehydro-3-deoxyheptonate aldolase, chloroplast precursor
LOC_Os07g30240	-0.422384	-1.8334	0.427466	mutS family domain IV containing protein
LOC_Os06g47130	2.72572	-2.69655	2.05752	C2 domain containing protein
LOC_Os10g33700	-1.51326	-0.592059	0.368103	PPR repeat containing protein
LOC_Os12g31460	-3.22651	-2.02164	0.808001	heat shock protein DnaJ
LOC_Os03g52170	-1.82624	-1.27258	-0.0896197	4-hydroxy-3-methylbut-2-enyl diphosphate reductase
LOC_Os01g02790	-3.61626	-0.956065	-1.18672	protein kinase domain containing protein
LOC_Os10g11140	-1.76786	-1.22643	0.599764	phosphoglucomutase
LOC_Os07g08710	-3.66218	0.90359	-0.766573	AT hook-containing DNA-binding protein
LOC_Os01g35330	-0.789404	-0.97138	5.98309	circumsporozoite protein precursor
LOC_Os09g32690	1.54642	-0.11025	-0.208018	zinc finger, C3HC4 type domain containing protein
LOC_Os04g40100	-1.9119	-0.842955	-0.545712	BTBN11 - Bric-a-Brac, Tramtrack, Broad Complex BTB domain with non-phototropic hypocotyl 3 NPH3 domain
LOC_Os09g36130	-1.42196	-0.83646	0.866404	expressed protein
LOC_Os01g72330	-0.7287	-2.69475	2.43647	OsRR4 type-A response regulator
LOC_Os03g13540	1.31837	0.321266	-1.02432	Ser/Thr protein phosphatase family protein
LOC_Os03g24860	-1.61102	-1.01869	0.283876	transporter family protein
LOC_Os01g71190	-4.64468	-0.712732	0.911666	photosystem II reaction center PSB28 protein, chloroplast precursor
LOC_Os02g05710	1.81215	-0.381017	-0.46916	expressed protein
LOC_Os08g30020	3.06274	0.161113	1.53027	membrane protein
LOC_Os02g43340	-2.83394	0.100405	0.0945288	hydrolase, alpha/beta fold family domain containing protein
LOC_Os02g47940	-1.3338	-1.12454	0.589212	aminotransferase, classes I and II, domain containing protein
LOC_Os01g48300	-0.919317	-1.07286	0.383489	ATP synthase protein I related
LOC_Os01g21160	2.5647	0.365117	-0.11754	2-oxo acid dehydrogenases acyltransferase domain containing protein
LOC_Os12g17090	-1.35374	-1.39343	0.149697	stripe rust resistance protein Yr10
LOC_Os02g58310	-2.7385	0.118155	-0.168894	expressed protein
LOC_Os04g48070	3.34074	0.183478	-1.00651	homeobox and START domains containing protein
LOC_Os01g48420	-1.23241	-0.423914	0.366931	peroxiredoxin
LOC_Os04g52450	2.13128	1.10789	-0.829835	aminotransferase
LOC_Os09g20240	-3.10161	-1.61053	0.829389	DUF581 domain containing protein
LOC_Os08g19140	-1.97086	-1.17154	0.536396	adenylate kinase family protein
LOC_Os07g14590	1.58067	-0.206754	0.512981	hydrolase
LOC_Os01g65992	-1.72557	-1.61839	0.466935	expressed protein
LOC_Os02g41860	-2.43344	-0.949621	0.118019	aquaporin protein
LOC_Os01g05830	3.33486	0.152005	0.438097	expressed protein
LOC_Os01g66890	-2.21157	-2.07914	0.899301	BTBZ1 - Bric-a-Brac, Tramtrack, and Broad Complex BTB domain with TAZ zinc finger and Calmodulin-binding domains
LOC_Os04g53620	2.3766	-2.07218	0.260819	ubiquitin family protein
LOC_Os03g58610	-0.681952	-2.06508	0.212862	expressed protein
LOC_Os11g46870	-3.65066	-1.83491	-0.544265	protein kinase
LOC_Os03g53860	-1.89917	3.30955	1.10225	periplasmic beta-glucosidase precursor
LOC_Os03g05780	0.348039	1.3722	-0.735444	4-coumarate--CoA ligase-like 7
LOC_Os06g49660	4.52326	4.50312	-3.02195	transferase family protein
LOC_Os02g53840	-6.47836	-1.30916	0.301484	subtilisin N-terminal Region family protein
LOC_Os08g33200	-1.77984	0.274713	0.0362557	1-phosphatidylinositol-4-phosphate 5-kinase/ zinc ion binding protein
LOC_Os05g46360	0.865665	1.17067	-0.694945	possible lysine decarboxylase domain containing protein
LOC_Os06g01890	1.13055	1.5205	-1.26457	MADS-box transcription factor
LOC_Os03g62780	-3.28724	-1.48228	0.638938	S1 RNA binding domain containing protein
LOC_Os12g36630	3.32097	1.25526	-1.10483	universal stress protein domain containing protein
LOC_Os11g32240	1.74464	1.06984	-0.172464	cytochrome P450 51
LOC_Os09g27080	1.8897	-1.65012	-0.341347	growth regulator related protein
LOC_Os03g04169	-0.377553	-1.70944	1.47207	ATP phosphoribosyltransferase
LOC_Os04g42590	-1.99321	-0.0042235	-0.372363	expressed protein
LOC_Os08g06344	-1.35843	-0.110724	-0.018431	transposon protein, CACTA, En/Spm sub-class
LOC_Os03g24040	3.19693	0.954686	-0.208838	seven in absentia protein family domain containing protein
LOC_Os02g03230	-1.48303	-0.953209	1.2273	membrane related protein CP5
LOC_Os01g01484	-1.33777	0.126213	0.030364	light-mediated development protein DET1
LOC_Os03g21900	-0.695748	-1.92145	1.6959	uroporphyrinogen decarboxylase
LOC_Os01g35040	1.48228	-0.263312	-0.271393	ZOS1-09 - C2H2 zinc finger protein
LOC_Os05g33520	-1.91665	-0.995983	0.759514	expressed protein
LOC_Os03g24930	-4.89552	0.773209	-1.09921	tyrosine protein kinase domain containing protein
LOC_Os01g59090	-2.83196	-1.46611	1.31509	thylakoid lumenal 20 kDa protein
LOC_Os09g21230	1.42743	1.5902	-0.783407	AMP-binding enzyme
LOC_Os12g17320	-3.52077	-0.496076	1.01362	polyprenyl synthetase
LOC_Os08g36790	1.75295	0.145692	-0.792192	bZIP transcription factor
LOC_Os03g44380	2.85562	-0.67752	-1.82163	9-cis-epoxycarotenoid dioxygenase 1, chloroplast precursor
LOC_Os04g46960	2.62703	-2.19574	0.00947435	glutathione peroxidase domain containing protein
LOC_Os03g58160	0.229463	0.379255	-0.289995	heat stress transcription factor
LOC_Os02g49760	2.67301	-0.111384	-0.055685	potassium transporter
LOC_Os06g01630	1.31709	0.428694	-0.104515	2-oxo acid dehydrogenases acyltransferase domain containing protein
LOC_Os07g35510	2.45651	1.01702	0.259388	glucan endo-1,3-beta-glucosidase precursor
LOC_Os01g06600	2.10329	1.12862	-0.766595	glutaryl-CoA dehydrogenase, mitochondrial precursor
LOC_Os04g46610	-3.52647	0.200079	0.273812	PAP fibrillin family domain containing protein
LOC_Os01g69270	-2.41007	-0.69187	1.20444	OsFBO2 - F-box and other domain containing protein
LOC_Os05g32630	2.89585	0.209104	-0.371735	mitochondrial carrier protein
LOC_Os07g48160	1.83066	2.20099	-0.742296	alpha-galactosidase precursor
LOC_Os03g42464	1.665	0.420195	-0.666983	expressed protein
LOC_Os02g14770	0.435611	1.62738	-0.533262	phosphoenolpyruvate carboxylase
LOC_Os04g41350	-1.68484	-3.73261	-1.25898	amino acid transporter
LOC_Os01g66350	-1.26483	-0.962212	0.341685	DUF647 domain containing protein
LOC_Os05g07860	-1.53105	-0.153788	-0.148334	uvrB/uvrC motif family protein
LOC_Os03g07190	2.24547	-0.344185	-0.24535	expressed protein
LOC_Os08g37940	-4.6439	-1.9743	1.53534	HAD-superfamily hydrolase subfamily IA, variant 3
LOC_Os03g61710	1.36741	1.26331	-0.662411	GHMP kinases ATP-binding protein
LOC_Os11g05550	-4.24863	-0.910004	0.0419853	expressed protein
LOC_Os02g17390	3.19309	0.371427	-0.561211	3-hydroxyacyl-CoA dehydrogenase
LOC_Os05g32390	-2.66049	-0.585266	0.672551	FZL
LOC_Os01g41960	-0.327761	0.185576	7.08763	retrotransposon protein
LOC_Os03g22160	-1.15404	-0.673364	0.323143	relA-SpoT like protein RSH1
LOC_Os03g21850	1.32972	1.35914	-0.0357907	nucleotidyltransferase
LOC_Os01g22370	1.47805	2.44604	-0.0836981	peroxidase precursor
LOC_Os01g67360	-2.0489	-2.45712	0.478583	methyltransferase
LOC_Os07g20544	-1.31465	-1.58379	0.967931	aspartokinase, chloroplast precursor
LOC_Os03g49940	-1.61117	-1.01829	-0.130324	integral membrane protein
LOC_Os04g36720	-4.17641	0.00213118	-0.387806	ferric-chelate reductase
LOC_Os01g02370	-2.96371	-2.54263	-0.260279	receptor-like kinase ARK1AS
LOC_Os09g23110	-0.818158	-0.519518	0.114061	transporter family protein
LOC_Os05g39800	-1.98972	-0.254226	-0.683822	NFD4
LOC_Os02g17350	-1.32902	-0.330275	0.213025	VHS and GAT domain containing protein
LOC_Os02g39510	-3.99348	-2.86164	1.32729	expressed protein
LOC_Os03g25500	-0.400103	-1.36004	0.0368543	cytochrome P450 72A1
LOC_Os01g08020	-6.87956	-3.70393	1.13964	boron transporter protein
LOC_Os11g45750	-1.66424	0.490961	-0.690215	WRKY125
LOC_Os05g06500	1.15309	0.281081	-0.203332	universal stress protein domain containing protein
LOC_Os06g12580	1.56943	-0.375514	-0.0359532	pro-resilin precursor
LOC_Os04g53300	-1.05371	-1.0574	0.56771	polyphenol oxidase
LOC_Os06g47550	-1.46144	0.170213	-0.228224	cadmium/zinc-transporting ATPase
LOC_Os03g54100	-1.16042	0.676084	-1.38407	potassium channel protein
LOC_Os02g46220	-1.28652	-0.305464	-0.0298687	expressed protein
LOC_Os02g30900	2.16686	-1.02247	-0.332303	protein kinase domain containing protein
LOC_Os01g57250	1.33235	0.768306	-0.258067	expressed protein
LOC_Os03g40100	-2.66183	0.590322	-0.554461	ACT domain containing protein
LOC_Os07g01480	-1.97481	-2.17034	1.08869	oxygen evolving enhancer protein 3 domain containing protein
LOC_Os01g67730	-1.56248	-0.98007	-0.464713	1-5-phosphoribosyl-5-5-phosphoribosylaminomethylideneaminoimidazole-4-carboxamide isomerase, chloroplast precursor
LOC_Os05g02750	-2.08901	-0.476694	-0.826365	ABC transporter, membrane-spanning/permease subunit
LOC_Os09g23300	-1.98256	0.719263	0.687825	integral membrane protein
LOC_Os02g10470	1.2451	1.62369	-1.06815	EF hand family protein
LOC_Os02g53400	-0.991401	-3.38509	1.14897	thioredoxin
LOC_Os02g50560	-1.20221	-1.54434	0.348052	DSHCT domain containing protein
LOC_Os07g06590	0.733363	1.66707	-0.498864	ML domain protein
LOC_Os03g56869	-2.68459	-1.07085	0.84459	ribose-5-phosphate isomerase A
LOC_Os09g33800	1.00373	0.509416	-0.442125	arabinogalactan protein
LOC_Os01g18210	-0.387691	-2.13772	0.870266	peptidyl-prolyl cis-trans isomerase
LOC_Os09g03380	-5.45838	0.300699	-0.628157	transposon protein, Mutator sub-class
LOC_Os01g45070	-0.536603	-1.744	0.619627	peptide deformylase
LOC_Os03g60260	5.07511	0.300037	0.967439	ANT1
LOC_Os08g06530	-3.41503	-2.13724	0.648021	rubredoxin family protein
LOC_Os04g54790	-2.34871	-0.800597	0.157589	ELMO/CED-12 family protein
LOC_Os01g15640	1.93819	-1.1266	-0.143337	no apical meristem protein
LOC_Os05g41900	1.98663	-1.3391	0.0977407	translation initiation factor SUI1
LOC_Os03g52670	-2.27186	-1.47718	1.33795	GRAM domain containing protein
LOC_Os01g43270	-3.0158	-3.34646	-0.166987	hydroquinone glucosyltransferase
LOC_Os09g36440	1.57905	-0.647325	0.10428	transcription initiation factor IIB
LOC_Os03g13840	3.97371	-4.45266	0.125282	senescence-associated protein
LOC_Os01g45880	-1.62087	0.451833	-0.36942	retrotransposon protein
LOC_Os10g01110	1.28178	0.118537	-0.0279072	OsSCP44 - Putative Serine Carboxypeptidase homologue
LOC_Os06g07600	2.40664	1.64748	-0.281797	uncharacterized glycosyltransferase
LOC_Os01g37800	1.24808	0.52663	-0.327668	ras-related protein
LOC_Os08g33540	-2.43728	-0.100999	-0.00739755	ATP-dependent Clp protease adaptor protein ClpS containing protein
LOC_Os04g29550	-4.13062	-1.88078	1.17091	RIPER2 - Ripening-related family protein precursor
LOC_Os10g31950	3.13756	-1.76507	-0.036275	3-ketoacyl-CoA thiolase, peroxisomal precursor
LOC_Os08g39370	0.39728	1.83685	-0.429431	citrate transporter
LOC_Os09g36700	-0.354504	-1.76281	1.04754	ribonuclease T2 family domain containing protein
LOC_Os01g64750	1.02347	0.685395	-0.52023	sterol 3-beta-glucosyltransferase
LOC_Os12g12934	-2.73934	-4.64624	0.451045	peptide transporter PTR3-A
LOC_Os02g39560	-0.109648	-2.3043	-0.132616	non-receptor tyrosine kinase spore lysis A
LOC_Os07g49270	2.71503	-0.380163	-0.291262	AMP deaminase
LOC_Os12g04990	1.57542	1.06767	-0.471885	acyl-CoA synthetase protein
LOC_Os03g15740	-3.45211	-0.0954738	0.688613	uncharacterized TPR repeat-containing protein
LOC_Os05g31690	0.822648	1.26671	-0.511732	expressed protein
LOC_Os08g02540	-3.95385	-0.278652	0.897804	adenylate kinase
LOC_Os02g22100	-3.94376	0.304879	-0.169635	OsRhmbd6 - Putative Rhomboid homologue
LOC_Os02g32110	1.29445	0.848034	0.0678679	exostosin family domain containing protein
LOC_Os07g46700	1.07218	0.452594	-0.230241	zinc finger, RING-type
LOC_Os08g16830	-6.04586	-0.725094	-0.421081	retrotransposon protein, SINE subclass
LOC_Os04g47770	-2.79623	-0.245405	-0.413803	cis-zeatin O-glucosyltransferase
LOC_Os06g49030	1.8916	0.57746	-0.365144	activator of 90 kDa heat shock protein ATPase homolog
LOC_Os06g40510	-2.55003	-0.0513672	0.0369961	CRAL/TRIO domain containing protein
LOC_Os01g49710	3.66063	-0.134706	-0.143112	glutathione S-transferase
LOC_Os08g43230	-1.58181	-2.23653	1.15342	TraB family protein
LOC_Os03g22330	-2.89222	-0.930147	1.17937	blue-light photoreceptor PHR2
LOC_Os01g20940	0.926394	1.62152	-0.373529	PHS1
LOC_Os07g48290	2.03781	-1.27202	-0.0881812	AGC AGC other RS6K like.2 - ACG kinases include homologs to PKA, PKG and PKC
LOC_Os01g62440	-1.45175	-0.58368	0.493797	ribonuclease protein
LOC_Os12g34500	-4.31612	-1.36626	1.48716	expressed protein
LOC_Os02g35620	-1.31404	-0.490819	0.485592	expressed protein
LOC_Os07g40974	-2.59933	0.823622	0.127171	NAD dependent epimerase/dehydratase family protein
LOC_Os04g01490	1.36662	0.0944221	0.157923	zinc finger, C3HC4 type, domain containing protein
LOC_Os08g43390	-6.1779	-0.251266	-0.53683	cytochrome P450
LOC_Os01g02580	-3.83955	-1.4252	-0.72145	protein kinase domain containing protein
LOC_Os04g55800	-2.54505	-1.04521	0.129453	sulfate transporter
LOC_Os12g44110	2.42154	-0.938312	0.547095	ligA
LOC_Os02g50330	-1.6418	-0.640292	-0.405741	RNA-dependent RNA polymerase
LOC_Os12g06630	1.22687	0.0672793	-0.286288	OsFBT14 - F-box and tubby domain containing protein
LOC_Os02g13170	-2.39207	1.23396	0.0434088	mitochondrial carrier protein
LOC_Os04g37619	-1.27253	-1.32981	0.403122	zeaxanthin epoxidase, chloroplast precursor
LOC_Os02g47580	0.836182	-1.91568	-0.0180139	expressed protein
LOC_Os04g42800	-3.56923	-0.409523	0.313227	photosystem-II repair protein
LOC_Os04g26910	0.724601	1.28814	-0.861865	oxidoreductase, aldo/keto reductase family protein
LOC_Os03g62760	2.742	-1.25242	-0.024909	expressed protein
LOC_Os08g41250	0.972241	0.387498	-0.388607	signal recognition particle receptor subunit beta
LOC_Os02g49860	4.99758	3.47696	-1.55459	AWPM-19-like membrane family protein
LOC_Os03g13550	1.24656	0.216392	-0.976296	oxidoreductase
LOC_Os01g71620	-2.0392	0.597647	-0.0159765	expressed protein
LOC_Os06g02960	-5.18225	-0.706627	-0.819462	expressed protein
LOC_Os10g42410	2.84688	-0.768341	0.267331	zinc-binding protein
LOC_Os10g20090	0.0695783	3.19391	-1.62249	CSLH1 - cellulose synthase-like family H
LOC_Os02g07930	0.139976	2.64438	-0.130048	B-box zinc finger family protein
LOC_Os12g39360	-5.01576	-2.46104	0.600924	aspartic proteinase nepenthesin precursor
LOC_Os06g05390	-1.18057	-0.892789	0.478519	expressed protein
LOC_Os01g55940	3.46576	-1.56751	-0.963633	OsGH3.2 - Probable indole-3-acetic acid-amido synthetase
LOC_Os04g40040	1.90927	0.76993	0.248862	copper methylamine oxidase precursor
LOC_Os01g44430	1.23613	-3.94782	1.48097	retrotransposon protein
LOC_Os08g41460	-1.46932	-1.32178	0.215705	expressed protein
LOC_Os08g04440	1.90984	0.265176	-0.0212827	RNA recognition motif containing protein
LOC_Os12g37410	0.53329	2.63034	0.381267	CPuORF5 - conserved peptide uORF-containing transcript
LOC_Os02g04840	1.00902	2.00742	-1.04125	GHMP kinases ATP-binding protein
LOC_Os04g10400	1.16833	0.701078	-0.373014	electron transfer flavoprotein subunit beta
LOC_Os01g64790	6.72858	-2.57011	0.710034	AP2 domain containing protein
LOC_Os09g26620	3.15253	1.07224	-0.876138	auxin-repressed protein
LOC_Os04g50110	-0.988538	-2.56294	2.07452	RNA recognition motif containing protein
LOC_Os03g59040	1.86511	0.65119	-0.482785	squalene synthetase
LOC_Os10g39760	0.866037	0.722001	-0.327467	WD domain, G-beta repeat domain containing protein
LOC_Os11g05556	-1.54255	-1.10063	0.386124	signal recognition particle 54 kDa protein
LOC_Os11g29990	-5.40571	2.04849	-3.56496	NBS-LRR type disease resistance protein
LOC_Os02g47120	-1.63469	-0.39661	0.362492	region found in RelA/SpoT proteins containing protein
LOC_Os09g28060	-1.91536	-0.13228	0.364801	MORN repeat domain containing protein
LOC_Os01g34060	-3.56226	2.1173	1.06621	MYB family transcription factor
LOC_Os02g45070	-1.52793	0.383101	-0.413022	PINHEAD
LOC_Os06g07760	0.522971	1.49165	-1.31935	sulfiredoxin-1
LOC_Os05g14270	-4.18997	0.257149	0.178771	expressed protein
LOC_Os01g67120	-1.87328	-1.6218	0.509688	rhodanese-like domain containing protein
LOC_Os07g28040	-5.01133	1.36569	-0.364892	O-methyltransferase
LOC_Os02g21340	-1.30301	-2.21695	0.607325	ABC-2 type transporter family protein
LOC_Os01g43230	-5.93419	1.53599	-0.260829	expressed protein
LOC_Os08g25720	-0.0786419	2.39176	-0.523519	pyrophosphate--fructose 6-phosphate 1-phosphotransferase subunit alpha
LOC_Os05g50340	-8.14564	0.701623	-0.637087	MYB family transcription factor
LOC_Os12g41950	1.58837	-0.151025	0.00511996	auxin response factor
LOC_Os01g06590	3.25565	-0.923819	-0.570455	zinc finger, C3HC4 type domain containing protein
LOC_Os08g22149	-0.968671	-1.05851	0.220842	CBS domain containing membrane protein
LOC_Os11g40540	1.33441	0.45514	-0.872407	transporter family protein
LOC_Os03g63490	-2.34921	0.597738	0.336346	pantoate--beta-alanine ligase
LOC_Os06g21560	1.34917	0.464845	-0.416322	CDK5RAP3
LOC_Os12g23150	-1.93572	-0.804346	0.422231	4-nitrophenylphosphatase-like
LOC_Os01g18220	3.54094	0.382956	-0.957429	expressed protein
LOC_Os03g06240	1.00185	1.0615	-0.553852	YT521-B-like family domain containing protein
LOC_Os02g56280	-1.89151	0.375662	-0.123464	zinc finger family protein
LOC_Os03g14380	0.979138	0.432966	-0.614962	autophagy protein 9
LOC_Os06g06490	-0.225682	1.98806	-0.260471	U-box domain containing heat shock protein
LOC_Os02g44370	-1.71319	0.623402	-0.116922	scarecrow
LOC_Os01g62780	1.04059	-0.999155	-1.07137	expressed protein
LOC_Os01g66300	-1.69083	0.120428	-0.413096	KH domain containing protein
LOC_Os06g05320	4.00425	3.54403	-2.23278	transferase family protein
LOC_Os06g39640	-1.77773	-0.441408	-0.176656	PINHEAD
LOC_Os09g36320	2.85746	-2.04591	-0.157794	tyrosine protein kinase domain containing protein
LOC_Os06g12530	1.1916	0.232577	0.142134	CS domain containing protein
LOC_Os08g38890	3.80956	-1.05823	-0.0509164	expressed protein
LOC_Os02g43010	1.01112	1.65253	-0.425826	vacuolar-processing enzyme precursor
LOC_Os02g36740	1.50992	-2.32851	0.583392	zinc finger, C3HC4 type
LOC_Os03g03590	-0.868201	-1.01418	-0.118982	transporter, monovalent cation:proton antiporter-2 family
LOC_Os02g44360	-1.7806	0.477302	0.112378	scarecrow transcription factor family protein
LOC_Os02g37654	-2.82816	-1.16717	-0.266208	lecithin:cholesterol acyltransferase
LOC_Os01g20880	-1.47534	0.223535	-0.786566	OsWAK3 - OsWAK receptor-like cytoplasmic kinase OsWAK-RLCK
LOC_Os11g37730	1.73763	0.398642	-0.292525	glutathione S-transferase, N-terminal domain containing protein
LOC_Os04g54590	-3.77468	1.28606	-0.0892342	expressed protein
LOC_Os08g38130	-2.43214	0.857039	-0.367212	cytokinin-O-glucosyltransferase 1
LOC_Os04g53190	2.30128	-1.76636	0.0801305	CPuORF12 - conserved peptide uORF-containing transcript
LOC_Os05g43310	-2.22279	-2.51686	0.640942	photosystem II reaction center W protein, chloroplast precursor
LOC_Os05g27950	-1.50072	-0.08633	-0.120195	DUF538 domain containing protein
LOC_Os01g09020	2.02428	-0.633529	-0.0854782	WD domain, G-beta repeat domain containing protein
LOC_Os08g43560	-1.1712	-0.547859	0.256594	OsAPx4 - Peroxisomal Ascorbate Peroxidase encoding gene 5,8,9
LOC_Os03g02160	1.48337	-0.418195	-0.356489	zinc finger C-x8-C-x5-C-x3-H type family protein
LOC_Os02g11640	-4.48872	3.81741	-0.309318	UDP-glucoronosyl and UDP-glucosyl transferase
LOC_Os01g63270	-2.06072	-0.207393	0.6426	alpha-glucan phosphorylast isozyme
LOC_Os05g50710	2.50677	-3.57805	0.784995	late embryogenesis abundant protein
LOC_Os04g43770	-1.96344	0.187022	-0.132613	expressed protein
LOC_Os08g43170	1.42629	0.0183888	-0.292076	hydroxymethylglutaryl-CoA synthase
LOC_Os07g07260	-1.74453	0.375065	0.074969	glutamine-dependent NAD
LOC_Os12g23180	-2.7384	-1.54373	0.531035	3-beta hydroxysteroid dehydrogenase/isomerase family protein
LOC_Os10g29650	-0.582129	0.160828	-4.79043	retrotransposon protein
LOC_Os07g05000	-1.56229	-1.31789	0.31161	oxidoreductase, aldo/keto reductase family protein
LOC_Os06g49220	-2.71761	-0.816681	0.385861	peptide transporter
LOC_Os09g27950	3.75032	-0.895467	-0.686304	galactosyltransferase
LOC_Os07g29220	-0.894859	-1.62743	0.13661	Cyclopropane-fatty-acyl-phospholipid synthase
LOC_Os10g28080	2.23534	3.19775	-2.09101	glycosyl hydrolase
LOC_Os08g43550	1.71404	3.69916	-0.651639	MYB family transcription factor
LOC_Os11g43960	-2.31895	-0.387957	0.0562151	mitochondrial carrier protein
LOC_Os02g48184	2.12334	-0.0151345	-0.518072	expressed protein
LOC_Os10g13940	-1.39269	-0.0886936	-0.528971	MATE efflux protein
LOC_Os02g03960	-3.21061	1.11732	-0.519367	CPuORF1 - conserved peptide uORF-containing transcript
LOC_Os07g43950	1.31538	1.08128	-0.775706	RNA recognition motif containing protein
LOC_Os03g51350	8.02126	0.855433	-1.31559	expressed protein
LOC_Os11g26860	-1.30609	-0.728693	0.501925	serine hydroxymethyltransferase, mitochondrial precursor
LOC_Os11g35320	2.68817	0.373639	-0.561107	BSD domain-containing protein
LOC_Os05g22930	-1.6051	0.336021	-0.104716	CAAX amino terminal protease family protein
LOC_Os05g12320	-3.40968	-4.03462	-0.663759	nodulin MtN3 family protein
LOC_Os01g28840	6.61277	-1.56104	-1.63785	C4-dicarboxylate transporter/malic acid transport protein
LOC_Os04g53310	-1.7476	-0.382205	0.364049	soluble starch synthase 3, chloroplast precursor
LOC_Os05g06920	-2.63412	-1.63587	-0.226563	relA-SpoT like protein RSH4
LOC_Os01g65080	-1.67554	0.276612	-1.00591	ZOS1-18 - C2H2 zinc finger protein
LOC_Os08g07830	1.67149	-1.06273	-0.321824	DUF292 domain containing protein
LOC_Os04g20230	2.01812	-0.806049	-0.0802987	neighbor of COX4
LOC_Os08g41880	-0.189577	-3.46095	0.206443	nucleotide pyrophosphatase/phosphodiesterase
LOC_Os03g41080	-1.54838	-0.346745	-0.0115532	seed maturation protein PM23
LOC_Os03g12530	-4.55219	1.49288	-0.915446	cation efflux family protein
LOC_Os08g11480	-1.72978	-0.735576	0.0218574	expressed protein
LOC_Os11g08300	1.75018	1.41026	-0.465489	aldehyde dehydrogenase
LOC_Os03g45770	-0.8906	-0.376154	-0.0224625	expressed protein
LOC_Os01g13390	-3.16936	-0.339404	0.578067	expressed protein
LOC_Os01g16980	-1.49535	-0.844632	0.892762	expressed protein
LOC_Os02g45320	-1.5106	-1.03145	-0.288297	OsFBX58 - F-box domain containing protein
LOC_Os01g46610	1.55566	0.284816	-0.152711	dehydrogenase
LOC_Os02g13560	-2.79672	-0.352829	-0.946296	transporter family protein
LOC_Os01g47540	1.63066	0.18152	-0.683862	NLI interacting factor-like phosphatase
LOC_Os01g65350	-1.21541	-0.425253	-0.101578	deoxynucleoside kinase family
LOC_Os07g48090	2.15887	-0.541458	1.60638	CAMK KIN1/SNF1/Nim1 like.30 - CAMK includes calcium/calmodulin depedent protein kinases
LOC_Os03g04340	-0.168542	-2.62207	0.850469	C-methyltransferase
LOC_Os10g07080	-3.07572	-0.889374	-0.43281	expressed protein
LOC_Os06g03690	1.80923	0.203098	0.105894	RNA recognition motif containing protein
LOC_Os01g41220	1.04498	0.866838	-0.180997	DUF538 domain containing protein
LOC_Os03g31290	-2.03995	0.226202	0.182219	membrane-anchored ubiquitin-fold protein
LOC_Os06g44160	3.33088	-1.0346	0.469992	heat shock protein DnaJ
LOC_Os06g04920	-6.1897	1.43201	-2.04915	zinc finger family protein
LOC_Os01g64270	-1.10812	-1.66545	0.970646	expressed protein
LOC_Os07g42220	1.74082	1.23054	-1.53611	expressed protein
LOC_Os02g41580	4.75782	-1.42588	0.866608	CAMK CAMK like.14 - CAMK includes calcium/calmodulin depedent protein kinases
LOC_Os09g26960	-0.188342	-2.2736	0.327476	cytochrome P450
LOC_Os08g42480	-2.8249	-1.31074	0.091203	expressed protein
LOC_Os04g55850	2.77393	1.25371	-0.916791	nuclease PA3
LOC_Os05g33730	0.996412	0.909194	-0.150585	gibberellin receptor GID1L2
LOC_Os10g38140	-1.17242	-1.92845	0.297664	glutathione S-transferase
LOC_Os07g39114	-1.99111	-0.971279	-0.0751534	expressed protein
LOC_Os02g09840	1.53041	-0.131967	-0.472177	serine/threonine-protein phosphatase 2A regulatory subunit B subunitbeta
LOC_Os03g49630	-2.09838	0.510844	-0.0677929	expressed protein
LOC_Os01g62910	4.23122	-5.04346	1.17755	CRR2
LOC_Os01g70170	2.67291	-0.22665	0.483088	transaldolase
LOC_Os01g27880	-1.52205	-0.484923	0.294334	sucrose-phosphatase
LOC_Os07g47100	3.16372	0.869457	-0.106004	transporter, monovalent cation:proton antiporter-2 family
LOC_Os06g05130	3.11417	-3.12507	-0.0650927	myristoyl-acyl carrier protein thioesterase, chloroplast precursor
LOC_Os08g38880	2.39572	-0.0464643	-0.0361664	WD-40 repeat family protein
LOC_Os06g23190	-2.46445	0.164417	-0.317538	receptor-like protein kinase 5 precursor
LOC_Os09g19820	-0.938564	-0.650294	-0.410974	aminopeptidase
LOC_Os06g28194	-2.07844	-2.26369	-0.18165	expressed protein
LOC_Os03g05390	1.87566	-1.21319	-0.441896	Citrate transporter protein
LOC_Os03g05280	1.72396	0.115788	-0.458473	ras-related protein
LOC_Os06g12600	-2.16256	-0.401597	0.596134	kinase, pfkB family
LOC_Os05g03140	1.65596	0.260433	-0.354763	tetraspanin family protein
LOC_Os11g03500	-3.17159	-0.919546	-0.960654	MATE efflux family protein
LOC_Os02g49570	-2.36006	-0.672139	0.577475	OsProtIV1 - Putative Protease IV homologue; Domain 2 is a SPH
LOC_Os05g07710	4.55553	-1.66768	0.28929	WD40-like domain containing protein
LOC_Os02g54820	2.8403	0.65832	-0.889435	trehalose-6-phosphate synthase
LOC_Os02g39600	-2.10806	-0.290979	0.754772	outer envelope protein
LOC_Os03g22780	-3.12859	-0.136876	0.615156	DVR
LOC_Os11g26880	-3.2426	-2.52908	1.20958	RALFL14 - Rapid ALkalinization Factor RALF family protein precursor
LOC_Os03g17634	-0.926034	-0.514861	0.176005	PPR repeat domain containing protein
LOC_Os05g30250	-3.0457	0.458956	-0.543692	Os5bglu19 - beta-glucosidase homologue, similar to G. max isohydroxyurate hydrolase
LOC_Os06g22080	1.27579	0.407666	-0.281365	diacylglycerol O-acyltransferase
LOC_Os03g52840	-2.88954	-1.64523	0.0863781	serine hydroxymethyltransferase, mitochondrial precursor
LOC_Os05g25260	1.25534	0.771681	-0.960754	AP2 domain containing protein
LOC_Os09g33680	1.89982	-1.6362	-0.586078	Os9bglu31 - beta-glucosidase, dhurrinase, similar to G. max hydroxyisourate hydrolase
LOC_Os03g36790	1.16326	0.867359	-0.453241	tobamovirus multiplication protein
LOC_Os08g10480	1.43782	-0.176159	-0.185704	heavy metal-associated domain containing protein
LOC_Os07g06830	3.44311	-0.958122	-0.756065	gibberellin receptor GID1L2
LOC_Os02g58340	-0.683941	-0.81367	0.204032	oligopeptidase
LOC_Os08g10510	-3.62171	3.37869	-2.36784	aminotransferase
LOC_Os01g10280	-1.13727	-0.786976	0.604379	phosphoribosylaminoimidazole carboxylase, chloroplast precursor
LOC_Os04g48880	-3.0406	-0.600496	0.563452	fatty acid hydroxylase
LOC_Os12g03040	2.8335	2.95618	-2.21896	no apical meristem protein
LOC_Os08g06630	-1.4561	-1.43745	0.51696	RNA polymerase sigma factor
LOC_Os03g51650	0.594929	1.24609	-2.41184	membrane protein
LOC_Os09g31478	4.59152	2.20793	-1.15648	auxin efflux carrier component
LOC_Os03g61890	-3.66624	1.5514	-0.463672	chloroplast protein import component Toc159
LOC_Os01g48990	-1.45547	-0.330172	0.272766	uncharacterized kinase mug58
LOC_Os01g73960	-2.30158	1.00472	-0.0102819	drought induced 19 protein
LOC_Os02g12480	-2.55259	0.737854	-0.834678	expressed protein
LOC_Os06g29460	-1.09082	-1.44043	-0.101111	expressed protein
LOC_Os01g55570	-3.30381	-1.02468	0.800383	expressed protein
LOC_Os01g13760	-2.53898	-0.467763	0.507598	dnaJ domain containing protein
LOC_Os01g36580	-2.51645	-1.15847	-0.175605	auxin-induced protein 5NG4
LOC_Os04g19740	2.30732	0.603846	-0.346683	transketolase, chloroplast precursor
LOC_Os11g03780	2.87749	1.28665	-0.764567	alpha-N-arabinofuranosidase
LOC_Os10g39200	0.774904	0.796791	-0.583222	expressed protein
LOC_Os06g39344	-1.40821	0.160811	0.411929	enoyl-CoA hydratase/isomerase family protein
LOC_Os12g07140	1.23982	-0.192097	0.062541	expressed protein
LOC_Os10g39220	2.21485	0.396256	-0.189684	tobamovirus multiplication protein
LOC_Os07g30620	-4.81788	-1.15358	0.860415	cytokinin-O-glucosyltransferase 2
LOC_Os04g31070	0.985908	0.91541	-0.672908	acyl-desaturase, chloroplast precursor
LOC_Os07g39680	2.79725	-1.58552	0.110781	UV-induced protein uvi15
LOC_Os10g39090	4.60762	-2.26091	0.185591	hydrolase, alpha/beta fold family protein
LOC_Os07g02540	-5.19565	-1.56864	0.498097	HLS
LOC_Os09g33860	1.91123	-0.413815	-0.277396	protein kinase
LOC_Os02g04650	0.824389	0.76592	0.0254333	activator of 90 kDa heat shock protein ATPase homolog
LOC_Os06g47940	-2.88281	-0.595473	0.432957	nifU
LOC_Os06g12460	-1.44838	-1.56216	0.408382	CSLA3 - cellulose synthase-like family A; mannan synthase
LOC_Os04g57440	2.448	1.20558	-0.550877	oryzain beta chain precursor
LOC_Os02g07350	-1.27504	-0.969514	0.865973	inositol-1-monophosphatase
LOC_Os02g42330	-2.48758	1.0374	0.525636	nitrilase
LOC_Os01g50450	0.577484	0.884375	-0.683736	expressed protein
LOC_Os10g12050	-6.17924	-0.00172591	0.477197	expressed protein
LOC_Os09g15820	-1.36757	-1.08163	0.642994	aldose 1-epimerase
LOC_Os05g49800	-0.955393	-1.79689	1.34934	ketol-acid reductoisomerase, chloroplast precursor
LOC_Os02g43930	0.947799	0.204851	-0.183335	chaperone protein dnaJ
LOC_Os03g58470	-3.1048	0.609642	-0.650755	retrotransposon protein, Ty3-gypsy subclass
LOC_Os04g47590	-1.86444	-0.56062	-0.0254918	niemann-Pick C1 protein precursor
LOC_Os02g49820	-0.447371	-2.05102	0.997103	RNA recognition motif family protein
LOC_Os05g51380	-2.60063	0.485586	-0.0248603	expressed protein
LOC_Os06g43930	1.13305	1.40893	-1.14578	OsProCP2 - Putative Lysosomal Pro-x Carboxypeptidase homologue
LOC_Os01g01710	-2.02901	-0.555654	-0.0770524	1-deoxy-D-xylulose 5-phosphate reductoisomerase, chloroplast precursor
LOC_Os07g34950	-1.42492	-2.97688	2.5553	uncharacterized membrane protein
LOC_Os01g54350	0.319209	-1.59777	-0.412019	protein kinase domain containing protein
LOC_Os11g04670	1.72983	0.567991	-0.295807	2-isopropylmalate synthase B
LOC_Os03g46090	-0.45672	-4.31837	1.27889	endonuclease/exonuclease/phosphatase family domain containing protein
LOC_Os01g64670	-2.68944	-0.499245	0.00177385	soluble inorganic pyrophosphatase
LOC_Os07g30300	0.391548	1.34368	-0.58744	small G protein family protein
LOC_Os01g49890	0.251589	-1.54071	1.41237	threonine synthase, chloroplast precursor
LOC_Os08g39440	0.856868	0.961841	0.263044	RNA recognition motif containing protein
LOC_Os02g43090	-1.1579	-0.377281	0.189193	myristoyl-acyl carrier protein thioesterase, chloroplast precursor
LOC_Os04g25400	-1.03449	-0.158855	-0.318637	uncharacterized protein all1601
LOC_Os05g37930	-5.03283	1.25512	-0.62428	expressed protein
LOC_Os06g43550	1.24576	0.103874	-0.1903	expressed protein
LOC_Os08g36480	-3.6483	-2.73735	0.932671	nitrate reductase
LOC_Os01g02920	3.08589	0.942253	-0.33613	glycosyltransferase protein
LOC_Os08g24390	-1.73958	-1.00089	0.318674	expressed protein
LOC_Os05g04600	-4.80906	1.58043	-0.835449	ABC transmembrane transporter domain containing protein
LOC_Os02g45670	-2.61362	-0.145896	0.152065	myb-like DNA-binding domain containing protein
LOC_Os07g36170	2.3379	-2.07029	-0.223777	chitin-inducible gibberellin-responsive protein
LOC_Os01g58194	3.22542	1.28244	-1.31764	protein disulfide isomerase
LOC_Os08g08110	-1.91369	1.02096	-0.184901	diacylglycerol kinase
LOC_Os12g12170	-1.44371	0.0259951	-0.126084	cytochrome b5-like Heme/Steroid binding domain containing protein
LOC_Os06g15370	3.64581	-0.583213	0.305669	peptide transporter PTR2
LOC_Os08g10244	-2.21141	-0.317222	-0.944199	retrotransposon protein
LOC_Os02g43720	1.7695	0.583982	-0.285031	enoyl-CoA hydratase/isomerase family protein
LOC_Os11g42480	-2.64195	-1.16171	0.27457	transferase family domain containing protein
LOC_Os04g14770	-5.53377	3.07191	-2.6454	retrotransposon protein
LOC_Os02g08420	2.87143	-1.27674	-0.268355	cinnamoyl CoA reductase
LOC_Os06g44890	1.15988	0.17778	-0.122547	villin protein
LOC_Os09g19700	2.01339	0.106262	-0.0751773	protein kinase domain containing protein
LOC_Os12g17160	4.41662	2.97562	1.15763	flavonol sulfotransferase
LOC_Os06g45280	2.11857	-2.01331	0.0696449	protein kinase APK1B, chloroplast precursor
LOC_Os01g56300	2.79639	-0.447134	-0.328432	expressed protein
LOC_Os01g34480	2.40815	-2.54434	0.0245567	NAD dependent epimerase/dehydratase family protein
LOC_Os02g10350	-1.20816	-0.756989	0.387718	MLO domain containing protein
LOC_Os01g63400	1.18375	0.267145	-0.00466965	PPR repeat containing protein
LOC_Os01g03549	-4.02581	-1.19348	0.268278	multi-copper oxidase type I family protein
LOC_Os02g46650	4.51906	-2.49344	0.391971	ubiquitin carboxyl-terminal hydrolase domain containing protein
LOC_Os07g49114	1.11639	1.31571	-0.293594	wound-induced protein WI12
LOC_Os03g19680	1.31484	1.19292	-0.497556	enoyl-CoA hydratase/isomerase family protein
LOC_Os01g60270	2.73466	-1.39076	0.368535	homeobox domain containing protein
LOC_Os02g29550	-1.15783	-0.141662	0.114292	AP2 domain containing protein
LOC_Os02g06300	-1.86669	-1.0142	0.231634	GTP-binding protein lepA
LOC_Os02g13960	-0.487564	-0.56935	-0.281685	spotted leaf 11
LOC_Os04g58800	-2.5418	-2.27712	1.04905	ubiquitin-conjugating enzyme
LOC_Os02g37600	-3.58362	-0.329082	0.194545	expressed protein
LOC_Os04g51792	-2.62582	-0.693787	0.379355	PAP fibrillin family domain containing protein
LOC_Os03g12610	-1.39516	-0.304276	-0.0425057	DNA polymerase I
LOC_Os05g32810	-0.399173	-2.49066	0.729839	expressed protein
LOC_Os07g01090	-2.72164	0.799285	-0.0538678	transmembrane amino acid transporter protein
LOC_Os08g38092	-2.76556	0.338276	-0.756222	abhydrolase domain-containing protein FAM108C1
LOC_Os08g30810	1.17819	0.977959	-0.231672	puromycin-sensitive aminopeptidase
LOC_Os12g01570	-2.82777	-0.011832	-0.0351443	nodulin
LOC_Os05g37820	-2.32601	-0.103895	-0.0349529	transporter, major facilitator family
LOC_Os07g46160	1.55377	-0.364048	0.10565	MBTB14 - Bric-a-Brac, Tramtrack, Broad Complex BTB domain with Meprin and TRAF Homology MATH domain
LOC_Os10g39420	-1.47872	-0.22452	0.0575583	CAMK CAMK like.8 - CAMK includes calcium/calmodulin depedent protein kinases
LOC_Os04g45810	1.66108	-0.3041	0.0123237	homeobox associated leucine zipper
LOC_Os03g19400	2.16205	-1.22931	-0.399738	expressed protein
LOC_Os03g16400	2.577	0.532026	0.376339	expressed protein
LOC_Os01g64280	-0.428457	-1.18578	0.775616	sorting nexin 1
LOC_Os06g11290	8.53052	-8.30069	0.105453	12-oxophytodienoate reductase
LOC_Os10g40640	2.09343	-2.17635	-0.0998366	glycosyl transferase 8 domain containing protein
LOC_Os04g47220	-0.0861627	1.53881	-0.154649	aquaporin protein
LOC_Os03g08220	0.8888	-2.17128	-0.0351841	lipoxygenase protein
LOC_Os07g01760	-2.73068	-1.39673	0.0456831	aminotransferase, classes I and II, domain containing protein
LOC_Os05g31160	-2.406	-1.06992	1.8119	peptide chain release factor 2
LOC_Os04g39080	3.07983	-2.18515	-0.0901958	OsFBX140 - F-box domain containing protein
LOC_Os07g01490	-2.07246	-1.52911	1.07626	kinesin motor domain containing protein
LOC_Os09g27940	2.67937	-1.95065	0.347499	aspartic proteinase nepenthesin-1 precursor
LOC_Os03g55030	-4.68302	-0.658305	0.861265	UDP-glucoronosyl and UDP-glucosyl transferase domain containing protein
LOC_Os02g26400	-2.84758	-0.655838	0.618266	nuclease, EndA/NucM family protein
LOC_Os02g21269	2.00747	-1.19564	0.281994	expressed protein
LOC_Os03g11010	0.620632	1.05975	0.0473899	natural resistance-associated macrophage protein
LOC_Os02g07740	-0.928478	-0.873077	0.560925	RNA binding protein
LOC_Os01g37960	0.771462	0.934172	-0.194338	hydrolase
LOC_Os07g04690	1.54802	-0.129329	-0.305238	UDP-arabinose 4-epimerase 1
LOC_Os01g54020	-0.958351	-1.26267	1.31145	tRNA synthetase
LOC_Os11g01330	-2.25804	0.0831744	0.183686	expressed protein
LOC_Os04g39900	0.116897	1.84934	-0.691605	Os4bglu13 - beta-glucosidase homologue, similar to Os4Bglu12 exoglucanase/b-glucosidase
LOC_Os11g28270	-0.754504	-0.482932	0.452078	zinc finger C-x8-C-x5-C-x3-H type family protein
LOC_Os05g33940	1.65313	-1.11852	0.8139	alpha/beta hydrolase fold
LOC_Os06g37660	1.89482	-0.945096	-0.211084	OsPP2Ac-1 - Phosphatase 2A isoform 1 belonging to family 1
LOC_Os06g19970	-4.77225	0.72917	0.40545	expressed protein
LOC_Os05g15360	-2.10783	0.596322	-0.117592	expressed protein
LOC_Os03g44210	-1.35436	-0.883729	0.604219	expressed protein
LOC_Os02g19950	-2.18363	-0.339262	-0.137272	expressed protein
LOC_Os08g42850	-1.47402	-0.772307	1.06975	peptidyl-prolyl cis-trans isomerase, FKBP-type
LOC_Os07g46790	-0.882804	-1.09884	0.737262	4-alpha-glucanotransferase
LOC_Os06g33330	-0.458149	-1.78261	1.1217	powdery mildew resistant protein 5
LOC_Os03g29240	2.05	-1.84421	0.149442	PDI
LOC_Os03g12370	2.07834	-1.51145	0.0649314	HSF-type DNA-binding domain containing protein
LOC_Os08g33750	-2.58351	0.309719	-0.134058	myb-like DNA-binding domain containing protein
LOC_Os03g20370	1.81679	-2.62523	-0.274692	OsCam1-1 - Calmodulin
LOC_Os01g61120	-3.2573	1.22395	-0.180072	expressed protein
LOC_Os04g45940	2.98795	-0.777437	-0.223144	transcription factor like protein
LOC_Os03g48040	-2.75081	-1.67623	1.05851	2Fe-2S iron-sulfur cluster binding domain containing protein
LOC_Os02g16620	0.879745	0.622342	-0.437933	reticulon domain containing protein
LOC_Os05g48340	3.40152	0.42439	-0.286806	proteasome-related
LOC_Os01g53710	0.878652	-2.06848	-0.210186	dual specificity protein phosphatase
LOC_Os01g73310	-2.31031	-0.14481	-0.333886	actin
LOC_Os10g37240	1.72264	0.796955	-0.0881576	expressed protein
LOC_Os07g37890	1.50954	-1.02573	-0.367359	protein phosphatase 2C
LOC_Os05g39680	1.18524	0.0916522	-0.365694	PX domain containing protein
LOC_Os12g05050	-2.72385	1.49853	-0.625406	stem-specific protein TSJT1
LOC_Os03g03790	0.142944	-3.94583	-0.400574	AMP-binding domain containing protein
LOC_Os03g49220	-0.808467	-1.1791	1.62282	adenylosuccinate synthetase, chloroplast precursor
LOC_Os04g50216	2.30587	-1.41067	-0.641183	SNARE associated Golgi protein
LOC_Os05g41590	4.52905	-0.861564	-1.40005	glycerol-3-phosphate dehydrogenase
LOC_Os01g58230	4.68072	-1.44624	-0.877182	expressed protein
LOC_Os11g06220	-1.53919	-0.258757	0.333583	expressed protein
LOC_Os08g28730	-1.08824	-1.10594	0.876504	NAD dependent epimerase/dehydratase family protein
LOC_Os05g27340	2.31908	0.207957	0.252611	expressed protein
LOC_Os04g35290	1.06749	0.793317	-0.547681	OsPDIL5-2 protein disulfide isomerase PDIL5-2
LOC_Os08g03430	-1.22129	-0.420528	-0.00891692	extracellular ligand-gated ion channel
LOC_Os01g25920	-0.753995	-0.823679	0.460654	expressed protein
LOC_Os01g40870	-2.4976	-0.497263	-1.09287	aldehyde dehydrogenase
LOC_Os08g44320	-2.37076	-0.244334	0.720003	low molecular weight protein-tyrosine-phosphatase slr0328
LOC_Os11g26130	2.46772	-0.482062	0.32867	receptor protein kinase TMK1 precursor
LOC_Os07g36130	-2.19961	0.337559	0.22364	core histone H2A/H2B/H3/H4
LOC_Os10g04720	-2.55627	-2.88623	-0.419673	TKL IRAK DUF26-la.5 - DUF26 kinases have homology to DUF26 containing loci
LOC_Os06g09370	2.25688	-1.20144	0.318747	PTF1
LOC_Os04g35570	-1.21802	0.150227	0.0132931	Regulator of chromosome condensation domain containing protein
LOC_Os01g52290	-0.847795	3.3199	-0.613363	expressed protein
LOC_Os03g56270	-3.82351	-1.13075	1.61849	receptor protein kinase CLAVATA1 precursor
LOC_Os01g65800	-1.24301	-0.985051	0.218992	powdery mildew resistant protein 5
LOC_Os03g54200	-0.415454	-1.01081	0.0990813	expressed protein
LOC_Os01g73680	-1.04668	-0.508095	0.525617	aspartyl aminopeptidase
LOC_Os01g02710	-2.91235	1.71441	-1.30985	LRk-type protein
LOC_Os08g16570	-1.42086	-1.31328	0.767805	expressed protein
LOC_Os01g55650	1.2937	0.54865	-0.615737	phospholipase, patatin family
LOC_Os05g33880	0.874342	1.00333	-0.236472	cysteine proteinase inhibitor precursor protein
LOC_Os11g13670	0.42386	2.01174	-0.3439	gibberellin receptor GID1L2
LOC_Os01g48390	-0.878401	-1.61481	0.728215	expressed protein
LOC_Os01g06640	3.50166	0.19035	-1.22444	basic helix-loop-helix
LOC_Os05g46040	1.6127	0.00147895	-0.27577	protein phosphatase 2C
LOC_Os11g01590	-3.28135	0.383713	0.181634	nodulin
LOC_Os02g54600	4.87917	-1.70591	0.574121	STE MEK ste7 MAP2K.5 - STE kinases include homologs to sterile 7, sterile 11 and sterile 20 from yeast
LOC_Os01g69060	-2.33034	-0.493958	0.401667	hydrolase, alpha/beta fold family domain containing protein
LOC_Os01g53020	-2.12425	-0.917903	-0.0441612	heat shock protein DnaJ
LOC_Os03g17940	1.77421	-1.2109	0.0617489	phosphatase
LOC_Os03g37010	1.64239	0.422551	-0.245134	glycosyltransferase
LOC_Os05g46890	1.19582	0.567658	-0.323453	expressed protein
LOC_Os01g13770	-2.74687	-0.65306	0.585005	DUF250 domain containing protein
LOC_Os04g02900	3.15246	2.31878	-0.0276667	dehydrogenase E1 component domain containing protein
LOC_Os04g41260	0.633561	1.35622	-0.312057	amine oxidase, flavin-containing, domain containing protein
LOC_Os12g04020	-1.27318	-0.0654363	-0.161407	hydroxymethylglutaryl-CoA lyase
LOC_Os06g51360	1.3836	-2.18051	0.00499083	lysM domain containing protein
LOC_Os12g18650	0.519816	1.58091	-0.583953	Regulator of chromosome condensation domain containing protein
LOC_Os03g20640	-0.866361	-1.15565	0.543832	expressed protein
LOC_Os04g30420	3.62876	-4.12462	0.595555	dehydrogenase
LOC_Os05g08730	1.20079	0.651196	-0.503944	early fruit mRNA
LOC_Os01g18800	-1.61109	-0.436175	-1.12561	CAMK KIN1/SNF1/Nim1 like.9 - CAMK includes calcium/calmodulin depedent protein kinases
LOC_Os01g56560	2.69372	-1.39786	-0.142151	cyclase/dehydrase family protein
LOC_Os10g41749	-1.16248	-0.259752	0.158511	crcB-like protein
LOC_Os07g05390	-2.27629	0.279364	0.420646	expressed protein
LOC_Os07g31270	-1.79688	0.737405	0.209234	cupin 2, conserved barrel domain protein
LOC_Os01g22010	1.57951	-0.646098	0.131654	S-adenosylmethionine synthetase
LOC_Os05g33820	0.83313	0.27761	-0.323479	lipase
LOC_Os10g39410	-1.6738	-0.156219	-0.0264215	Core histone H2A/H2B/H3/H4 domain containing protein
LOC_Os05g49420	2.40232	0.806967	-1.17717	transcription factor
LOC_Os06g03560	-2.6033	-0.588958	0.203895	oligopeptide transporter
LOC_Os07g19140	-3.30337	-2.37863	0.235839	retrotransposon protein
LOC_Os06g04889	2.64988	2.3858	-2.01306	expressed protein
LOC_Os09g23540	-1.53969	-0.365921	-0.129818	dehydrogenase
LOC_Os05g43230	1.56892	0.137618	-0.47674	oryzain alpha chain precursor
LOC_Os01g73000	-1.06614	1.32648	-0.787219	copine
LOC_Os03g41510	-2.01618	-0.917465	0.94675	oxidoreductase, aldo/keto reductase family protein
LOC_Os01g42140	3.05295	-1.05973	0.552739	expressed protein
LOC_Os01g54510	2.44929	-1.3243	0.0733969	MAC/Perforin domain containing protein
LOC_Os05g04630	0.844913	1.00102	-0.311487	retrotransposon protein, SINE subclass
LOC_Os01g45140	-6.56627	-0.748518	1.17502	anthocyanin 3-O-beta-glucosyltransferase
LOC_Os12g39640	-1.40774	-1.41872	0.641931	MYB family transcription factor
LOC_Os07g02100	-2.13333	-1.38854	0.936541	flavin-containing monooxygenase family protein
LOC_Os03g12820	6.03793	-2.27121	-0.539634	ATP8
LOC_Os01g69070	-4.0507	-1.32452	0.383447	auxin efflux carrier component
LOC_Os10g39030	-1.17391	-0.125102	-0.72809	homeobox domain containing protein
LOC_Os03g46440	0.921024	-3.09051	0.103611	BTBA4 - Bric-a-Brac,Tramtrack, Broad Complex BTB domain with Ankyrin repeat region
LOC_Os11g41380	-2.33172	-1.34793	-0.614619	transposon protein
LOC_Os05g01250	1.3367	0.230768	-0.175998	SNF7 domain containing protein
LOC_Os11g01450	-1.75145	0.694416	-0.114897	phosphatidate cytidylyltransferase
LOC_Os07g32560	-3.03736	0.421177	0.488932	ATP-dependent protease
LOC_Os04g55720	2.49108	-0.403483	-0.260286	D-3-phosphoglycerate dehydrogenase, chloroplast precursor
LOC_Os11g44800	0.0295109	1.09498	0.527187	expressed protein
LOC_Os12g13910	1.75184	-0.26509	0.283872	expressed protein
LOC_Os01g56180	1.25151	0.445019	-0.674785	expressed protein
LOC_Os03g13750	1.60382	-0.997754	0.207813	erwinia induced protein 2
LOC_Os06g47310	-4.29051	0.161931	1.38516	plant-specific domain TIGR01627 family protein
LOC_Os09g38030	-1.20177	-1.17139	0.588457	UTP--glucose-1-phosphate uridylyltransferase
LOC_Os07g49480	2.50816	-1.71316	0.184181	KIP1
LOC_Os07g04040	4.27898	1.34467	-1.03021	expressed protein
LOC_Os03g20630	0.314903	1.13938	-0.0937487	histidine triad family protein
LOC_Os03g13640	-2.576	-1.14102	-0.401822	expressed protein
LOC_Os02g02550	-0.950123	-1.28919	1.06209	peptidyl-prolyl cis-trans isomerase, FKBP-type
LOC_Os02g43280	-4.70283	-0.637375	0.0410934	aldehyde dehydrogenase
LOC_Os12g38860	-4.60301	-1.62279	1.24133	transposon protein
LOC_Os04g41850	-1.49733	0.0847727	-0.394673	NIN
LOC_Os01g38229	-3.61927	-0.696608	-0.74766	peptidyl-prolyl isomerase
LOC_Os12g42860	1.73274	0.824579	-0.32446	2-aminoethanethiol dioxygenase
LOC_Os04g41560	-1.48487	-1.37916	-0.0547597	B-box zinc finger family protein
LOC_Os06g49210	-4.63765	-0.352993	-0.333094	retrotransposon protein
LOC_Os01g07090	-2.19151	-0.426921	0.152976	5-azacytidine resistance protein azr1
LOC_Os01g63410	1.23951	0.332047	-0.143799	expressed protein
LOC_Os03g24730	1.67891	2.41736	-1.33876	expressed protein
LOC_Os04g42784	-1.27408	-0.959353	0.353386	DNA mismatch repair protein
LOC_Os07g03130	-2.0714	-0.34731	0.762197	PDV2
LOC_Os05g34670	-1.65146	0.0703992	-0.101992	KH domain containing protein
LOC_Os02g31074	-1.77123	-0.105964	-0.0664549	expressed protein
LOC_Os02g17940	-3.67288	-0.728618	0.882406	leucoanthocyanidin dioxygenase
LOC_Os01g22352	4.59278	3.4401	-2.04063	peroxidase precursor
LOC_Os05g32850	1.0988	-0.117823	-0.170914	CBS domain containing protein
LOC_Os07g13980	-4.62619	-0.496626	1.24781	glucose-1-phosphate adenylyltransferase large subunit
LOC_Os03g55100	1.87342	0.246619	-0.00755784	cyclic nucleotide-gated ion channel 2
LOC_Os01g56200	0.417062	-1.5403	-0.0231382	BTBA2 - Bric-a-Brac,Tramtrack, Broad Complex BTB domain with Ankyrin repeat region
LOC_Os08g07390	2.07458	-0.341631	-0.458005	mla1
LOC_Os03g62750	2.64416	-1.11939	-0.0349125	inner membrane protein
LOC_Os01g64520	1.23239	1.72601	-1.26989	uricase
LOC_Os08g01350	1.53366	-0.403271	0.18851	transmembrane protein 18
LOC_Os01g10320	1.91396	0.476067	-0.911504	class III HD-Zip protein 8
LOC_Os06g04510	-2.05344	-2.50108	0.945344	enolase
LOC_Os03g60509	-1.02785	-1.01793	-0.544151	expressed protein
LOC_Os11g10520	-4.83208	-2.55349	3.6303	dehydrogenase
LOC_Os11g03580	-1.97137	-2.10149	0.0483251	expressed protein
LOC_Os01g53330	-5.15307	0.214656	0.766614	anthocyanidin 5,3-O-glucosyltransferase
LOC_Os05g34010	-2.42817	-2.27986	0.482772	peptide transporter PTR2
LOC_Os01g51890	-0.0978959	-2.42087	0.513743	endonuclease/exonuclease/phosphatase family domain containing protein
LOC_Os01g12470	1.37894	-0.0067666	-0.336118	mitochondrial carrier protein
LOC_Os02g09810	5.66562	1.51981	-0.684454	amino acid transporter
LOC_Os12g44030	-2.97845	-1.7726	0.505231	purple acid phosphatase precursor
LOC_Os06g19690	1.77923	-0.397503	0.0306301	expressed protein
LOC_Os03g37260	-1.45235	-2.01824	1.19552	pentatricopeptide
LOC_Os02g33450	-1.11527	-1.7045	1.20628	peroxiredoxin
LOC_Os02g47744	-2.55277	-0.437356	0.660257	MYB family transcription factor
LOC_Os01g64360	5.48298	0.0674785	-0.598467	MYB family transcription factor
LOC_Os09g14520	-0.22684	-1.84893	-0.156501	integral membrane protein
LOC_Os05g25210	1.13893	-0.0473182	-0.325264	expressed protein
LOC_Os11g05340	-5.24372	-0.671978	-0.474198	transposon protein
LOC_Os06g08830	-5.47332	0.0388539	1.66242	UDP-glucoronosyl and UDP-glucosyl transferase
LOC_Os02g13840	1.30974	0.997636	-0.384187	citrate synthase
LOC_Os03g07750	-0.506007	-1.15483	-0.226178	expressed protein
LOC_Os02g47560	-1.73285	-1.25729	-0.0210455	DNA-binding protein
LOC_Os10g10190	-2.35297	-0.567711	0.671525	ATP-binding region, ATPase-like domain containing protein
LOC_Os07g43370	-1.66287	-3.46073	1.60179	amine oxidase family protein
LOC_Os02g47320	0.673856	0.895734	-0.982645	vacuolar ATPase G subunit
LOC_Os10g04620	1.52109	0.145966	-0.556525	OsPOP20 - Putative Prolyl Oligopeptidase homologue
LOC_Os02g57990	-2.02554	0.357794	-0.377558	methionine adenosyltransferase regulatory beta subunit-related
LOC_Os10g05780	-3.64183	-3.2161	0.28666	POT domain containing peptide transporter
LOC_Os09g29490	-2.13201	-4.23906	0.830366	peroxidase precursor
LOC_Os04g38950	1.91419	-2.24559	0.420832	class I glutamine amidotransferase
LOC_Os05g32660	2.14376	-2.30867	0.164672	leucine-rich repeat family protein
LOC_Os04g50100	-1.34073	-1.66764	0.637252	RING-H2 finger protein ATL5G
LOC_Os09g24990	1.29262	-0.265791	-0.129957	CAF1 family ribonuclease containing protein
LOC_Os03g51910	-2.61219	-2.63502	0.472516	basic helix-loop-helix protein
LOC_Os03g60150	-0.988301	0.124909	-0.157509	protein kinase domain containing protein
LOC_Os01g42850	1.53112	0.706855	-0.461388	ThiF family domain containing protein
LOC_Os02g07360	-2.39387	-1.32716	0.437249	pentatricopeptide containing protein
LOC_Os02g26210	-1.83024	1.56913	-2.56543	flowering promoting factor-like 1
LOC_Os07g49010	-1.50449	0.396429	-0.341366	TOPBP1B - Similar to DNA replication protein TOPBP1 from
LOC_Os12g08090	-1.47741	-1.73692	0.528347	amino acid transporter
LOC_Os01g07280	-1.64764	0.287838	-1.67139	disease resistance protein
LOC_Os03g14915	-6.18073	0.308581	-1.77896	expressed protein
LOC_Os05g44030	4.05201	1.15013	-1.71393	protein kinase
LOC_Os05g43040	2.38422	-2.76725	2.33795	tetratricopeptide repeat domain containing protein
LOC_Os03g14910	-7.63506	1.98463	-1.68832	expressed protein
LOC_Os08g09370	-2.05913	-2.6972	0.455814	polyprenyl synthetase
LOC_Os12g29990	-1.15586	-0.599889	0.428281	O-sialoglycoprotein endopeptidase
LOC_Os12g40419	1.88741	1.59607	-0.904159	protein kinase domain containing protein
LOC_Os09g38772	1.20249	1.16193	0.42811	MOSC domain-containing protein, mitochondrial precursor
LOC_Os01g72205	-2.60416	-0.320029	0.410357	proline synthetase co-transcribed bacterial homolog protein
LOC_Os04g21580	1.49696	0.332603	-0.650002	retrotransposon protein
LOC_Os08g25734	-1.7782	-1.14445	0.776253	glucose-1-phosphate adenylyltransferase large subunit, chloroplast precursor
LOC_Os04g37990	-2.82825	-1.14744	0.768785	transporter family protein
LOC_Os01g61920	-1.64548	0.407256	-0.0733518	Core histone H2A/H2B/H3/H4 domain containing protein
LOC_Os12g32760	-3.32115	3.34556	-1.79297	transporter family protein
LOC_Os01g66360	-1.35882	-1.20689	0.947836	2-C-methyl-D-erythritol 4-phosphate cytidylyltransferase
LOC_Os02g57100	-1.52978	0.0697332	0.0895103	expressed protein
LOC_Os02g41954	6.5914	0.554476	-0.295258	gibberellin 2-beta-dioxygenase 7
LOC_Os08g34984	-1.58065	-1.87968	0.0345769	DUF581 domain containing protein
LOC_Os12g29400	6.27227	-0.192848	-0.00925132	GRAM domain containing protein
LOC_Os12g05020	-3.39016	0.070007	-0.649022	jasmonate-induced protein
LOC_Os04g39930	-2.3994	-1.46875	-0.920574	receptor-like protein kinase
LOC_Os03g27010	0.985683	0.232451	0.045526	expressed protein
LOC_Os01g51980	-3.94336	-2.55211	-0.0858793	alliin lyase precursor
LOC_Os07g38850	-2.17161	-0.497318	1.08824	prenyltransferase
LOC_Os05g35274	1.49676	-0.286314	-0.303012	RNA recognition motif containing protein
LOC_Os06g50050	1.42456	-0.147093	0.187777	AAA-type ATPase family protein
LOC_Os03g18890	2.5367	-1.62088	1.73507	glycosyl transferase 8 domain containing protein
LOC_Os08g20660	1.29969	-0.0545875	0.192216	sucrose-phosphate synthase
LOC_Os01g49529	-0.959541	-1.10769	0.766116	OsWAK10d - OsWAK receptor-like cytoplasmic kinase OsWAK-RLCK
LOC_Os12g29220	0.826383	1.33429	-1.09943	nodulin MtN3 family protein
LOC_Os01g06510	2.57427	-1.15351	-0.528146	arginyl-tRNA synthetase
LOC_Os09g27010	5.27517	-3.249	-0.0916097	tyrosine protein kinase domain containing protein
LOC_Os09g30474	0.930213	1.00735	-0.941876	BPI/LBP family protein At3g20270 precursor
LOC_Os02g36880	5.0255	-0.0769252	-0.371102	No apical meristem protein
LOC_Os07g28610	-2.99451	-1.78482	1.38087	expressed protein
LOC_Os06g37180	1.21586	-0.0596626	-0.0499171	ATP synthase
LOC_Os01g46970	2.83991	0.661893	-0.917517	transcription factor
LOC_Os10g37180	-5.18765	-1.0882	1.20368	glycine cleavage system H protein
LOC_Os05g03130	7.0597	0.660577	0.600709	OsRCI2-7 - Putative low temperature and salt responsive protein
LOC_Os10g42800	-5.61417	0.262259	0.522684	AMP-binding enzyme
LOC_Os01g01910	-2.16307	0.799885	-0.600619	expressed protein
LOC_Os01g24750	1.31859	-0.20789	-0.0203844	Ser/Thr protein phosphatase family protein
LOC_Os02g33710	2.0821	-1.53141	1.26447	decarboxylase
LOC_Os05g42230	1.89799	-0.0817842	-0.187539	universal stress protein domain containing protein
LOC_Os01g41870	-2.50989	-0.151983	0.534277	protein kinase
LOC_Os03g52340	1.74936	-0.648738	-0.184487	endoplasmic oxidoreductin-1 precursor
LOC_Os04g55520	1.74638	0.643984	-0.717348	AP2 domain containing protein
LOC_Os12g02094	0.406118	1.16155	-0.460284	saposin-like type B, region 1 family protein
LOC_Os03g44230	-0.893538	-0.508158	0.523105	transmembrane amino acid transporter protein
LOC_Os04g38026	-1.40548	-0.535734	0.180209	transporter family protein
LOC_Os02g46620	3.89076	-1.24408	-0.363087	expressed protein
LOC_Os05g51190	-1.71877	-1.64987	-0.510346	protein kinase family protein
LOC_Os02g16040	1.98114	-0.0716576	-0.385337	ubiquitin-conjugating enzyme
LOC_Os05g51620	-4.75708	-0.0562557	-0.558984	expressed protein
LOC_Os09g23595	2.73554	-0.377243	0.526101	expressed protein
LOC_Os03g47050	-2.68364	-0.00556637	0.683133	expressed protein
LOC_Os01g61440	3.18898	-0.939874	-0.218233	expressed protein
LOC_Os01g14050	2.7873	0.65882	-0.897198	C2 domain containing protein
LOC_Os05g02990	-0.12262	1.72706	-0.732325	expressed protein
LOC_Os11g34750	1.34865	0.444356	-0.259814	ABC1 family domain containing protein
LOC_Os09g28690	-6.42721	0.512485	-0.556691	gibberellin receptor GID1L2
LOC_Os06g44190	3.95421	-1.69676	1.33828	expressed protein
LOC_Os07g13969	-4.49406	-0.859764	1.12962	expressed protein
LOC_Os03g60080	3.77857	-1.1369	0.650655	NAC domain-containing protein 67
LOC_Os03g53190	0.878072	0.587686	-0.307604	Core histone H2A/H2B/H3/H4 domain containing protein
LOC_Os02g51020	-2.3751	-1.2405	0.140849	expressed protein
LOC_Os12g38730	-2.67468	0.466483	0.4625	expressed protein
LOC_Os05g31490	1.23523	-0.256522	0.00343818	golgi transport complex protein-related
LOC_Os03g43720	-0.37566	2.21712	-0.327926	transporter family protein
LOC_Os04g41150	-1.88177	-0.122316	0.708703	DUF565 domain containing protein
LOC_Os06g03660	1.88423	0.9591	-0.236848	peroxisomal biogenesis factor 11
LOC_Os07g07300	-0.20038	-2.38993	-0.638508	expressed protein
LOC_Os03g28140	-1.69144	0.170512	-0.140499	1-phosphatidylinositol-4-phosphate 5-kinase/ zinc ion binding protein
LOC_Os02g52940	-1.02106	-0.681844	0.928893	soluble inorganic pyrophosphatase
LOC_Os08g07720	0.0557544	-3.73506	0.857445	transferase family protein
LOC_Os08g27050	1.64943	0.604571	-0.372136	expressed protein
LOC_Os11g07960	1.43942	2.62943	-2.70685	transferase family protein
LOC_Os05g07700	2.54657	-2.75161	0.822478	ribosomal protein
LOC_Os09g25550	-2.05618	-0.766543	0.505027	pentatricopeptide
LOC_Os08g39860	-0.579217	-1.73326	1.14325	Os8bglu27 - beta-glucosidase homologue, similar to Os4bglu12 exoglucanase
LOC_Os05g36910	2.19368	-0.713115	-0.552704	NC domain-containing protein
LOC_Os03g03910	-1.78671	-1.23586	0.881606	catalase domain containing protein
LOC_Os04g47020	-3.66967	-0.441701	0.787118	genetic modifier
LOC_Os07g42440	-0.802605	-0.660469	0.219034	hydroxyacid oxidase 1
LOC_Os10g28600	-0.899831	-0.71465	0.894935	PPR repeat domain containing protein
LOC_Os12g42730	0.462647	0.863113	-1.24546	mov34/MPN/PAD-1 family protein
LOC_Os01g10210	-2.49301	0.353361	-0.3522	lachrymatory factor synthase
LOC_Os06g43090	4.43059	-1.46283	2.58186	MYB transcription factor TaMYB1
LOC_Os02g12650	1.39337	0.962529	-0.350252	puromycin-sensitive aminopeptidase
LOC_Os07g29240	-3.25732	-1.02227	1.22269	expressed protein
LOC_Os02g48350	-0.535632	3.62346	-1.42671	diacylglycerol O-acyltransferase
LOC_Os04g58200	-4.38412	-0.901272	0.872361	protochlorophyllide reductase A, chloroplast precursor
LOC_Os04g45970	2.46042	0.381969	-0.541847	glutamate dehydrogenase protein
LOC_Os01g13690	0.125199	-2.94395	2.18598	ligA
LOC_Os01g07120	4.09725	-0.385463	-0.473097	AP2 domain containing protein
LOC_Os11g16530	-1.993	0.395779	-0.198717	mal
LOC_Os12g03810	0.667692	1.16503	-0.517217	CAMK KIN1/SNF1/Nim1 like.37 - CAMK includes calcium/calmodulin depedent protein kinases
LOC_Os06g49040	-2.14312	1.45279	-0.0194403	Myb-like DNA-binding domain containing protein
LOC_Os12g40840	-0.949487	-0.0678618	0.34662	expressed protein
LOC_Os03g22634	-3.07862	-0.0143799	-1.29199	terpene synthase
LOC_Os05g25640	2.15672	-0.178607	-0.360079	cytochrome P450
LOC_Os02g17970	-2.62488	0.9931	0.0430944	AGC PKA/PKG like.1 - ACG kinases include homologs to PKA, PKG and PKC
LOC_Os06g41020	-2.33381	-1.16184	0.801518	DUF1680 domain containing protein
LOC_Os09g09490	-2.41128	0.434468	-0.879257	disease resistance protein RPM1
LOC_Os11g34760	1.73417	0.855713	-0.66826	MMP37-like protein, mitochondrial precursor
LOC_Os05g49590	-1.05794	0.0300128	-0.126419	suppressor of phythchrome A
LOC_Os02g58790	-2.2202	-1.11678	1.02176	cell division inhibitor
LOC_Os02g01210	-3.77401	-0.0963621	-0.848608	amino acid transporter
LOC_Os03g29980	-0.900706	-1.18909	0.553313	ACT domain containing protein
LOC_Os02g21750	-2.63962	-2.77374	-0.0810151	MDR-like ABC transporter
LOC_Os05g33840	-1.533	-0.998381	1.65474	transketolase
LOC_Os02g04630	3.38105	0.603176	-1.83255	sodium/calcium exchanger protein
LOC_Os03g46390	0.461182	0.842403	-0.125156	ras-related protein
LOC_Os01g18630	-0.397467	-0.845179	0.349452	aspartic proteinase oryzasin-1 precursor
LOC_Os03g01442	-0.893733	-1.8718	0.621027	expressed protein
LOC_Os01g72860	1.3102	0.149958	-0.140645	MAC/Perforin domain containing protein
LOC_Os01g65260	-3.16345	-0.772655	0.582459	amidophosphoribosyltransferase, chloroplast precursor
LOC_Os01g20830	-3.58875	0.448219	-0.318216	heavy metal-associated domain containing protein
LOC_Os03g13560	1.97218	-0.903992	0.987236	hydroxyproline-rich glycoprotein family protein
LOC_Os03g19250	1.15135	1.55053	-0.367217	AMP-binding enzyme
LOC_Os07g46990	1.39529	0.893671	-0.0592256	copper/zinc superoxide dismutase
LOC_Os01g68450	-3.34418	-1.23063	0.351258	expressed protein
LOC_Os03g44810	5.98201	-2.80067	-0.220883	expressed protein
LOC_Os02g02520	-1.73969	-0.392178	0.624299	expressed protein
LOC_Os03g17470	0.89545	-2.21489	0.585357	IN2-1 protein
LOC_Os11g41710	-3.7785	-3.44671	0.932365	cytochrome P450
LOC_Os09g36370	0.621371	0.72516	-0.431493	ER lumen protein retaining receptor containing protein
LOC_Os05g40290	1.48287	0.321926	-0.387682	KH domain-containing protein
LOC_Os10g41560	1.24644	1.1066	-0.215633	expressed protein
LOC_Os12g03899	1.72593	-0.417552	-0.173476	major facilitator superfamily antiporter
LOC_Os07g03880	-2.07566	-2.56857	-0.270098	lectin-like receptor kinase
LOC_Os10g20470	4.50669	-1.30056	-0.0197723	MATE efflux family protein
LOC_Os03g08284	-1.13547	-0.215795	0.209946	expressed protein
LOC_Os07g34620	-3.14873	0.430014	-0.695536	expressed protein
LOC_Os03g59170	1.4539	-0.471077	0.029056	OsAPRL5 adenosine 5'-phosphosulfate reductase-like OsAPRL5
LOC_Os02g11960	-3.57599	-2.54754	-0.509179	ABC transporter, ATP-binding protein
LOC_Os03g63360	-1.13577	-0.825382	0.382211	glutathione S-transferase
LOC_Os06g43650	0.615897	0.570276	-0.546906	secreted salivary protein
LOC_Os01g07760	1.84041	-0.391487	-0.43173	phospholipase D
LOC_Os01g07950	1.24875	0.82581	-0.144176	OsGrx S15.2 - glutaredoxin subgroup II
LOC_Os01g70730	-2.14154	1.58439	-2.73735	flowering promoting factor-like 1
LOC_Os11g11000	-1.53723	-0.0846821	0.0293212	ELMO/CED-12 family protein
LOC_Os06g46240	0.707796	0.964594	-0.539185	BTB/POZ domain containing protein
LOC_Os06g39900	-3.74157	1.09289	-0.217223	agenet domain containing protein
LOC_Os05g38219	-1.20738	-0.060251	-0.67234	expressed protein
LOC_Os02g36870	0.847349	0.394714	-0.0608394	YGL010w
LOC_Os10g27340	0.855094	0.455922	-0.3091	oxidoreductase
LOC_Os03g57210	1.53423	-0.751874	-0.196815	glycine-rich protein
LOC_Os02g53140	-1.4348	-0.757005	0.245638	COP1
LOC_Os01g60230	-1.75551	-0.176814	-0.534236	auxin efflux carrier component
LOC_Os03g48920	-0.808022	-1.13179	0.677425	DUF1517 domain containing protein
LOC_Os02g16450	-1.18927	-1.25588	1.18242	expressed protein
LOC_Os01g23680	-1.51234	-0.518054	0.562655	rossmann fold nucleotide-binding protein involved in DNA uptake
LOC_Os12g01580	-1.7441	-0.0498434	0.0461787	MATE efflux protein
LOC_Os03g09840	2.27913	-0.685272	-0.229878	C2 domain containing protein
LOC_Os06g12030	1.81268	0.820042	-1.48111	glutaredoxin domain containing protein
LOC_Os08g01850	-1.50208	0.0281983	0.344013	esterase
LOC_Os07g28790	-1.47993	-1.12151	0.181013	PAP fibrillin family domain containing protein
LOC_Os04g05650	5.24174	0.200232	-4.22483	expressed protein
LOC_Os04g57320	1.56061	-0.976797	-0.0661451	immutans protein
LOC_Os03g58230	-1.75063	-0.377115	0.481978	plant-specific domain TIGR01615 family protein
LOC_Os06g29180	1.77384	0.972004	0.150687	erythronate-4-phosphate dehydrogenase domain containing protein
LOC_Os08g44340	3.02261	-0.365457	-0.475454	monodehydroascorbate reductase
LOC_Os06g14400	1.66411	0.993023	-0.494397	1-aminocyclopropane-1-carboxylate oxidase homolog 4
LOC_Os07g38230	-0.9396	-2.33913	0.485012	expressed protein
LOC_Os12g30030	1.99995	-0.432033	0.102244	IscA-like iron-sulfur assembly protein, mitochondrial precursor
LOC_Os09g31470	0.707409	1.27606	-0.277276	AT hook motif domain containing protein
LOC_Os11g37230	0.81234	0.691822	-0.288901	zinc finger, C3HC4 type domain containing protein
LOC_Os03g10750	1.33212	0.255474	-0.343497	CUE domain containing protein
LOC_Os02g56850	2.66273	-0.399547	-0.365412	glutathione reductase
LOC_Os08g44050	-1.53745	0.242537	-0.256194	ZOS8-12 - C2H2 zinc finger protein
LOC_Os03g13050	-6.22756	1.8037	-1.17739	E2F-related protein
LOC_Os03g43990	-2.70549	-2.31585	0.45722	BTBN8 - Bric-a-Brac, Tramtrack, Broad Complex BTB domain with non-phototropic hypocotyl 3 NPH3 and coiled-coil domains
LOC_Os01g04920	-3.59719	0.56339	-0.347896	glycosyl transferase, group 1 domain containing protein
LOC_Os03g43010	-3.33624	-0.305807	-0.149851	expressed protein
LOC_Os03g59180	1.86732	0.639846	-2.63066	expressed protein
LOC_Os08g36340	-3.79103	-1.02782	0.0201417	potassium transporter
LOC_Os08g26870	0.117442	2.14589	-1.49443	wound responsive protein
LOC_Os06g45060	1.92241	-0.0833102	-0.00861299	expressed protein
LOC_Os10g37980	1.90715	-0.670905	0.695069	prephenate dehydratase domain containing protein
LOC_Os11g07230	-1.88135	0.53567	-0.587167	receptor kinase
LOC_Os09g19390	-4.86279	-0.52999	-2.03431	senescence-induced receptor-like serine/threonine-protein kinase precursor
LOC_Os05g09380	0.743344	0.138627	-0.788895	AR791
LOC_Os02g52450	-1.88609	0.244486	0.202873	regulator of ribonuclease
LOC_Os08g31580	0.772544	0.869872	-0.315643	ethylene-responsive transcription factor
LOC_Os06g10210	6.17189	-4.84162	1.00046	expressed protein
LOC_Os07g01060	-0.815701	-0.328679	0.062077	expressed protein
LOC_Os04g30030	-2.21623	-0.770687	-0.0659483	cysteine-rich receptor-like protein kinase 12 precursor
LOC_Os12g41650	-2.46777	4.20718	-0.779772	helix-loop-helix DNA-binding domain containing protein
LOC_Os04g47300	-1.67071	0.340647	0.335164	CAMK CAMK like.26 - CAMK includes calcium/calmodulin depedent protein kinases
LOC_Os02g03740	-1.72612	-0.687881	0.88392	pyridoxal biosynthesis protein PDX2
LOC_Os04g49620	-2.14262	-3.19313	1.19259	DUF581 domain containing protein
LOC_Os04g52250	-5.91152	3.09266	2.73404	LTPL123 - Protease inhibitor/seed storage/LTP family protein precursor
LOC_Os06g25010	7.77936	-1.10573	0.279748	glycosyl hydrolase
LOC_Os02g57260	2.11469	0.945531	-0.84511	3-ketoacyl-CoA thiolase, peroxisomal precursor
LOC_Os01g42190	5.74363	-4.74093	2.28396	heat shock protein DnaJ
LOC_Os06g37000	1.92892	-1.07782	0.267851	RNA recognition motif containing protein
LOC_Os12g34990	-1.49693	0.327658	-0.110961	hydrolase
LOC_Os02g37000	2.27201	-0.339762	0.504333	mitochondrial prohibitin complex protein 1
LOC_Os02g34990	-3.98619	2.9518	-0.161748	ACT domain containing protein
LOC_Os05g49700	2.53631	0.514706	-0.576691	AP2 domain containing protein
LOC_Os03g56930	-3.95868	-0.403853	5.2427	app1
LOC_Os11g02150	0.509269	1.12441	-0.449298	saposin-like type B, region 1 family protein
LOC_Os02g03720	-1.81823	-1.56635	1.08675	expressed protein
LOC_Os01g51400	-1.67674	-3.59589	-1.1776	Leucine Rich Repeat family protein
LOC_Os02g08180	2.01895	0.0604142	-0.576378	protein transport protein SEC61 subunit gamma
LOC_Os08g32520	0.272511	2.60837	-0.65506	expressed protein
LOC_Os10g21810	0.18015	1.38614	-1.52043	histidine kinase
LOC_Os01g31940	-1.78879	-1.65507	0.185314	purine permease
LOC_Os06g39690	-0.893487	-0.92796	0.068463	SOUL heme-binding protein
LOC_Os01g15010	0.515076	0.6508	-0.301103	miro
LOC_Os09g35990	-1.06727	-0.80568	1.02346	expressed protein
LOC_Os11g37860	-3.46273	-0.0688077	-0.545035	stripe rust resistance protein Yr10
LOC_Os02g03580	-2.26096	1.11406	0.199531	transcription factor
LOC_Os02g13970	-1.58703	-0.324871	0.0771854	Complex I intermediate-associated protein 30 domain containing protein
LOC_Os03g19290	6.67526	-0.404244	-0.185352	mitochondrial import inner membrane translocase subunit Tim17
LOC_Os04g02590	-0.327761	0.0971061	0.329397	expressed protein
LOC_Os03g36540	-2.19411	-2.30156	1.68728	magnesium-chelatase subunit chlI, chloroplast precursor
LOC_Os09g34230	5.90474	-4.51885	0.937442	UDP-glucoronosyl/UDP-glucosyl transferase
LOC_Os08g08440	3.66197	2.16197	-1.66747	expressed protein
LOC_Os03g20120	4.41103	-1.79294	0.0447243	glycosyl transferase 8 domain containing protein
LOC_Os02g57510	0.3647	1.10211	-0.43732	SNARE domain containing protein
LOC_Os07g25590	-1.2999	-1.15161	0.473503	decarboxylase
LOC_Os12g05010	-2.94846	-0.200915	-0.87972	retrotransposon protein
LOC_Os02g58230	-0.999313	-0.784696	0.176369	C2 domain containing protein
LOC_Os02g35010	0.257846	-2.13058	0.400591	STE MEKK ste11 MAP3K.9 - STE kinases include homologs to sterile 7, sterile 11 and sterile 20 from yeast
LOC_Os04g53210	0.815674	4.60399	-1.84308	hydroxyacid oxidase 1
LOC_Os01g65320	-1.97961	1.23247	-0.45243	expressed protein
LOC_Os08g41830	-1.54489	0.311766	0.0911665	sulfite oxidase
LOC_Os02g13965	-2.17296	-1.57485	-0.323059	lectin protein kinase family protein
LOC_Os09g39180	-1.59817	-1.23337	0.908869	RNA recognition motif containing protein
LOC_Os01g01130	-1.15594	-0.48308	0.600039	snurportin-1
LOC_Os01g06660	1.75622	0.149921	-0.546	thiamine pyrophosphate enzyme, C-terminal TPP binding domain containing protein
LOC_Os06g40730	-1.9848	0.540953	-0.376819	protein with a conserved N-terminal region
LOC_Os01g28680	0.635063	-2.60704	-0.173799	WD domain, G-beta repeat domain containing protein
LOC_Os01g03510	2.24585	-0.280268	0.0471138	WD domain, G-beta repeat domain containing protein
LOC_Os01g25810	-1.73075	-0.273039	0.221207	powdery mildew resistance protein PM3A
LOC_Os02g27594	-0.490025	-0.999815	0.985781	expressed protein
LOC_Os04g28210	-0.935657	-1.60276	-0.232539	verticillium wilt disease resistance protein
LOC_Os02g37700	-5.54195	2.23179	-1.03833	lecithin:cholesterol acyltransferase
LOC_Os03g59774	0.416481	-1.97236	0.272869	expressed protein
LOC_Os05g38150	2.16698	-0.392472	0.383197	amino acid kinase
LOC_Os06g21210	3.51661	1.56593	0.175054	glycine rich protein family protein
LOC_Os03g42600	2.86091	1.95143	-1.41986	expressed protein
LOC_Os12g37570	-0.798252	-0.342073	0.278635	protein kinase family protein
LOC_Os08g06550	-1.38854	-1.96428	1.74978	acyl CoA binding protein
LOC_Os03g06740	-1.05038	-0.59632	0.610487	glutathione reductase
LOC_Os07g31720	-2.11082	-0.943675	-0.920712	GTPase activating protein
LOC_Os04g02920	-1.3389	-1.09431	0.623533	leucine-rich repeat family protein
LOC_Os12g15520	1.92937	-0.211963	0.200887	expressed protein
LOC_Os08g41790	1.1545	-0.353221	0.0268962	phosphoribulokinase/Uridine kinase family protein
LOC_Os11g13850	-2.22349	-1.09431	0.441497	rieske domain containing protein
LOC_Os07g45170	-1.26213	-0.522917	0.595645	protein phosphatase 2C
LOC_Os06g51450	1.43671	0.639987	-0.437102	PHD-finger domain containing protein
LOC_Os11g04480	2.16372	-2.07708	-0.019226	peflin
LOC_Os03g56860	2.14354	-0.336116	-0.654061	expressed protein
LOC_Os09g29060	-1.38376	-0.0693549	0.717373	expressed protein
LOC_Os08g01380	-4.43183	-0.352985	1.07308	2Fe-2S iron-sulfur cluster binding domain containing protein
LOC_Os01g18080	3.5291	-0.959338	0.285744	retrotransposon protein
LOC_Os03g15590	1.29701	-0.440034	0.0265352	eukaryotic translation initiation factor
LOC_Os04g48390	0.804971	1.60647	-1.58344	uncharacterized membrane protein
LOC_Os08g14570	-1.44579	-0.59827	0.0443749	NADPH reductase
LOC_Os09g32240	-2.1325	0.293372	-0.218893	OsFBX332 - F-box domain containing protein
LOC_Os03g54000	-3.02563	-0.00584266	-0.00186895	oligopeptide transporter
LOC_Os01g43370	-0.596907	-1.98412	1.45571	CPuORF17 - conserved peptide uORF-containing transcript
LOC_Os02g36360	1.36916	0.0876593	-0.33131	ZOS2-11 - C2H2 zinc finger protein
LOC_Os06g12320	-1.53364	-1.87984	-1.10053	transmembrane amino acid transporter protein
LOC_Os08g36140	-0.719203	-1.25572	0.908583	expressed protein
LOC_Os03g58764	3.90059	0.395493	0.122044	OsFBDUF18 - F-box and DUF domain containing protein
LOC_Os08g29370	-2.59703	-1.34199	1.39511	peptidyl-prolyl cis-trans isomerase, chloroplast precursor
LOC_Os05g48980	2.97629	-2.51235	-0.286901	ras-related protein
LOC_Os11g29900	1.55647	0.465708	0.202291	expressed protein
LOC_Os07g48460	2.5464	-1.56511	0.162769	stress responsive protein
LOC_Os10g40100	-2.36903	0.0976639	-0.699051	protein kinase
LOC_Os04g33610	-3.15425	-0.858299	1.42469	expressed protein
LOC_Os05g44210	-0.445412	-2.93388	0.963963	trehalose-6-phosphate synthase
LOC_Os04g11195	-6.85565	1.67435	-1.24785	gamma-thionin family domain containing protein
LOC_Os06g12310	-0.916116	-1.29605	0.00239663	aquaporin protein
LOC_Os03g12790	-0.490279	-4.51046	1.46336	MATE efflux family protein
LOC_Os03g04140	-1.81255	0.654902	0.447667	serine acetyltransferase protein
LOC_Os01g45750	-1.60909	1.21114	-0.809162	bile acid sodium symporter family protein
LOC_Os08g02490	2.81907	1.76065	-1.63643	AT hook motif domain containing protein
LOC_Os06g36840	-2.54286	0.313148	0.115086	cysteine synthase
LOC_Os02g50210	1.80433	-0.488906	0.10986	erwinia induced protein 2
LOC_Os05g11260	-1.82822	-0.861422	0.925176	expressed protein
LOC_Os01g46570	1.93524	1.21757	-0.448466	CTP synthase
LOC_Os04g59540	2.0663	-0.111514	0.421131	phosphatidylinositol-4-phosphate 5-Kinase
LOC_Os10g02270	-0.796766	-0.889197	1.02252	expressed protein
LOC_Os11g06890	1.11731	0.120293	-0.0620626	vacuolar ATP synthase
LOC_Os02g05920	-1.46178	-0.14182	-0.477512	phytosulfokine receptor precursor
LOC_Os09g33460	-4.74452	6.98392	0.510485	double-stranded RNA binding motif containing protein
LOC_Os09g23550	-1.93	0.6251	-0.437206	dehydrogenase
LOC_Os03g01150	0.175769	1.40866	-0.308661	palmitoyl-protein thioesterase 1 precursor
LOC_Os01g50770	1.01143	0.134045	-0.533701	adaptor complexes medium subunit family domain containing protein
LOC_Os03g05530	-2.36822	-3.59002	-0.262559	nodulin
LOC_Os02g14480	2.18474	0.652041	-1.07536	receptor-like kinase
LOC_Os04g37660	2.05213	-1.75744	-0.178061	protein phosphotase protein
LOC_Os02g03110	1.56186	-0.725379	0.13638	CDP-alcohol phosphatidyltransferase
LOC_Os01g15020	-0.367794	1.94351	-0.537857	lissencephaly type-1-like homology motif
LOC_Os01g65630	-3.54501	-2.66034	1.50334	expressed protein
LOC_Os01g56790	0.284147	1.46883	-0.558918	expressed protein
LOC_Os05g03740	3.39139	-3.25698	1.10133	transcription factor TF2
LOC_Os01g03060	1.41537	-0.399052	-0.216444	splicing factor
LOC_Os01g42860	7.80846	0.965312	-1.49728	inhibitor I family protein
LOC_Os03g38950	-0.17524	-0.954126	0.866209	chloroplast post-illumination chlorophyll fluorescence increase protein
LOC_Os01g62100	-0.946923	-0.936395	0.559099	retrotransposon protein
LOC_Os07g22600	-0.386573	-0.949194	0.865856	spermidine synthase
LOC_Os03g58840	1.23078	-0.304625	-0.491762	vesicle-associated membrane protein
LOC_Os01g37630	-0.890431	-1.52493	-0.0108531	esterase
LOC_Os09g32640	-3.03211	0.678088	0.717421	dehydrogenase
LOC_Os02g54650	1.48119	-1.78038	-0.232519	diacylglycerol kinase
LOC_Os07g14150	3.17221	2.97516	-0.0406365	cytidine deaminase
LOC_Os05g46340	2.74381	-0.846483	-0.35536	expressed protein
LOC_Os01g65370	3.45395	-0.114668	-0.658314	MYB family transcription factor
LOC_Os09g31970	6.16039	-0.956768	-0.946844	3-hydroxy-3-methylglutaryl-coenzyme A reductase
LOC_Os04g58710	-2.38519	-0.507447	-0.458187	AMP-binding domain containing protein
LOC_Os03g55640	-1.07945	-0.237089	0.0185868	OsSigP2 - Putative Type I Signal Peptidase homologue; employs a putative Ser/Lys catalytic dyad
LOC_Os03g20670	1.82116	-0.440769	0.0619114	ELMO/CED-12 family protein
LOC_Os03g45779	-1.33092	-2.31785	-0.0683073	expressed protein
LOC_Os01g04814	1.42269	-0.463568	-0.108444	vacuolar protein sorting-associating protein 4B
LOC_Os04g42980	3.78757	-1.33038	-0.315666	zinc finger family protein
LOC_Os01g62950	4.62133	-2.84537	-0.0732087	ras-related protein
LOC_Os03g06230	-0.471726	-1.97754	1.41584	galactose mutarotase-like
LOC_Os02g30230	1.33166	-0.101941	-0.135571	exo70 exocyst complex subunit domain containing protein
LOC_Os07g01250	-1.83319	0.403566	0.052392	tobamovirus multiplication protein
LOC_Os01g16310	2.23098	3.21749	0.0304867	glycosyl hydrolase, family 31
LOC_Os11g15040	1.89505	3.1276	-2.02567	S-adenosyl-L-methionine:benzoic acid/salicylic acid carboxyl methyltransferase
LOC_Os02g46340	-4.23469	-0.0893033	-0.0706828	RING-H2 finger protein ATL3J
LOC_Os06g49110	-1.20922	0.227019	0.458809	delta-aminolevulinic acid dehydratase, chloroplast precursor
LOC_Os06g07070	1.87894	-0.206382	-0.253741	BRASSINOSTEROID INSENSITIVE 1-associated receptor kinase 1 precursor
LOC_Os12g16350	0.6702	0.840912	-0.531142	enoyl-CoA hydratase/isomerase family protein
LOC_Os08g10550	0.609469	1.8055	-0.852236	potassium transporter
LOC_Os01g07370	1.64711	-2.35838	-0.203538	KIP1
LOC_Os08g44810	-0.838643	-0.658443	0.0305643	lactate/malate dehydrogenase
LOC_Os03g21560	-3.68883	-1.50443	1.73406	photosystem II 11 kD protein
LOC_Os03g09870	1.88723	-1.69829	0.589818	mitochondrial import inner membrane translocase subunit Tim17
LOC_Os05g40260	-2.67649	-0.018408	0.453623	acetyltransferase, GNAT family
LOC_Os02g47010	-1.49503	0.262935	-0.638372	secretory carrier-associated membrane protein
LOC_Os11g47820	2.95194	-0.910757	0.489406	glucan endo-1,3-beta-glucosidase precursor
LOC_Os06g49360	-2.44111	-0.179695	-0.150911	NBS-LRR disease resistance protein
LOC_Os01g49310	-1.90904	-2.12633	0.419137	expressed protein
LOC_Os09g04160	3.97997	1.06131	-0.920871	expressed protein
LOC_Os04g52500	1.82859	1.02184	-1.23437	lecithine cholesterol acyltransferase
LOC_Os03g58090	-3.21935	1.02621	-0.122473	expressed protein
LOC_Os11g22449	1.61737	2.65182	-3.67832	expressed protein
LOC_Os12g07150	-0.99318	2.99576	-0.428746	amidase family protein
LOC_Os03g17740	1.43614	-1.33409	0.00820683	transporter
LOC_Os09g36220	-1.61677	-1.03303	0.360331	response regulator receiver domain containing protein
LOC_Os05g19380	-2.07761	-0.205624	0.539786	pentatricopeptide
LOC_Os04g37710	0.929752	-1.92614	-0.686695	serine hydrolase domain containing protein
LOC_Os07g44770	-0.51849	-0.825643	0.309847	expressed protein
LOC_Os05g48790	-1.83365	0.236656	-0.00820261	expressed protein
LOC_Os06g43350	-3.29556	-4.76744	0.0342611	cytochrome P450
LOC_Os08g03630	-1.27289	-2.96239	1.98349	acyl-activating enzyme 14
LOC_Os04g36062	-2.01637	0.273331	-0.642488	expressed protein
LOC_Os02g02400	-2.48873	1.35247	-2.41594	catalase isozyme A
LOC_Os05g35740	1.14775	-0.090043	-0.19494	subtilisin N-terminal Region family protein
LOC_Os02g03280	3.36152	-1.70707	-0.0275254	transmembrane BAX inhibitor motif-containing protein
LOC_Os04g57380	1.63444	3.81225	-2.58068	acyl-protein thioesterase
LOC_Os01g47490	0.602076	0.506556	-0.0498268	Lg106
LOC_Os12g41800	-0.999951	0.440518	-0.266971	VTC2
LOC_Os01g04260	-2.53199	-1.38647	0.692501	fatty acid hydroxylase
LOC_Os08g02390	-1.91348	-0.775576	0.906024	RNA recognition motif containing protein
LOC_Os09g35970	-1.11714	-0.00904114	0.20253	6-phosphogluconolactonase
LOC_Os08g45190	-2.8411	0.232452	0.340421	PGR5
LOC_Os04g35620	1.39419	0.535035	-0.466422	expressed protein
LOC_Os03g08070	-3.22059	0.544613	0.0742425	copper-transporting ATPase PAA1
LOC_Os11g35020	0.658347	0.85655	-0.824824	yippee zinc-binding protein
LOC_Os06g10580	-0.830504	-0.362606	-0.598073	cyclic nucleotide-gated ion channel
LOC_Os08g36590	-1.78685	0.231886	0.687184	antifreeze glycoprotein
LOC_Os08g40790	1.57381	-0.922085	0.325807	DNA repair ATPase-related
LOC_Os01g13570	-1.45376	-0.88501	0.306525	phosphoglycerate mutase
LOC_Os03g50860	-1.50088	-1.02361	0.554894	histidine kinase
LOC_Os05g51070	-2.37731	0.22426	-0.0953299	inactive receptor kinase At2g26730 precursor
LOC_Os01g68300	-0.552005	-2.75342	-0.286801	expressed protein
LOC_Os01g15270	3.34299	0.588093	0.602724	expressed protein
LOC_Os10g13914	-3.26343	0.645228	-0.092623	POEI27 - Pollen Ole e I allergen and extensin family protein precursor
LOC_Os01g43100	-0.92336	-1.06409	0.544302	protein phosphatase 2C
LOC_Os12g06250	-0.693249	-3.37928	0.76448	expressed protein
LOC_Os02g42310	-1.72649	0.406281	0.235763	OsSCP8 - Putative Serine Carboxypeptidase homologue
LOC_Os06g30310	-0.684425	-0.670261	0.0253959	alpha-glucan water dikinase, chloroplast precursor
LOC_Os03g56060	5.8733	-0.152797	-0.427144	CSLC9 - cellulose synthase-like family C
LOC_Os05g48060	1.87072	-0.372944	-0.238255	phosphatidylserine synthase
LOC_Os01g57480	-1.69688	0.284426	-0.475391	serine/threonine-protein kinase receptor precursor
LOC_Os10g39780	1.93864	-0.214454	-0.164326	protein phosphatase 2C
LOC_Os10g32970	2.45594	-1.71681	0.814715	eukaryotic translation initiation factor
LOC_Os03g18870	1.62632	-1.06267	1.1076	heat shock protein DnaJ
LOC_Os03g10880	-6.97788	1.89467	0.409142	BTBN5 - Bric-a-Brac, Tramtrack, Broad Complex BTB domain with non-phototropic hypocotyl 3 NPH3 and coiled-coil domains
LOC_Os01g68060	3.79127	-0.974746	-0.591207	copine
LOC_Os03g43840	1.21342	0.249375	-0.536813	LSD1 zinc finger domain containing protein
LOC_Os01g15490	-0.979072	-0.026692	0.300066	phosphoadenosine phosphosulfate
LOC_Os07g11000	-2.02178	1.3606	-0.240364	structural constituent of ribosome
LOC_Os01g69904	-1.66081	0.477379	0.28493	expressed protein
LOC_Os02g03710	3.00948	-7.16084	2.97382	UP-9A
LOC_Os05g49890	-1.27343	-0.492584	1.06681	ras-related protein
LOC_Os02g15230	1.60623	-0.289765	-0.370182	GDSL-like lipase/acylhydrolase
LOC_Os02g35830	1.6193	-0.631272	-0.159088	extracellular ligand-gated ion channel
LOC_Os09g35730	1.19096	-1.14752	-0.0271057	OsRhmbd16 - Putative Rhomboid homologue
LOC_Os09g28180	4.17503	-0.173916	-0.620258	D-mannose binding lectin family protein
LOC_Os08g37670	3.26099	-2.87866	0.362087	plastocyanin-like domain containing protein
LOC_Os01g58459	-0.719324	-0.497953	0.517562	expressed protein
LOC_Os04g42090	-0.368065	-0.476077	0.966043	CPuORF7 - conserved peptide uORF-containing transcript
LOC_Os03g52160	-1.44487	-1.56456	0.00637149	regulatory protein
LOC_Os03g19560	-2.12421	-0.555838	0.193227	tetratricopeptide repeat domain containing protein
LOC_Os03g08570	-1.01914	-0.652312	0.232364	amine oxidase, flavin-containing, domain containing protein
LOC_Os05g49970	-1.44159	-0.593228	0.30043	translation initiation factor IF-2, chloroplast precursor
LOC_Os12g41250	1.52927	1.08566	-0.0681166	methylcrotonoyl-CoA carboxylase subunit alpha, mitochondrial precursor
LOC_Os11g22350	-3.04956	0.851411	0.0270187	white-brown complex homolog protein
LOC_Os07g48970	-1.38664	-0.808939	0.738192	OsPOP17 - Putative Prolyl Oligopeptidase homologue
LOC_Os07g09190	1.4499	-4.23408	-0.680596	transketolase
LOC_Os03g10850	-0.820029	-0.932081	0.711044	FAD-linked sulfhydryl oxidase ALR
LOC_Os02g01340	-2.16474	-1.18984	0.150625	ferredoxin--NADP reductase, chloroplast precursor
LOC_Os01g03940	-0.679421	-1.55528	0.753621	expressed protein
LOC_Os12g05890	-4.44889	-1.43857	1.23722	expressed protein
LOC_Os08g37444	1.18589	-0.871257	-0.301339	signal recognition particle receptor
LOC_Os03g29810	-0.9895	-1.24096	0.802341	OsClp6 - Putative Clp protease homologue
LOC_Os05g14240	2.35058	0.464604	-0.241649	aquaporin protein
LOC_Os11g04720	-0.519032	-3.49094	1.55969	OsRR10 type-A response regulator
LOC_Os04g57690	1.84985	-1.31356	0.0160861	expressed protein
LOC_Os12g09720	-5.12394	-1.16994	-0.0238963	dirigent
LOC_Os11g11100	-1.10753	0.657002	-0.172557	bZIP transcription factor domain containing protein
LOC_Os05g35260	3.77582	-1.44238	-0.803846	PB1 domain containing protein
LOC_Os01g45274	-3.19293	-3.40428	1.80192	carbonic anhydrase, chloroplast precursor
LOC_Os12g37060	0.521639	0.386833	-0.10029	expressed protein
LOC_Os05g38950	1.59982	0.820657	-0.624688	TBC domain containing protein
LOC_Os02g46610	0.891472	0.692389	-0.34602	zinc-binding protein
LOC_Os03g04990	-1.80113	1.06908	-0.464955	expressed protein
LOC_Os03g57760	1.06918	0.326572	-0.199436	25.3 kDa vesicle transport protein
LOC_Os08g01170	-3.09525	0.18418	0.252715	acetyltransferase, GNAT family
LOC_Os07g11110	-3.03623	-1.63457	1.51833	NAD dependent epimerase/dehydratase family protein
LOC_Os03g53800	2.06942	-0.102461	1.59968	periplasmic beta-glucosidase precursor
LOC_Os06g02550	-0.464247	-0.542045	-0.0201605	CPuORF21 - conserved peptide uORF-containing transcript
LOC_Os12g05260	5.23788	-0.776392	-1.43092	phytosulfokines precursor
LOC_Os01g71320	0.109481	-2.17462	0.485635	hexokinase
LOC_Os04g58850	5.07825	-0.662562	0.330795	harpin-induced protein 1 domain containing protein
LOC_Os02g52670	6.47672	-0.859234	-1.72586	AP2 domain containing protein
LOC_Os03g39010	-1.51632	0.648562	-0.383898	possible lysine decarboxylase domain containing protein
LOC_Os02g18460	-3.23905	-0.788047	0.500361	NAM
LOC_Os12g35630	-1.53211	-1.70026	1.01582	elongation factor TS family protein
LOC_Os01g64680	-1.22652	-0.368525	0.226545	bolA
LOC_Os12g33150	0.0783418	-5.55206	-0.903106	expressed protein
LOC_Os09g23590	2.64735	-0.292667	0.46121	expressed protein
LOC_Os02g42990	4.06256	-1.57529	0.0986604	OsSAUR11 - Auxin-responsive SAUR gene family member
LOC_Os03g19280	1.1114	0.0992188	0.211722	argininosuccinate lyase
LOC_Os03g59640	-1.15068	-1.57691	1.64331	magnesium-chelatase subunit chlD, chloroplast precursor
LOC_Os12g44310	-0.994328	-0.515002	-0.074354	carotenoid cleavage dioxygenase
LOC_Os03g51640	1.33542	-0.0687135	-0.46418	expressed protein
LOC_Os11g47760	0.978109	0.465985	-0.0213828	DnaK family protein
LOC_Os10g26570	1.50553	-0.623819	-0.192359	phosphofructokinase
LOC_Os04g48750	0.974814	0.307039	-0.130632	3-oxo-5-alpha-steroid 4-dehydrogenase
LOC_Os07g31870	-3.32771	-0.362597	0.0674873	expressed protein
LOC_Os08g04250	-3.1349	-2.4045	2.831	cysteine-rich repeat secretory protein 55 precursor
LOC_Os01g04650	1.41267	-0.218067	-0.0726788	PB1 domain containing protein
LOC_Os02g03100	0.672429	0.690321	0.0557101	oxidoreductase, aldo/keto reductase family protein
LOC_Os04g23180	-1.21665	-0.449884	0.335456	cation efflux family protein
LOC_Os04g45910	2.19008	-0.976078	-0.0630117	placental protein 11 precursor
LOC_Os04g51950	2.41371	-2.00313	-0.00822909	serine/threonine-protein kinase HT1
LOC_Os01g57560	-1.55801	-2.87581	0.670749	serine/threonine-protein kinase receptor precursor
LOC_Os06g24730	2.53993	0.768506	-1.06031	hydrolase, alpha/beta fold family domain containing protein
LOC_Os02g32230	1.38541	-2.01223	2.09552	retrotransposon protein
LOC_Os01g54340	3.07226	-0.984162	0.255929	plant-specific domain TIGR01615 family protein
LOC_Os07g47820	0.634621	1.52131	-0.879558	acyl-CoA dehydrogenase family member 10
LOC_Os03g31510	1.9386	-1.042	-0.370809	cysteine proteinase inhibitor 8 precursor
LOC_Os03g03690	2.16211	-0.793703	-0.0207259	glycosylphosphatidylinositol anchor biosynthesis protein 11
LOC_Os02g27592	-2.16522	0.292216	-0.32085	expressed protein
LOC_Os11g19100	1.60198	0.328619	-0.417362	retrotransposon protein
LOC_Os12g12000	-2.20352	-0.659065	-1.85078	RALFL46 - Rapid ALkalinization Factor RALF family protein precursor
LOC_Os03g13030	-2.47262	-1.56393	1.08572	lecithin cholesterol acyltransferase
LOC_Os07g42200	-1.1718	-0.354278	-0.283858	tyrosine protein kinase domain containing protein
LOC_Os03g55490	-1.14999	-0.606431	0.620118	casein kinase II subunit alpha-2
LOC_Os08g33140	1.96898	-0.478621	-0.0159692	F-box domain containing protein
LOC_Os01g08410	1.46334	-0.802441	0.474583	early fruit mRNA
LOC_Os01g72080	4.23875	-1.97916	-0.14059	calmodulin-like protein 1
LOC_Os03g18200	-1.87664	0.660785	0.219841	heat shock protein DnaJ
LOC_Os05g41190	-3.56008	-0.324413	0.433594	expressed protein
LOC_Os01g31680	-0.667108	-0.233876	0.39567	uncharacterized protein sll0194
LOC_Os05g07070	1.35429	0.308323	-0.39931	zinc finger, C3HC4 type domain containing protein
LOC_Os03g01210	0.730852	0.618305	-0.35383	uncharacterized Cys-rich domain containing protein
LOC_Os11g47840	6.00301	-2.11331	-0.372544	OsRhmbd18 - Putative Rhomboid homologue
LOC_Os08g42040	1.50009	0.981459	0.108182	LTPL80 - Protease inhibitor/seed storage/LTP family protein precursor
LOC_Os06g05640	-2.39173	-0.331578	0.0386745	expressed protein
LOC_Os10g13694	-1.37432	0.504445	-0.336925	expressed protein
LOC_Os09g33810	1.11771	0.262308	-0.0919408	ankyrin repeat domain containing protein
LOC_Os03g16070	-2.08733	-0.760779	-0.164244	expressed protein
LOC_Os04g42690	-3.2104	-0.472129	0.556806	UDP-glucoronosyl and UDP-glucosyl transferase domain containing protein
LOC_Os12g07350	-0.68142	-0.953603	0.65576	tRNA nucleotidyltransferase/polyA polymerase family protein
LOC_Os06g07120	-3.62079	0.245985	1.18134	dehydrodolichyl diphosphate synthase
ChrSy.fgenesh.gene.47	3.1041	2.93622	-0.798823	NA
LOC_Os01g41810	0.814993	-0.270411	-1.01526	cytochrome P450 72A1
LOC_Os05g13860	-5.76641	-0.445856	0.928325	expressed protein
LOC_Os08g05910	0.104782	1.28536	-0.270992	peptide transporter PTR2
LOC_Os01g55799	-1.09535	-0.279022	0.273906	exo70 exocyst complex subunit domain containing protein
LOC_Os07g44950	1.55533	0.157119	-0.227444	bZIP transcription factor domain containing protein
LOC_Os11g16580	-2.0648	-0.200945	0.265211	endonuclease III-like protein 1
LOC_Os03g50270	-1.2676	-1.22507	0.56554	expressed protein
LOC_Os12g39630	1.56691	-0.277413	-0.0609743	CAMK CAMK like.49 - CAMK includes calcium/calmodulin depedent protein kinases
LOC_Os03g14510	-0.966837	-0.528657	0.465727	immature colon carcinoma transcript 1 protein precursor
LOC_Os02g49470	-0.714506	-1.23581	0.745029	tic20 protein-related
LOC_Os07g44330	-1.87444	2.19496	-1.19924	kinase
LOC_Os01g68860	-1.97608	0.104224	0.592793	zinc finger C-x8-C-x5-C-x3-H type family protein
LOC_Os12g12260	2.39004	-0.321108	-0.658503	diacylglycerol kinase 1
LOC_Os04g45370	-1.08503	-0.548263	0.363427	OsSAUR19 - Auxin-responsive SAUR gene family member
LOC_Os03g64210	0.593314	0.970589	-0.0838683	T-complex protein
LOC_Os02g22090	1.3993	-0.157313	-0.471954	pattern formation protein EMB30
LOC_Os02g06840	-1.05569	-0.251427	0.0141973	galactosyltransferase
LOC_Os03g30570	1.16788	0.0194377	-0.34295	protein of unknown function DUF1675 domain containing protein
LOC_Os05g49380	-2.05642	0.457138	-0.315498	OsDegp9 - Putative Deg protease homologue
LOC_Os06g16980	-0.849942	-1.83294	1.00824	DNA topoisomerase I family protein
LOC_Os09g39560	-0.124229	1.40917	-0.940965	genetic modifier
LOC_Os04g43400	-4.67199	3.23911	-2.10466	Os4bglu17 - GH1 gene fragment
LOC_Os03g03700	2.79755	-1.43137	0.58389	MLO domain containing protein
LOC_Os07g48630	2.415	0.79881	-0.589489	ethylene-insensitive 3
LOC_Os11g19700	-1.32692	-0.484247	0.286107	cycloeucalenol cycloisomerase
LOC_Os02g51390	-1.52431	-1.11356	0.0554074	expressed protein
LOC_Os04g57590	-1.04499	-0.253739	0.35082	DJ-1 family protein
LOC_Os01g14810	-1.21407	-0.0401551	0.199568	5-nucleotidase domain-containing protein
LOC_Os11g05552	-0.682152	-1.15734	0.522603	signal recognition particle 54 kDa protein, chloroplast precursor
LOC_Os04g43090	-0.327761	-0.210772	4.8694	expressed protein
LOC_Os01g12740	-1.27359	-0.0907748	-0.113215	cytochrome P450
LOC_Os07g02140	-3.73133	1.05658	0.166661	flavin-containing monooxygenase family protein
LOC_Os08g02450	1.73282	1.01596	-0.52858	ATCHX
LOC_Os03g04110	2.20459	-1.19116	-0.0103408	lysM domain-containing GPI-anchored protein precursor
LOC_Os09g02270	2.65322	5.06294	-3.98746	cyclase family protein
LOC_Os05g22730	-2.67876	-0.730055	0.419926	expressed protein
LOC_Os03g18150	1.9891	-0.0277223	-0.332072	protein phosphatase 2C
LOC_Os07g41740	-1.23289	-0.0224864	0.125263	PHD finger protein
LOC_Os04g52730	3.1332	-0.623789	-0.71416	NAD dependent epimerase/dehydratase family domain containing protein
LOC_Os03g08740	-2.09621	0.496185	-0.147448	expressed protein
LOC_Os10g05490	-5.5486	0.66761	-1.93929	cytochrome P450
LOC_Os11g41365	-1.30289	-1.05472	0.0910602	expressed protein
LOC_Os07g32761	0.951247	0.176647	-0.0958296	expressed protein
LOC_Os02g57110	-2.34582	0.020373	-0.715689	GDSL-like lipase/acylhydrolase
LOC_Os07g46330	-1.9029	-0.316607	-0.00877068	uncharacterized UPF0114 domain containing protein
LOC_Os10g41490	-0.559375	2.43609	-1.29565	CAMK CAMK like.41 - CAMK includes calcium/calmodulin depedent protein kinases
LOC_Os03g17100	-3.83535	-1.23169	0.499793	Core histone H2A/H2B/H3/H4 domain containing protein
LOC_Os09g10750	-1.69849	0.064056	0.404684	rhodanese-like
LOC_Os07g44140	10.6883	-8.90758	1.15763	cytochrome P450 72A1
LOC_Os01g65010	-1.98441	-4.29127	0.121578	serine/threonine-protein kinase receptor precursor
LOC_Os07g05360	-2.24339	-2.88551	-2.2051	photosystem II 10 kDa polypeptide, chloroplast precursor
LOC_Os09g20020	-1.29378	-0.590858	-0.47732	NBS-LRR resistance-like protein B8
LOC_Os09g37930	-1.35278	-0.0759911	-0.0651536	expressed protein
LOC_Os04g33640	1.88232	-5.46413	-0.818624	glycosyl hydrolases family 17
LOC_Os05g38530	0.60415	1.39722	-0.496659	DnaK family protein
LOC_Os08g35160	-0.9356	-5.43055	1.73722	heat shock protein DnaJ
LOC_Os01g62970	4.03836	0.565883	0.302308	expressed protein
LOC_Os01g67480	1.26985	0.979943	-0.708448	helix-loop-helix DNA-binding domain containing protein
LOC_Os01g19740	0.366922	-2.09215	0.489395	calvin cycle protein CP12
LOC_Os12g06020	0.613679	0.765068	-0.760534	mRNA-decapping enzyme
LOC_Os01g43844	0.71401	-2.47286	-1.08527	cytochrome P450 72A1
LOC_Os01g68160	1.59087	-0.764461	0.0821595	ZOS1-22 - C2H2 zinc finger protein
LOC_Os04g14790	1.20754	-0.0797555	-0.285833	FAD dependent oxidoreductase domain containing protein
LOC_Os07g13634	-1.70021	-1.39102	0.648924	cytokinin-N-glucosyltransferase 1
LOC_Os01g01890	-4.00178	-1.40387	-0.738924	expressed protein
LOC_Os04g33810	1.86909	-1.36973	-0.48729	RNA recognition motif containing protein
LOC_Os05g27880	0.182621	1.66807	-0.673145	BBF1 - 2 Bric-a-Brac, Tramtrack, Broad Complex BTB domains with a F5/8 type C discoidin domain
LOC_Os05g12450	1.63593	-3.91577	0.151673	hydroquinone glucosyltransferase
LOC_Os04g56450	0.550331	1.13666	-0.536491	protein phosphatase 2C
LOC_Os01g47450	-0.884615	-0.934917	0.637726	OsCttP1 - Putative C-terminal processing peptidase homologue
LOC_Os08g40530	0.846724	0.248714	-0.801195	calcium-transporting ATPase 9, plasma membrane-type
LOC_Os01g02310	-3.63398	0.388343	-0.142048	expressed protein
LOC_Os04g20164	-0.587623	1.72222	-1.07514	amine oxidase precursor
LOC_Os03g03450	1.74214	-2.77542	0.351014	anthranilate phosphoribosyltransferase, chloroplast precursor
LOC_Os03g43100	-0.327761	0.451203	7.22744	expressed protein
LOC_Os03g53270	1.13302	-0.685248	0.85321	stem-specific protein TSJT1
LOC_Os10g01044	-3.28101	-0.874155	1.05432	isoflavone reductase
LOC_Os05g45320	2.41336	0.530817	-1.14552	ubiquitin domain-containing protein 1
LOC_Os07g34640	0.293938	-1.79565	0.783963	pyruvate Pi dikinase regulatory protein
LOC_Os02g47470	4.14276	-2.39891	0.0267496	cytochrome P450
LOC_Os02g56560	1.10211	-0.201061	-0.271955	CK1 CaseinKinase 1.6 - CK1 includes the casein kinase 1 kinases
LOC_Os02g42960	-1.37881	-0.920807	0.725126	thylakoid lumenal protein
LOC_Os10g34470	0.449589	0.633875	0.0691687	HD domain containing protein 2
LOC_Os03g18030	7.7485	-0.128385	-2.66078	leucoanthocyanidin dioxygenase
LOC_Os01g45439	-1.28386	-0.1968	-0.00397855	expressed protein
LOC_Os01g43590	-6.27982	-0.362695	0.789199	HSF-type DNA-binding domain containing protein
LOC_Os04g49890	-2.12889	-0.398276	-1.09058	multidrug resistance-associated protein
LOC_Os11g26790	7.89114	1.52773	-0.424611	dehydrin
LOC_Os10g34230	-4.17687	-2.2359	2.6624	cytokinin dehydrogenase precursor
LOC_Os07g08840	2.1304	-0.99859	0.315	thioredoxin
LOC_Os02g06520	1.28912	-0.962543	0.516162	OsFBLD1 - F-box, LRR and FBD domain containing protein
LOC_Os01g14100	1.7536	-0.143168	-0.624158	BT1 family protein
LOC_Os10g26670	-6.41852	-0.288986	0.622138	expressed protein
LOC_Os09g24970	1.51732	0.169751	-0.593241	expressed protein
LOC_Os05g41620	1.72842	1.15406	-0.694245	expressed protein
LOC_Os01g67630	-3.21388	-0.765969	-1.94191	peptide transporter PTR2
LOC_Os04g53540	-1.49556	0.967406	-0.0398955	homeobox and START domains containing protein
LOC_Os03g01740	4.60575	0.634664	0.326409	expressed protein
LOC_Os07g48690	-2.27185	-1.55706	-0.17723	DUF630/DUF632 domains containing protein
LOC_Os10g21360	-1.13323	-1.37107	0.520509	N-dimethylguanosine tRNA methyltransferase
LOC_Os03g04920	1.93689	-0.109296	-0.0398469	multidrug resistance-associated protein
LOC_Os09g25810	-2.49028	-1.22375	-1.00485	nodulin
LOC_Os01g69870	4.02717	0.689405	0.544403	expressed protein
LOC_Os05g04070	-1.50287	-0.638064	0.353413	expressed protein
LOC_Os10g02690	-4.17687	-2.25653	2.68303	expressed protein
LOC_Os03g45730	2.87187	-2.69607	0.220876	DNA-binding protein-like
LOC_Os03g19452	-1.39847	-1.49644	0.445827	SMP-30/Gluconolaconase/LRE domain protein
LOC_Os02g39010	1.66036	-1.26765	0.0369267	cyclin-dependent kinase G-1
LOC_Os04g40910	1.86943	-0.741859	-0.344389	OsFBX146 - F-box domain containing protein
LOC_Os01g37130	-1.47996	-0.432486	0.0928598	protein phosphatase 2C
LOC_Os06g40190	-2.22406	-0.272815	0.598255	phospholipase D
LOC_Os01g06890	4.12641	-0.691477	-1.40978	leucine-rich repeat family protein
LOC_Os08g40850	2.91598	-3.97288	0.067604	mitochondrial carrier protein
LOC_Os02g12380	3.52523	1.10065	0.893788	histone deacetylase
LOC_Os07g30960	-1.91231	-0.671017	0.287122	monooxygenase
LOC_Os10g42930	-3.84006	0.0900885	0.120647	expressed protein
LOC_Os02g39740	-2.10852	-0.704723	0.268654	psaB translation factor
LOC_Os01g65030	-4.67891	-0.332569	0.599831	S-locus-specific glycoprotein precursor
LOC_Os07g37560	-1.42846	0.868075	-0.533008	myosin-Vb
LOC_Os07g35140	2.55064	-0.560973	0.0443943	receptor-like serine-threonine protein kinase
LOC_Os10g39440	-2.19704	1.24083	-0.160662	transporter family protein
LOC_Os10g10180	-2.85966	-0.911464	0.762014	methyltransferase domain containing protein
LOC_Os04g55040	0.950352	0.0882965	0.194265	vacuolar ATP synthase subunit D 1
LOC_Os09g32510	2.92018	0.381141	0.581324	BHLH transcription factor
LOC_Os03g55560	1.20908	-0.418815	-0.410156	STE MEKK ste11 MAP3K.15 - STE kinases include homologs to sterile 7, sterile 11 and sterile 20 from yeast
LOC_Os03g21040	5.20847	-2.52919	1.07757	stress responsive protein
LOC_Os02g02750	-0.382127	-0.888008	0.0768442	CDP-alcohol phosphatidyltransferase
LOC_Os01g01120	-2.78317	-0.364588	0.890395	enolase-phosphatase E1
LOC_Os04g58880	1.37167	-0.528478	-0.125891	exo70 exocyst complex subunit
LOC_Os06g04210	-3.76531	1.37851	0.103352	expressed protein
LOC_Os07g05940	7.15269	0.309227	-1.88559	9-cis-epoxycarotenoid dioxygenase 1, chloroplast precursor
LOC_Os08g40200	1.59365	-0.404808	0.0163434	Ser/Thr protein phosphatase family protein
LOC_Os03g05910	3.16945	-1.98613	-0.0692455	expressed protein
LOC_Os04g50120	0.443113	1.3412	-0.934086	zinc-binding protein
LOC_Os09g34180	-3.1382	-2.34359	0.463262	formin
LOC_Os02g58080	1.22174	-1.0472	-0.17667	transporter, major facilitator family
LOC_Os05g48160	-1.96626	-0.516549	0.377416	2Fe-2S iron-sulfur cluster binding domain containing protein
LOC_Os07g40450	-1.74052	0.12003	-0.120955	expressed protein
LOC_Os11g42790	1.32715	-0.444559	0.0205785	transporter, monovalent cation:proton antiporter-2 family
LOC_Os11g01439	-2.59527	1.53451	-0.668251	chloroplast unusual positioning protein
LOC_Os01g23990	-3.71393	1.62313	-0.879525	expressed protein
LOC_Os01g50050	-0.879757	-0.973681	0.126021	polyprenyl synthetase
LOC_Os12g02320	1.42428	0.37256	0.451074	LTPL12 - Protease inhibitor/seed storage/LTP family protein precursor
LOC_Os02g07010	2.43559	-0.0021447	0.65522	expressed protein
LOC_Os01g71720	-2.74273	-0.262462	-0.434914	amino acid permease family protein
LOC_Os02g31890	-2.57294	0.624271	-0.164423	ZOS2-08 - C2H2 zinc finger protein
LOC_Os03g07200	2.47459	0.526331	-0.429312	expressed protein
LOC_Os01g62290	0.430965	1.88495	0.039049	DnaK family protein
LOC_Os05g02754	-2.21046	0.186219	-0.781059	expressed protein
LOC_Os08g38900	1.32363	1.28821	-0.753353	caffeoyl-CoA O-methyltransferase
LOC_Os03g02430	-1.43608	-2.12833	1.27289	PPR repeat domain containing protein
LOC_Os03g14040	-3.59011	-0.363926	0.964785	expressed protein
LOC_Os02g47800	-1.56991	-0.190303	0.0131671	monodehydroascorbate reductase
LOC_Os02g33500	-0.87221	-0.861951	0.773239	threonyl-tRNA synthetase
LOC_Os11g36000	-5.75305	0.361111	0.0653926	receptor-like protein kinase 2 precursor
LOC_Os03g59480	1.41977	0.920281	-0.783441	expressed protein
LOC_Os11g03730	0.865346	2.22522	-0.829592	alpha-N-arabinofuranosidase A
LOC_Os01g53060	-2.4287	-0.170764	0.946854	peroxisomal membrane protein
LOC_Os12g31410	-2.21921	-0.269807	-0.540907	expressed protein
LOC_Os06g08110	1.91335	-1.56267	0.305121	nodulin
LOC_Os10g10130	-2.84898	1.89588	-1.9906	OsWAK112d - OsWAK receptor-like protein kinase
LOC_Os01g03040	-1.36721	-0.808894	-0.0870257	expressed protein
LOC_Os08g06290	-4.92402	-0.843423	1.26993	expressed protein
LOC_Os03g58910	1.85413	0.0783048	-0.00540405	expressed protein
LOC_Os08g42590	1.97498	-1.10591	0.18074	mtN19
LOC_Os07g32380	0.478032	1.93775	-0.98776	protein phosphatase 2C
LOC_Os05g45920	-2.02861	-2.37873	1.6602	S1 RNA binding domain containing protein
LOC_Os02g55890	0.846805	6.59957	-0.456891	inorganic H+ pyrophosphatase
LOC_Os12g09300	-3.15413	1.15195	-0.313226	amino acid transporter
LOC_Os02g57840	5.08408	-0.17611	-1.08187	remorin C-terminal domain containing protein
LOC_Os07g46510	-0.847477	-2.6147	0.272666	expressed protein
LOC_Os06g01400	-0.20743	-1.42999	0.903709	glycyl-tRNA synthetase 2, chloroplast/mitochondrial precursor
LOC_Os01g58470	-2.39906	-1.022	0.828228	expressed protein
LOC_Os07g36190	-2.21021	-1.00572	0.77695	hydrolase, NUDIX family, domain containing protein
LOC_Os03g59360	0.582436	1.32858	-0.63166	remorin
LOC_Os11g11210	-0.524766	-1.84702	0.157443	OsClp12 - Putative Clp protease homologue
LOC_Os03g21419	-4.16758	-0.783339	1.14998	retrotransposon protein, Ty1-copia subclass
LOC_Os10g42620	0.67189	2.6165	-0.83358	dihydroflavonol-4-reductase
LOC_Os04g55920	1.28901	-0.996915	0.0221425	zinc-finger protein
LOC_Os03g19580	1.6862	0.744542	-0.447381	expressed protein
LOC_Os11g45840	-0.7331	-0.59854	-0.851507	expressed protein
LOC_Os04g20990	-0.926715	-0.354229	-0.124227	tRNA-dihydrouridine synthase
LOC_Os03g53020	4.48691	-3.75769	-0.824929	helix-loop-helix DNA-binding domain containing protein
LOC_Os03g56280	-2.85198	-0.23285	0.182908	lactate/malate dehydrogenase
LOC_Os03g03100	-2.127	0.885261	-0.65036	OsMADS50 - MADS-box family gene with MIKCc type-box
LOC_Os03g24160	-3.77564	-1.14282	1.32291	phosphatidylinositol-4-phosphate 5-kinase
LOC_Os09g26580	-1.3941	-1.61234	0.773351	expressed protein
LOC_Os06g03580	-1.20848	-0.364891	-0.725399	zinc RING finger protein
LOC_Os11g24070	2.4433	7.33998	-1.27323	LTPL10 - Protease inhibitor/seed storage/LTP family protein precursor
LOC_Os02g33000	-1.54798	-0.759427	0.236955	glycosyl hydrolases family 17
LOC_Os04g02620	-6.3753	0.189764	1.77238	oxidoreductase, short chain dehydrogenase/reductase family
LOC_Os01g64960	-3.76186	-0.394117	0.672119	chlorophyll A-B binding protein
[truncated: 19,179 more rows]
